# Supplementary material for: The Genomic Sequence of the Oral Pathobiont Strain NI1060 Reveals Unique Strategies for Bacterial Competition and Pathogenicity
Source: PLoS One. 2016 Jul 13;11(7):e0158866. doi: 10.1371/journal.pone.0158866 (PMC4943601; doi:10.1371/journal.pone.0158866)
Supplement: S1 Table — (XLS) [file pone.0158866.s002.xls]

## Sheet: 16S_phylogenetic_matrix
			33
Escherichia_coli_K12-_W3110	0	0.134801	0.131141	0.140096	0.135859	0.118984	0.107326	0.127515	0.124786	0.124759	0.124697	0.12538	0.116266	0.132656	0.132233	0.145159	0.140375	0.140859	0.13999	0.122824	0.127376	0.126295	0.131021	0.126295	0.132006	0.127924	0.125704	0.127924	0.126474	0.129467	0.128015	0.125616	0.128695
Gallibacterium_anatis_DSM_16844	0.134801	0	0.010274	0.096909	0.095782	0.091152	0.090449	0.100441	0.097261	0.097261	0.082619	0.094167	0.082215	0.085663	0.089745	0.095187	0.096627	0.098466	0.098179	0.088082	0.091856	0.091087	0.093301	0.091856	0.084947	0.08356	0.08356	0.08356	0.082798	0.085849	0.085085	0.079759	0.084322
Gallibacterium_anatis_UMN179	0.131141	0.010274	0	0.097894	0.094398	0.0892	0.088522	0.096637	0.093588	0.093588	0.077345	0.094332	0.080596	0.083921	0.087105	0.089262	0.088522	0.090999	0.090003	0.084038	0.086186	0.08545	0.089734	0.086186	0.081281	0.076777	0.076777	0.076777	0.076049	0.078966	0.078235	0.07387	0.078235
Histophilus_somni_129PT	0.140096	0.096909	0.097894	0	0.001354	0.080523	0.077576	0.085051	0.082264	0.081971	0.069471	0.080812	0.080172	0.082665	0.092358	0.091386	0.096137	0.09761	0.096137	0.070264	0.080754	0.081218	0.080466	0.079715	0.080135	0.081334	0.079828	0.080581	0.080581	0.079077	0.079077	0.07309	0.077576
Histophilus_somni_2336	0.135859	0.095782	0.094398	0.001354	0	0.077132	0.074185	0.081553	0.078476	0.078422	0.066149	0.077292	0.077399	0.079093	0.089076	0.091386	0.092457	0.0942	0.092715	0.066376	0.077185	0.077697	0.079658	0.07625	0.080135	0.07853	0.077079	0.077804	0.077804	0.076355	0.076355	0.070584	0.075631
Haemophilus_ducreyi_35000HP	0.118984	0.091152	0.0892	0.080523	0.077132	0	0.055381	0.056861	0.0542	0.05398	0.069054	0.061259	0.069866	0.062423	0.070729	0.071973	0.074908	0.085036	0.082284	0.059964	0.064902	0.063839	0.067414	0.064549	0.063868	0.061758	0.060344	0.061758	0.061051	0.065303	0.064593	0.063883	0.066726
Haemophilus_parainfluenzae_T3T1	0.107326	0.090449	0.088522	0.077576	0.074185	0.055381	0	0.051221	0.048567	0.048274	0.071156	0.058308	0.058348	0.068724	0.060005	0.067009	0.071205	0.078984	0.07646	0.063519	0.061342	0.06014	0.063018	0.06014	0.058523	0.055269	0.053907	0.055269	0.054606	0.05737	0.057409	0.055968	0.059477
Actinobacillus_pleuropneumoniae_L20	0.127515	0.100441	0.096637	0.085051	0.081553	0.056861	0.051221	0	0.002619	0.002607	0.065526	0.061259	0.06633	0.061758	0.067854	0.084597	0.083689	0.08797	0.085213	0.063476	0.067	0.067346	0.071785	0.068771	0.073121	0.07101	0.069627	0.07101	0.070343	0.070295	0.070343	0.068151	0.071727
Actinobacillus_pleuropneumoniae_sv_3_JL03	0.124786	0.097261	0.093588	0.082264	0.078476	0.0542	0.048567	0.002619	0	0	0.06255	0.058546	0.063606	0.059013	0.064946	0.08116	0.080601	0.085272	0.082227	0.060591	0.064101	0.064681	0.069079	0.066104	0.069972	0.068338	0.066908	0.068338	0.067623	0.067623	0.067623	0.065481	0.069054
Actinobacillus_pleuropneumoniae_sv_7_AP76	0.124759	0.097261	0.093588	0.081971	0.078422	0.05398	0.048274	0.002607	0	0	0.062508	0.058229	0.06326	0.058734	0.064946	0.08116	0.080545	0.084742	0.082227	0.060591	0.064101	0.064286	0.068788	0.065701	0.069972	0.06792	0.066544	0.06792	0.067255	0.067209	0.067255	0.065081	0.068631
Actinobacillus_succinogenes_130Z	0.124697	0.082619	0.077345	0.069471	0.066149	0.069054	0.071156	0.065526	0.06255	0.062508	0	0.062053	0.064991	0.05468	0.06566	0.079481	0.078368	0.078638	0.075683	0.05776	0.069101	0.069627	0.074266	0.071059	0.066122	0.066149	0.066149	0.066149	0.065437	0.066149	0.065437	0.061884	0.064725
NI1060	0.12538	0.094167	0.094332	0.080812	0.077292	0.061259	0.058308	0.061259	0.058546	0.058229	0.062053	0	0.037525	0.061092	0.055948	0.071483	0.07145	0.069914	0.067322	0.06084	0.066512	0.066726	0.069818	0.066726	0.05417	0.054791	0.054791	0.056196	0.055493	0.061842	0.061134	0.059013	0.060426
Pasteurella_pneumotropica_ATCC_35149	0.116266	0.082215	0.080596	0.080172	0.077399	0.069866	0.058348	0.06633	0.063606	0.06326	0.064991	0.037525	0	0.072593	0.06235	0.068157	0.068572	0.063476	0.062308	0.066649	0.065169	0.065392	0.068438	0.065392	0.057212	0.054791	0.054791	0.054791	0.05409	0.056196	0.055493	0.05409	0.054791
Basfia_succiniciproducens_MBEL55E	0.132656	0.085663	0.083921	0.082665	0.079093	0.062423	0.068724	0.061758	0.059013	0.058734	0.05468	0.061092	0.072593	0	0.057132	0.08032	0.081272	0.084801	0.082227	0.054236	0.059841	0.0601	0.063704	0.060803	0.072292	0.070103	0.070151	0.070103	0.069437	0.06939	0.069437	0.067966	0.071531
Aggregatibacter_aphrophilus_NJ8700	0.132233	0.089745	0.087105	0.092358	0.089076	0.070729	0.060005	0.067854	0.064946	0.064946	0.06566	0.055948	0.06235	0.057132	0	0.042669	0.039669	0.061594	0.058546	0.059295	0.069243	0.069962	0.073679	0.070681	0.060003	0.056425	0.056425	0.056425	0.05572	0.053606	0.052903	0.052201	0.05431
Aggregatibacter_actinomycetemcomitans_DSM_8324	0.145159	0.095187	0.089262	0.091386	0.091386	0.071973	0.067009	0.084597	0.08116	0.08116	0.079481	0.071483	0.068157	0.08032	0.042669	0	0	0.015295	0.011398	0.071973	0.070315	0.070315	0.071973	0.071143	0.05474	0.05231	0.051502	0.05231	0.051502	0.055552	0.05474	0.053929	0.055552
Aggregatibacter_actinomycetemcomitans_D11S-1	0.140375	0.096627	0.088522	0.096137	0.092457	0.074908	0.071205	0.083689	0.080601	0.080545	0.078368	0.07145	0.068572	0.081272	0.039669	0	0	0.021254	0.017882	0.072121	0.071352	0.071874	0.075862	0.072593	0.059241	0.056234	0.056234	0.056234	0.055531	0.059054	0.058348	0.057642	0.05976
Aggregatibacter_actinomycetemcomitans_HK1651	0.140859	0.098466	0.090999	0.09761	0.0942	0.085036	0.078984	0.08797	0.085272	0.084742	0.078638	0.069914	0.063476	0.084801	0.061594	0.015295	0.021254	0	0.00329	0.073094	0.07232	0.073528	0.076554	0.074244	0.056409	0.055968	0.055456	0.055968	0.054754	0.060059	0.057564	0.055855	0.057954
Aggregatibacter_actinomycetemcomitans_ANH9381	0.13999	0.098179	0.090003	0.096137	0.092715	0.082284	0.07646	0.085213	0.082227	0.082227	0.075683	0.067322	0.062308	0.082227	0.058546	0.011398	0.017882	0.00329	0	0.069962	0.069196	0.069914	0.073627	0.070632	0.053178	0.052867	0.052867	0.052867	0.052165	0.055682	0.054977	0.051464	0.05357
Haemophilus_parasuis_SH0165	0.122824	0.088082	0.084038	0.070264	0.066376	0.059964	0.063519	0.063476	0.060591	0.060591	0.05776	0.06084	0.066649	0.054236	0.059295	0.071973	0.072121	0.073094	0.069962	0	0.049331	0.05003	0.053045	0.050729	0.050164	0.051499	0.050098	0.051499	0.050798	0.050798	0.050798	0.047302	0.050098
Pasteurella_multocida_36950	0.127376	0.091856	0.086186	0.080754	0.077185	0.064902	0.061342	0.067	0.064101	0.064101	0.069101	0.066512	0.065169	0.059841	0.069243	0.070315	0.071352	0.07232	0.069196	0.049331	0	0.000654	0.002698	0.001963	0.053933	0.052867	0.052867	0.052867	0.052165	0.050764	0.050764	0.050764	0.05357
Pasteurella_multocida_multocida_Pm70	0.126295	0.091087	0.08545	0.081218	0.077697	0.063839	0.06014	0.067346	0.064681	0.064286	0.069627	0.066726	0.065392	0.0601	0.069962	0.070315	0.071874	0.073528	0.069914	0.05003	0.000654	0	0.002013	0.001292	0.053933	0.051606	0.051779	0.051606	0.051084	0.05081	0.049694	0.05081	0.053582
Pasteurella_multocida_multocida_P-3480	0.131021	0.093301	0.089734	0.080466	0.079658	0.067414	0.063018	0.071785	0.069079	0.068788	0.074266	0.069818	0.068438	0.063704	0.073679	0.071973	0.075862	0.076554	0.073627	0.053045	0.002698	0.002013	0	0.000671	0.055446	0.055026	0.055026	0.055026	0.054303	0.052861	0.052861	0.052861	0.055026
Pasteurella_multocida_multocida_HN06	0.126295	0.091856	0.086186	0.079715	0.07625	0.064549	0.06014	0.068771	0.066104	0.065701	0.071059	0.066726	0.065392	0.060803	0.070681	0.071143	0.072593	0.074244	0.070632	0.050729	0.001963	0.001292	0.000671	0	0.054689	0.0523	0.052476	0.0523	0.051779	0.051502	0.050388	0.051502	0.054277
Haemophilus_influenzae_B_10810	0.132006	0.084947	0.081281	0.080135	0.080135	0.063868	0.058523	0.073121	0.069972	0.069972	0.066122	0.05417	0.057212	0.072292	0.060003	0.05474	0.059241	0.056409	0.053178	0.050164	0.053933	0.053933	0.055446	0.054689	0	0.002113	0.004939	0.004939	0.004231	0.009198	0.008487	0.012766	0.012051
Haemophilus_influenzae_NTHi_PittGG	0.127924	0.08356	0.076777	0.081334	0.07853	0.061758	0.055269	0.07101	0.068338	0.06792	0.066149	0.054791	0.054791	0.070103	0.056425	0.05231	0.056234	0.055968	0.052867	0.051499	0.052867	0.051606	0.055026	0.0523	0.002113	0	0.002604	0.002592	0.001952	0.007149	0.005871	0.012392	0.010421
Haemophilus_influenzae_NTHi_86-028NP	0.125704	0.08356	0.076777	0.079828	0.077079	0.060344	0.053907	0.069627	0.066908	0.066544	0.066149	0.054791	0.054791	0.070151	0.056425	0.051502	0.056234	0.055456	0.052867	0.050098	0.052867	0.051779	0.055026	0.052476	0.004939	0.002604	0	0.002604	0.001952	0.007838	0.007182	0.011788	0.012448
Haemophilus_influenzae_NTHi_PittEE	0.127924	0.08356	0.076777	0.080581	0.077804	0.061758	0.055269	0.07101	0.068338	0.06792	0.066149	0.056196	0.054791	0.070103	0.056425	0.05231	0.056234	0.055968	0.052867	0.051499	0.052867	0.051606	0.055026	0.0523	0.004939	0.002592	0.002604	0	0.00065	0.009766	0.008495	0.012392	0.013049
Haemophilus_influenzae_R2846	0.126474	0.082798	0.076049	0.080581	0.077804	0.061051	0.054606	0.070343	0.067623	0.067255	0.065437	0.055493	0.05409	0.069437	0.05572	0.051502	0.055531	0.054754	0.052165	0.050798	0.052165	0.051084	0.054303	0.051779	0.004231	0.001952	0.001952	0.00065	0	0.008495	0.007838	0.011128	0.011788
Haemophilus_influenzae_Rd_	0.129467	0.085849	0.078966	0.079077	0.076355	0.065303	0.05737	0.070295	0.067623	0.067209	0.066149	0.061842	0.056196	0.06939	0.053606	0.055552	0.059054	0.060059	0.055682	0.050798	0.050764	0.05081	0.052861	0.051502	0.009198	0.007149	0.007838	0.009766	0.008495	0	0.00065	0.007787	0.005833
Haemophilus_influenzae_R2866	0.128015	0.085085	0.078235	0.079077	0.076355	0.064593	0.057409	0.070343	0.067623	0.067255	0.065437	0.061134	0.055493	0.069437	0.052903	0.05474	0.058348	0.057564	0.054977	0.050798	0.050764	0.049694	0.052861	0.050388	0.008487	0.005871	0.007182	0.008495	0.007838	0.00065	0	0.007182	0.005216
Haemophilus_influenzae_F3031	0.125616	0.079759	0.07387	0.07309	0.070584	0.063883	0.055968	0.068151	0.065481	0.065081	0.061884	0.059013	0.05409	0.067966	0.052201	0.053929	0.057642	0.055855	0.051464	0.047302	0.050764	0.05081	0.052861	0.051502	0.012766	0.012392	0.011788	0.012392	0.011128	0.007787	0.007182	0	0.004533
Haemophilus_influenzae_F3047	0.128695	0.084322	0.078235	0.077576	0.075631	0.066726	0.059477	0.071727	0.069054	0.068631	0.064725	0.060426	0.054791	0.071531	0.05431	0.055552	0.05976	0.057954	0.05357	0.050098	0.05357	0.053582	0.055026	0.054277	0.012051	0.010421	0.012448	0.013049	0.011788	0.005833	0.005216	0.004533	0

## Sheet: concatenated_genes_phylogenetic_matrix
			33
Haemophilus_parainfluenzae_T3T1	0	1.96716	1.96401	1.48878	1.65561	1.42242	0.796112	0.796194	0.798749	0.784088	1.86169	0.752953	1.9591	1.4964	1.4169	0.798339	1.97585	0.8217	1.41006	0.783424	1.22224	1.66816	2.16159	1.42773	0.727707	1.67377	1.858	1.66583	1.65915	1.66821	0.797002	0.800664	2.00721
Actinobacillus_pleuropneumoniae_L20	1.96716	0	0.860818	1.62473	1.89266	2.25219	2.20485	2.20778	2.18327	2.18525	1.80421	2.15362	0.036934	1.66616	2.26349	2.19667	0.039353	2.18882	2.23828	2.17439	2.11014	2.00411	1.94209	2.25582	2.11024	1.99625	1.82583	2.00371	1.99773	1.90712	2.12349	2.22277	0.678511
Haemophilus_parasuis_SH0165	1.96401	0.860818	0	1.74305	1.6866	1.92564	2.08146	2.10381	2.08413	2.05571	1.78274	2.05635	0.867223	1.62857	1.94358	2.079	0.855916	2.03685	1.93006	2.0743	2.02431	1.77019	1.89376	1.93586	2.0461	1.76074	1.78033	1.77233	1.77155	1.69139	2.04802	2.09677	0.990856
Actinobacillus_succinogenes_130Z	1.48878	1.62473	1.74305	0	1.44461	1.5816	1.84502	1.85955	1.8599	1.85675	1.64751	1.58954	1.61764	0.859673	1.58041	1.84846	1.64669	1.82194	1.57316	1.83992	1.48488	1.51837	2.00808	1.59721	1.61362	1.51658	1.66127	1.5189	1.51966	1.45383	1.8423	1.86016	1.66975
Histophilus_somni_129PT	1.65561	1.89266	1.6866	1.44461	0	1.59113	1.92671	1.9339	1.9137	1.9149	1.79323	1.71774	1.88876	1.44905	1.60296	1.93471	1.91243	1.93331	1.60028	1.9373	1.54724	1.41229	2.12091	1.5887	1.73199	1.40829	1.78453	1.40766	1.40509	0.031322	1.91913	1.92673	1.90858
Aggregatibacter_actinomycetemcomitans_HK1651	1.42242	2.25219	1.92564	1.5816	1.59113	0	1.88123	1.89571	1.88213	1.89851	1.78937	1.5341	2.25382	1.49808	0.015292	1.89266	2.22152	1.8972	0.01623	1.89252	0.41404	1.44509	2.0953	0.009407	1.47544	1.43789	1.79281	1.44586	1.43555	1.60565	1.8628	1.91068	2.1624
Haemophilus_influenzae_F3031	0.796112	2.20485	2.08146	1.84502	1.92671	1.88123	0	0.064835	0.065469	0.063735	2.36797	0.775291	2.18933	1.7533	1.87973	0.078616	2.246	0.08691	1.86888	0.080423	1.68036	2.25772	2.42732	1.88682	0.76025	2.25753	2.39403	2.25455	2.24453	1.95267	0.097687	0.074311	2.22716
Haemophilus_influenzae_B_10810	0.796194	2.20778	2.10381	1.85955	1.9339	1.89571	0.064835	0	0.05979	0.062472	2.39227	0.780895	2.19789	1.74283	1.89078	0.052777	2.24865	0.070237	1.88085	0.064759	1.71303	2.26554	2.43159	1.9026	0.77366	2.26931	2.41113	2.26819	2.25491	1.95503	0.080153	0.051975	2.25699
Haemophilus_influenzae_NTHi_86-028NP	0.798749	2.18327	2.08413	1.8599	1.9137	1.88213	0.065469	0.05979	0	0.076677	2.36216	0.77714	2.174	1.72631	1.87629	0.066764	2.22696	0.072359	1.8672	0.066941	1.70355	2.27631	2.4376	1.88797	0.768332	2.27872	2.38899	2.27965	2.26439	1.93813	0.087173	0.062985	2.22351
Haemophilus_influenzae_F3047	0.784088	2.18525	2.05571	1.85675	1.9149	1.89851	0.063735	0.062472	0.076677	0	2.34932	0.782342	2.17162	1.74258	1.89617	0.067618	2.22138	0.093967	1.88728	0.076211	1.70213	2.23046	2.38555	1.90848	0.76871	2.23392	2.36583	2.23209	2.2209	1.93778	0.095775	0.066096	2.22927
Gallibacterium_anatis_UMN179	1.86169	1.80421	1.78274	1.64751	1.79323	1.78937	2.36797	2.39227	2.36216	2.34932	0	2.03205	1.81859	1.60608	1.80022	2.38528	1.80651	2.36884	1.78075	2.3578	1.72584	1.56488	1.80463	1.78904	2.03615	1.56538	0.045581	1.56116	1.56305	1.76796	2.31706	2.3948	1.83091
NI1060	0.752953	2.15362	2.05635	1.58954	1.71774	1.5341	0.775291	0.780895	0.77714	0.782342	2.03205	0	2.12554	1.57204	1.52985	0.775525	2.1726	0.803588	1.52938	0.776669	1.45479	1.86435	2.26301	1.54792	0.266536	1.86265	2.04769	1.86962	1.86144	1.74242	0.812671	0.777543	2.1495
Actinobacillus_pleuropneumoniae_sv_7_AP76	1.9591	0.036934	0.867223	1.61764	1.88876	2.25382	2.18933	2.19789	2.174	2.17162	1.81859	2.12554	0	1.65253	2.25929	2.19032	0.039845	2.17654	2.23453	2.16679	2.11417	1.98814	1.92556	2.26194	2.09354	1.9824	1.83296	1.99065	1.98435	1.90975	2.1038	2.21004	0.682834
Basfia_succiniciproducens_MBEL55E	1.4964	1.66616	1.62857	0.859673	1.44905	1.49808	1.7533	1.74283	1.72631	1.74258	1.60608	1.57204	1.65253	0	1.50587	1.73378	1.65882	1.71625	1.49094	1.73454	1.44403	1.3769	1.90225	1.50662	1.59559	1.37154	1.62226	1.3767	1.37206	1.45981	1.77768	1.73731	1.7351
Aggregatibacter_actinomycetemcomitans_D11S-1	1.4169	2.26349	1.94358	1.58041	1.60296	0.015292	1.87973	1.89078	1.87629	1.89617	1.80022	1.52985	2.25929	1.50587	0	1.88743	2.22992	1.8886	0.002311	1.88744	0.412816	1.45404	2.07795	0.022775	1.47472	1.44793	1.79575	1.45589	1.44488	1.61507	1.8641	1.90432	2.18038
Haemophilus_influenzae_R2866	0.798339	2.19667	2.079	1.84846	1.93471	1.89266	0.078616	0.052777	0.066764	0.067618	2.38528	0.775525	2.19032	1.73378	1.88743	0	2.23859	0.079013	1.88027	0.066433	1.70767	2.26252	2.41844	1.89682	0.77212	2.26466	2.40463	2.26347	2.25196	1.94612	0.087829	0.057509	2.23553
Actinobacillus_pleuropneumoniae_sv_3_JL03	1.97585	0.039353	0.855916	1.64669	1.91243	2.22152	2.246	2.24865	2.22696	2.22138	1.80651	2.1726	0.039845	1.65882	2.22992	2.23859	0	2.22725	2.20527	2.21385	2.07663	1.98384	1.93921	2.22777	2.12549	1.97845	1.81895	1.98487	1.98159	1.92955	2.14989	2.26086	0.683189
Haemophilus_influenzae_NTHi_PittEE	0.8217	2.18882	2.03685	1.82194	1.93331	1.8972	0.08691	0.070237	0.072359	0.093967	2.36884	0.803588	2.17654	1.71625	1.8886	0.079013	2.22725	0	1.87734	0.056621	1.69841	2.25346	2.38943	1.90443	0.795538	2.25023	2.38655	2.24196	2.23353	1.95244	0.104396	0.078764	2.18484
Aggregatibacter_actinomycetemcomitans_DSM_8324	1.41006	2.23828	1.93006	1.57316	1.60028	0.01623	1.86888	1.88085	1.8672	1.88728	1.78075	1.52938	2.23453	1.49094	0.002311	1.88027	2.20527	1.87734	0	1.87634	0.409193	1.44329	2.07588	0.023691	1.47056	1.43722	1.7842	1.44533	1.43494	1.60233	1.8504	1.89395	2.16074
Haemophilus_influenzae_R2846	0.783424	2.17439	2.0743	1.83992	1.9373	1.89252	0.080423	0.064759	0.066941	0.076211	2.3578	0.776669	2.16679	1.73454	1.88744	0.066433	2.21385	0.056621	1.87634	0	1.69368	2.23891	2.41463	1.8945	0.7659	2.23471	2.37537	2.23113	2.21762	1.9539	0.091912	0.072063	2.20531
Aggregatibacter_aphrophilus_NJ8700	1.22224	2.11014	2.02431	1.48488	1.54724	0.41404	1.68036	1.71303	1.70355	1.70213	1.72584	1.45479	2.11417	1.44403	0.412816	1.70767	2.07663	1.69841	0.409193	1.69368	0	1.39015	2.06385	0.418942	1.4238	1.37728	1.72991	1.39047	1.38762	1.54746	1.67288	1.72387	2.1389
Pasteurella_multocida_36950	1.66816	2.00411	1.77019	1.51837	1.41229	1.44509	2.25772	2.26554	2.27631	2.23046	1.56488	1.86435	1.98814	1.3769	1.45404	2.26252	1.98384	2.25346	1.44329	2.23891	1.39015	0	2.04697	1.45033	1.84161	0.022744	1.57429	0.020288	0.021604	1.4086	2.23608	2.29846	1.97605
Escherichia_coli_K12-_W3110	2.16159	1.94209	1.89376	2.00808	2.12091	2.0953	2.42732	2.43159	2.4376	2.38555	1.80463	2.26301	1.92556	1.90225	2.07795	2.41844	1.93921	2.38943	2.07588	2.41463	2.06385	2.04697	0	2.08563	2.23199	2.02436	1.79377	2.03516	2.05005	2.12941	2.36353	2.45796	1.97207
Aggregatibacter_actinomycetemcomitans_ANH9381	1.42773	2.25582	1.93586	1.59721	1.5887	0.009407	1.88682	1.9026	1.88797	1.90848	1.78904	1.54792	2.26194	1.50662	0.022775	1.89682	2.22777	1.90443	0.023691	1.8945	0.418942	1.45033	2.08563	0	1.48463	1.44245	1.79196	1.44987	1.43915	1.59966	1.86827	1.91169	2.17003
Pasteurella_pneumotropica_ATCC_35149	0.727707	2.11024	2.0461	1.61362	1.73199	1.47544	0.76025	0.77366	0.768332	0.76871	2.03615	0.266536	2.09354	1.59559	1.47472	0.77212	2.12549	0.795538	1.47056	0.7659	1.4238	1.84161	2.23199	1.48463	0	1.8352	2.05542	1.83977	1.83952	1.7512	0.804028	0.770184	2.14522
Pasteurella_multocida_multocida_HN06	1.67377	1.99625	1.76074	1.51658	1.40829	1.43789	2.25753	2.26931	2.27872	2.23392	1.56538	1.86265	1.9824	1.37154	1.44793	2.26466	1.97845	2.25023	1.43722	2.23471	1.37728	0.022744	2.02436	1.44245	1.8352	0	1.5756	0.011682	0.017439	1.40904	2.24722	2.30057	1.9656
Gallibacterium_anatis_DSM_16844	1.858	1.82583	1.78033	1.66127	1.78453	1.79281	2.39403	2.41113	2.38899	2.36583	0.045581	2.04769	1.83296	1.62226	1.79575	2.40463	1.81895	2.38655	1.7842	2.37537	1.72991	1.57429	1.79377	1.79196	2.05542	1.5756	0	1.56967	1.57314	1.79571	2.3306	2.42122	1.83757
Pasteurella_multocida_multocida_P-3480	1.66583	2.00371	1.77233	1.5189	1.40766	1.44586	2.25455	2.26819	2.27965	2.23209	1.56116	1.86962	1.99065	1.3767	1.45589	2.26347	1.98487	2.24196	1.44533	2.23113	1.39047	0.020288	2.03516	1.44987	1.83977	0.011682	1.56967	0	0.016583	1.40771	2.24073	2.29384	1.98154
Pasteurella_multocida_multocida_Pm70	1.65915	1.99773	1.77155	1.51966	1.40509	1.43555	2.24453	2.25491	2.26439	2.2209	1.56305	1.86144	1.98435	1.37206	1.44488	2.25196	1.98159	2.23353	1.43494	2.21762	1.38762	0.021604	2.05005	1.43915	1.83952	0.017439	1.57314	0.016583	0	1.40439	2.23623	2.29166	1.97217
Histophilus_somni_2336	1.66821	1.90712	1.69139	1.45383	0.031322	1.60565	1.95267	1.95503	1.93813	1.93778	1.76796	1.74242	1.90975	1.45981	1.61507	1.94612	1.92955	1.95244	1.60233	1.9539	1.54746	1.4086	2.12941	1.59966	1.7512	1.40904	1.79571	1.40771	1.40439	0	1.93448	1.94879	1.91992
Haemophilus_influenzae_NTHi_PittGG	0.797002	2.12349	2.04802	1.8423	1.91913	1.8628	0.097687	0.080153	0.087173	0.095775	2.31706	0.812671	2.1038	1.77768	1.8641	0.087829	2.14989	0.104396	1.8504	0.091912	1.67288	2.23608	2.36353	1.86827	0.804028	2.24722	2.3306	2.24073	2.23623	1.93448	0	0.078108	2.16691
Haemophilus_influenzae_Rd_	0.800664	2.22277	2.09677	1.86016	1.92673	1.91068	0.074311	0.051975	0.062985	0.066096	2.3948	0.777543	2.21004	1.73731	1.90432	0.057509	2.26086	0.078764	1.89395	0.072063	1.72387	2.29846	2.45796	1.91169	0.770184	2.30057	2.42122	2.29384	2.29166	1.94879	0.078108	0	2.24404
Haemophilus_ducreyi_35000HP	2.00721	0.678511	0.990856	1.66975	1.90858	2.1624	2.22716	2.25699	2.22351	2.22927	1.83091	2.1495	0.682834	1.7351	2.18038	2.23553	0.683189	2.18484	2.16074	2.20531	2.1389	1.97605	1.97207	2.17003	2.14522	1.9656	1.83757	1.98154	1.97217	1.91992	2.16691	2.24404	0
