# Supplementary material for: The Genomic Sequence of the Oral Pathobiont Strain NI1060 Reveals Unique Strategies for Bacterial Competition and Pathogenicity
Source: PLoS One. 2016 Jul 13;11(7):e0158866. doi: 10.1371/journal.pone.0158866 (PMC4943601; doi:10.1371/journal.pone.0158866)
Supplement: S2 Table — The ORFs are shown with the size, coding strands, 5' and 3' positions, gene gaps, contig identification, amino acid sequences, closest homologues and similarity score of the indicated species, gene name, description and predicted domain structures by PFAM. (XLSX) [file pone.0158866.s003.xlsx]

## Sheet: Table S1
Feature ID	Start	Stop	Frame	Strand	Length(bp)	Function	Subsystem	PP ATCC_35149	AA D11S-1	HI B 10810	EC K-12, MG1655	Domain Structure
6666666.90843.peg.1	1056	880	-3	-	177	hypothetical protein	- none -	NA	NA	NA	NA
6666666.90843.peg.10	10065	8776	-3	-	1290	Adenosylmethionine-8-amino-7-oxononanoate aminotransferase (EC 2.6.1.62)	Biotin biosynthesis; <br>Biotin biosynthesis Experimental; <br>Biotin synthesis cluster	0.0746	0.4464	0.21	0.83	PF00202.16|Aminotran_3|Aminotransferase class-III
6666666.90843.peg.100	109623	110462	3	+	840	Membrane protein LAPB	- none -	0.1575	0.9086	0.4312	2.5816	PF04393.8|DUF535|NA
6666666.90843.peg.1000	1062767	1062027	-2	-	741	Arginine ABC transporter, periplasmic arginine-binding protein ArtI	Arginine and Ornithine Degradation	0.0921	NA	NA	1.0816	PF00497.15|SBP_bac_3|Bacterial extracellular solute-binding proteins, family 3
6666666.90843.peg.1001	1062986	1063405	2	+	420	Ribose ABC transport system, high affinity permease RbsD (TC 3.A.1.2.1)	D-ribose utilization	0.1834	0.4377	0.2239	0.8034	PF05025.8|RbsD_FucU|RbsD / FucU transport protein family
6666666.90843.peg.1002	1063419	1064900	3	+	1482	Ribose ABC transport system, ATP-binding protein RbsA (TC 3.A.1.2.1)	D-ribose utilization	0.1281	0.2873	0.0933	0.3911	PF00005.22|ABC_tran|ABC transporter	PF00005.22|ABC_tran|ABC transporter
6666666.90843.peg.1003	1064987	1064874	-2	-	114	hypothetical protein	- none -	NA	NA	NA	NA
6666666.90843.peg.1004	1064961	1065929	3	+	969	Ribose ABC transport system, permease protein RbsC (TC 3.A.1.2.1)	D-ribose utilization	0.0621	0.2125	0.0776	0.5082	PF02653.11|BPD_transp_2|NA
6666666.90843.peg.1005	1065949	1066839	1	+	891	Ribose ABC transport system, periplasmic ribose-binding protein RbsB (TC 3.A.1.2.1)	D-ribose utilization	0.1364	0.1732	0.1062	0.3598	PF13407.1|Peripla_BP_4|Periplasmic binding protein domain
6666666.90843.peg.1006	1066930	1067847	1	+	918	Ribokinase (EC 2.7.1.15)	D-ribose utilization; <br>Deoxyribose and Deoxynucleoside Catabolism	0.2708	0.6479	0.265	0.8714	PF00294.19|PfkB|pfkB family carbohydrate kinase
6666666.90843.peg.1007	1067876	1068892	2	+	1017	Ribose operon repressor	D-ribose utilization	0.1261	NA	0.1886	1.06	PF00356.16|LacI|Bacterial regulatory proteins, lacI family	PF13377.1|Peripla_BP_3|Periplasmic binding protein-like domain
6666666.90843.peg.1008	1069227	1070648	3	+	1422	Tryptophanase (EC 4.1.99.1)	- none -	0.0275	NA	0.0593	0.1582	PF01212.16|Beta_elim_lyase|Beta-eliminating lyase
6666666.90843.peg.1009	1070738	1071970	2	+	1233	Tryptophan-specific transport protein	- none -	0.0659	NA	0.1775	NA	PF03222.8|Trp_Tyr_perm|Tryptophan/tyrosine permease family
6666666.90843.peg.101	111895	110465	-1	-	1431	Conserved protein YcjX with nucleoside triphosphate hydrolase domain	A conserved operon linked to TyrR and possibly involved in virulence	0.1029	0.3944	0.2353	0.985	PF04317.7|DUF463|NA
6666666.90843.peg.1010	1073670	1072012	-3	-	1659	ABC transporter ATP-binding protein	- none -	0.0779	0.2681	0.2008	NA	PF00664.18|ABC_membrane|ABC transporter transmembrane region	PF00005.22|ABC_tran|ABC transporter
6666666.90843.peg.1011	1075408	1073663	-1	-	1746	Transport ATP-binding protein CydD	Terminal cytochrome d ubiquinol oxidases; <br>Terminal cytochrome oxidases	0.1069	0.2963	0.1877	NA	PF00664.18|ABC_membrane|ABC transporter transmembrane region	PF00005.22|ABC_tran|ABC transporter
6666666.90843.peg.1012	1077809	1075482	-2	-	2328	TonB-dependent hemin , ferrichrome receptor	Heme, hemin uptake and utilization systems in GramNegatives; <br>Ton and Tol transport systems	NA	2.0458	2.074	NA	PF07715.10|Plug|TonB-dependent Receptor Plug Domain	PF00593.19|TonB_dep_Rec|TonB dependent receptor
6666666.90843.peg.1013	1080387	1077964	-3	-	2424	DNA gyrase subunit B (EC 5.99.1.3)	Cell Division Subsystem including YidCD; <br>DNA gyrase subunits; <br>DNA replication cluster 1; <br>DNA topoisomerases, Type II, ATP-dependent; <br>Resistance to fluoroquinolones	0.0335	0.2739	0.0471	0.3457	PF02518.21|HATPase_c|Histidine kinase-, DNA gyrase B-, and HSP90-like ATPase	PF00204.20|DNA_gyraseB|DNA gyrase B	PF01751.17|Toprim|Toprim domain	PF00986.16|DNA_gyraseB_C|DNA gyrase B subunit, carboxyl terminus
6666666.90843.peg.1014	1081121	1080504	-2	-	618	Phosphoribosyl-AMP cyclohydrolase (EC 3.5.4.19) / Phosphoribosyl-ATP pyrophosphatase (EC 3.6.1.31)	Histidine Biosynthesis; <br>Histidine Biosynthesis; <br>Riboflavin synthesis cluster	0.1166	0.676	0.531	0.5998	PF01502.13|PRA-CH|Phosphoribosyl-AMP cyclohydrolase	PF01503.12|PRA-PH|Phosphoribosyl-ATP pyrophosphohydrolase
6666666.90843.peg.1015	1081944	1081171	-3	-	774	Imidazole glycerol phosphate synthase cyclase subunit (EC 4.1.3.-)	Histidine Biosynthesis	0.0661	NA	0.12	0.2451	PF00977.16|His_biosynth|Histidine biosynthesis protein
6666666.90843.peg.1016	1082675	1081926	-2	-	750	Phosphoribosylformimino-5-aminoimidazole carboxamide ribotide isomerase (EC 5.3.1.16)	Chorismate: Intermediate for synthesis of Tryptophan, PAPA antibiotics, PABA, 3-hydroxyanthranilate and more.; <br>Histidine Biosynthesis	0.2631	NA	0.2647	0.4795	PF00977.16|His_biosynth|Histidine biosynthesis protein
6666666.90843.peg.1017	1083187	1082687	-1	-	501	hypothetical protein	- none -	NA	NA	NA	NA
6666666.90843.peg.1018	1083787	1083197	-1	-	591	Imidazole glycerol phosphate synthase amidotransferase subunit (EC 2.4.2.-)	Histidine Biosynthesis	0.3711	NA	0.3989	0.8459	PF00117.23|GATase|Glutamine amidotransferase class-I
6666666.90843.peg.1019	1084499	1083810	-2	-	690	Protein export cytoplasm protein SecA ATPase RNA helicase (TC 3.A.5.1.1)	- none -	NA	NA	NA	3.2962	PF13302.1|Acetyltransf_3|Acetyltransferase (GNAT) domain
6666666.90843.peg.102	112007	113662	2	+	1656	Peptide transport periplasmic protein sapA (TC 3.A.1.5.5)	- none -	0.0599	0.4074	0.3094	1.5695
6666666.90843.peg.1020	1084691	1084551	-2	-	141	hypothetical protein	- none -	0.6135	0.778	NA	NA
6666666.90843.peg.1021	1085433	1084834	-3	-	600	hypothetical protein	- none -	NA	NA	NA	NA
6666666.90843.peg.1022	1086607	1085522	-1	-	1086	Histidinol-phosphatase (EC 3.1.3.15) / Imidazoleglycerol-phosphate dehydratase (EC 4.2.1.19)	Histidine Biosynthesis; <br>Histidine Biosynthesis	0.1674	NA	0.2648	0.4545	PF13242.1|Hydrolase_like|HAD-hyrolase-like	PF00475.13|IGPD|Imidazoleglycerol-phosphate dehydratase
6666666.90843.peg.1023	1087759	1086707	-1	-	1053	Histidinol-phosphate aminotransferase (EC 2.6.1.9)	Histidine Biosynthesis	0.2042	NA	0.5136	0.6149	PF00155.16|Aminotran_1_2|Aminotransferase class I and II
6666666.90843.peg.1024	1088170	1087943	-1	-	228	hypothetical protein	- none -	0.2855	NA	NA	NA
6666666.90843.peg.1025	1088788	1088219	-1	-	570	hypothetical protein	- none -	0.4271	1.7164	NA	NA	PF00300.17|His_Phos_1|Histidine phosphatase superfamily (branch 1)
6666666.90843.peg.1026	1089252	1088791	-3	-	462	Putative DNA-binding protein in cluster with Type I restriction-modification system	Restriction-Modification System	NA	1.5671	0.792	NA	PF13310.1|Virulence_RhuM|NA
6666666.90843.peg.1027	1090588	1089299	-1	-	1290	Histidinol dehydrogenase (EC 1.1.1.23)	Histidine Biosynthesis	0.1761	NA	0.4263	0.5482	PF00815.15|Histidinol_dh|Histidinol dehydrogenase
6666666.90843.peg.1028	1091217	1090606	-3	-	612	Putative threonine efflux protein	- none -	NA	NA	NA	2.5901	PF01810.13|LysE|NA
6666666.90843.peg.1029	1092141	1091245	-3	-	897	ATP phosphoribosyltransferase (EC 2.4.2.17)	Histidine Biosynthesis; <br>Riboflavin synthesis cluster	0.0906	NA	0.2925	0.4322	PF01634.13|HisG|ATP phosphoribosyltransferase	PF08029.6|HisG_C|HisG, C-terminal domain
6666666.90843.peg.103	113662	114627	1	+	966	Peptide transport system permease protein sapB (TC 3.A.1.5.5)	- none -	0.0779	0.5323	0.3147	1.6287	PF00528.17|BPD_transp_1|Binding-protein-dependent transport system inner membrane component
6666666.90843.peg.1030	1092994	1093956	1	+	963	TRAP transporter solute receptor, TAXI family precursor	TRAP Transporter unknown substrate 9	0.0063	NA	NA	NA	PF09084.6|NMT1|NMT1/THI5 like
6666666.90843.peg.1031	1094033	1096666	2	+	2634	TRAP-type uncharacterized transport system, fused permease component	TRAP Transporter unknown substrate 9	0.0194	NA	NA	NA	PF06808.7|DctM|NA	PF11874.3|DUF3394|NA
6666666.90843.peg.1032	1096743	1097168	3	+	426	FIG00696808: hypothetical protein	- none -	0.0284	NA	NA	NA	PF00582.21|Usp|Universal stress protein family
6666666.90843.peg.1033	1098971	1097214	-2	-	1758	Gamma-glutamyltranspeptidase (EC 2.3.2.2)	Glutathione: Biosynthesis and gamma-glutamyl cycle	0.0376	0.3792	NA	0.755	PF01019.16|G_glu_transpept|Gamma-glutamyltranspeptidase
6666666.90843.peg.1034	1100398	1099385	-1	-	1014	Fructose-1,6-bisphosphatase, GlpX type (EC 3.1.3.11)	Glycolysis and Gluconeogenesis	0.0237	0.2374	0.1542	0.4534	PF03320.8|FBPase_glpX|Bacterial fructose-1,6-bisphosphatase, glpX-encoded
6666666.90843.peg.1035	1100550	1100768	3	+	219	FIG074102: hypothetical protein	- none -	0.0139	0.5189	0.1389	1.0153	PF06005.7|DUF904|Protein of unknown function (DUF904)
6666666.90843.peg.1036	1100819	1101256	2	+	438	Flavoprotein MioC	Flavodoxin	0.1343	0.6289	0.4856	1.2923	PF00258.20|Flavodoxin_1|Flavodoxin
6666666.90843.peg.1037	1101663	1103552	3	+	1890	tRNA uridine 5-carboxymethylaminomethyl modification enzyme GidA	Cell Division Subsystem including YidCD; <br>RNA modification and chromosome partitioning cluster; <br>mnm5U34 biosynthesis bacteria; <br>tRNA modification Bacteria; <br>tRNAmodification position 34	0.0397	0.0493	0.0652	0.324	PF01134.17|GIDA|Glucose inhibited division protein A	PF13932.1|GIDA_assoc_3|GidA associated domain 3
6666666.90843.peg.1038	1103561	1103677	2	+	117	hypothetical protein	- none -	NA	NA	NA	NA
6666666.90843.peg.1039	1103821	1104432	1	+	612	rRNA small subunit 7-methylguanosine (m7G) methyltransferase GidB	Cell Division Subsystem including YidCD; <br>RNA methylation; <br>RNA modification and chromosome partitioning cluster	0.2581	0.3062	0.2158	0.6625	PF02527.10|GidB|rRNA small subunit methyltransferase G
6666666.90843.peg.104	114617	115504	2	+	888	Peptide transport system permease protein sapC (TC 3.A.1.5.5)	- none -	0.0475	0.5013	0.2884	1.4722	PF12911.2|OppC_N|NA	PF00528.17|BPD_transp_1|Binding-protein-dependent transport system inner membrane component
6666666.90843.peg.1040	1104545	1104922	2	+	378	FIG048548: ATP synthase protein I2	- none -	0.8979	0.3831	0.9902	NA	PF03899.10|ATP_synt_I|NA
6666666.90843.peg.1041	1104950	1105738	2	+	789	ATP synthase F0 sector subunit a	- none -	0.0573	0.0687	0.0649	0.6797	PF00119.15|ATP-synt_A|ATP synthase A chain
6666666.90843.peg.1042	1105792	1106046	1	+	255	ATP synthase F0 sector subunit c (EC 3.6.3.14)	- none -	0	0	0.0119	1.0514	PF00137.16|ATP-synt_C|ATP synthase subunit C
6666666.90843.peg.1043	1106096	1106566	2	+	471	ATP synthase F0 sector subunit b	- none -	0.0705	0.0577	0.0449	0.6226	PF00430.13|ATP-synt_B|ATP synthase B/B' CF(0)
6666666.90843.peg.1044	1106579	1107112	2	+	534	ATP synthase delta chain (EC 3.6.3.14)	- none -	0.2096	0.2978	0.1679	0.7766	PF00213.13|OSCP|ATP synthase delta (OSCP) subunit
6666666.90843.peg.1045	1107125	1108666	2	+	1542	ATP synthase alpha chain (EC 3.6.3.14)	- none -	0.0312	0.0507	0.0448	0.1633	PF02874.18|ATP-synt_ab_N|ATP synthase alpha/beta family, beta-barrel domain	PF00006.20|ATP-synt_ab|ATP synthase alpha/beta family, nucleotide-binding domain	PF00306.22|ATP-synt_ab_C|ATP synthase alpha/beta chain, C terminal domain
6666666.90843.peg.1046	1108688	1109557	2	+	870	ATP synthase gamma chain (EC 3.6.3.14)	- none -	0.1535	0.1968	0.2019	0.5002	PF00231.14|ATP-synt|ATP synthase
6666666.90843.peg.1047	1109578	1110951	1	+	1374	ATP synthase beta chain (EC 3.6.3.14)	- none -	0.0153	0.0481	0.035	0.1177	PF02874.18|ATP-synt_ab_N|ATP synthase alpha/beta family, beta-barrel domain	PF00006.20|ATP-synt_ab|ATP synthase alpha/beta family, nucleotide-binding domain	PF00306.22|ATP-synt_ab_C|ATP synthase alpha/beta chain, C terminal domain
6666666.90843.peg.1048	1110980	1111408	2	+	429	ATP synthase epsilon chain (EC 3.6.3.14)	- none -	0.1503	0.314	0.2237	0.8455	PF02823.11|ATP-synt_DE_N|ATP synthase, Delta/Epsilon chain, beta-sandwich domain
6666666.90843.peg.1049	1111533	1112072	3	+	540	Uracil phosphoribosyltransferase (EC 2.4.2.9) / Pyrimidine operon regulatory protein PyrR	De Novo Pyrimidine Synthesis; <br>De Novo Pyrimidine Synthesis; <br>pyrimidine conversions	0.1068	0.2992	0.2617	NA	PF00156.22|Pribosyltran|Phosphoribosyl transferase domain
6666666.90843.peg.105	115507	116559	1	+	1053	Peptide transport system ATP-binding protein SapD (TC 3.A.1.5.5)	- none -	0.04	0.3373	0.2644	0.6738	PF00005.22|ABC_tran|ABC transporter	PF08352.7|oligo_HPY|Oligopeptide/dipeptide transporter, C-terminal region
6666666.90843.peg.1050	1112150	1113082	2	+	933	Survival protein SurA precursor (Peptidyl-prolyl cis-trans isomerase SurA) (EC 5.2.1.8)	Lipopolysaccharide assembly; <br>Peptidyl-prolyl cis-trans isomerase; <br>Periplasmic Stress Response	0.1129	0.4724	0.3602	1.985	PF09312.6|SurA_N|SurA N-terminal domain	PF00639.16|Rotamase|PPIC-type PPIASE domain
6666666.90843.peg.1051	1113110	1114195	2	+	1086	FIG004453: protein YceG like	CBSS-323097.3.peg.2594; <br>Cluster containing Alanyl-tRNA synthetase; <br>tRNA modification Bacteria	0.2091	0.3623	0.3102	1.2236	PF02618.11|YceG|YceG-like family
6666666.90843.peg.1052	1114197	1114829	3	+	633	Thymidylate kinase (EC 2.7.4.9)	pyrimidine conversions	0.1417	0.2781	0.1561	0.6461	PF02223.12|Thymidylate_kin|Thymidylate kinase
6666666.90843.peg.1053	1114826	1115809	2	+	984	DNA polymerase III delta prime subunit (EC 2.7.7.7)	- none -	0.2561	0.6191	0.2241	1.8845	PF13177.1|DNA_pol3_delta2|DNA polymerase III, delta subunit	PF09115.5|DNApol3-delta_C|DNA polymerase III, delta subunit, C terminal
6666666.90843.peg.1054	1115859	1116641	3	+	783	Putative deoxyribonuclease YcfH	YcfH	0.0769	0.2824	0.1547	0.7515	PF01026.16|TatD_DNase|TatD related DNase
6666666.90843.peg.1055	1116670	1117194	1	+	525	FIG00696143: hypothetical protein	- none -	0.0172	0.3934	0.136	NA	PF07509.6|DUF1523|NA
6666666.90843.peg.1056	1117281	1118573	3	+	1293	Magnesium and cobalt efflux protein CorC	CBSS-56780.10.peg.1536; <br>Copper homeostasis: copper tolerance; <br>Glycyl-tRNA synthetase containing cluster; <br>Magnesium transport; <br>tRNA-methylthiotransferase containing cluster	0.0326	0.29	0.3013	0.9573	PF01595.15|DUF21|NA	PF00571.23|CBS|CBS domain	PF03471.12|CorC_HlyC|Transporter associated domain
6666666.90843.peg.1057	1118651	1119172	2	+	522	ATPases involved in chromosome partitioning	- none -	0.0751	0.4161	0.2488	NA
6666666.90843.peg.1058	1119245	1120774	2	+	1530	Fructose-specific phosphocarrier protein HPr (EC 2.7.1.69) / PTS system, fructose-specific IIA component (EC 2.7.1.69)	Fructose utilization; <br>Fructose utilization	0.1262	0.4457	0.2578	1.0467	PF00359.17|PTS_EIIA_2|Phosphoenolpyruvate-dependent sugar phosphotransferase system, EIIA 2	PF00381.14|PTS-HPr|PTS HPr component phosphorylation site	PF00381.14|PTS-HPr|PTS HPr component phosphorylation site
6666666.90843.peg.1059	1120777	1121718	1	+	942	1-phosphofructokinase (EC 2.7.1.56)	Fructose utilization	0.1358	0.2805	0.223	0.9361	PF00294.19|PfkB|pfkB family carbohydrate kinase
6666666.90843.peg.106	116563	117372	1	+	810	Peptide transport system ATP-binding protein SapF	- none -	0.1004	0.6545	0.4904	1.0342	PF00005.22|ABC_tran|ABC transporter
6666666.90843.peg.1060	1121723	1123432	2	+	1710	PTS system, fructose-specific IIB component (EC 2.7.1.69) / PTS system, fructose-specific IIC component (EC 2.7.1.69)	Fructose utilization; <br>Fructose utilization	0.2518	0.4386	0.3232	0.8807	PF02302.12|PTS_IIB|PTS system, Lactose/Cellobiose specific IIB subunit	PF02378.13|PTS_EIIC|Phosphotransferase system, EIIC
6666666.90843.peg.1061	1123639	1123896	1	+	258	YgfY COG2938	- none -	0.1639	0.6677	0.2175	1.1412	PF03937.11|Sdh5|Flavinator of succinate dehydrogenase
6666666.90843.peg.1062	1124007	1124582	3	+	576	RNA polymerase sigma factor RpoE	Transcription initiation, bacterial sigma factors	0.0209	0.1152	0.0635	0.3944	PF04542.9|Sigma70_r2|Sigma-70 region 2	PF08281.7|Sigma70_r4_2|Sigma-70, region 4
6666666.90843.peg.1063	1124600	1125184	2	+	585	Sigma factor RpoE negative regulatory protein RseA	Periplasmic Stress Response; <br>Transcription initiation, bacterial sigma factors	0.0825	0.5432	0.4438	1.5102	PF03872.8|RseA_N|Anti sigma-E protein RseA, N-terminal domain	PF03873.8|RseA_C|Anti sigma-E protein RseA, C-terminal domain
6666666.90843.peg.1064	1125262	1126215	1	+	954	Sigma factor RpoE negative regulatory protein RseB precursor	Periplasmic Stress Response; <br>Transcription initiation, bacterial sigma factors	0.0726	0.8274	0.396	1.5434	PF03888.9|MucB_RseB|MucB/RseB family
6666666.90843.peg.1065	1126359	1128095	3	+	1737	Uncharacterized protein YtfM precursor	Cluster Ytf and putative sugar transporter; <br>Putative sugar ABC transporter (ytf cluster)	0.0727	0.5841	0.3318	1.3313	PF01103.18|Bac_surface_Ag|Surface antigen
6666666.90843.peg.1066	1128104	1132000	2	+	3897	Uncharacterized protein YtfN	Cluster Ytf and putative sugar transporter; <br>Putative sugar ABC transporter (ytf cluster)	0.1648	0.9243	0.6288	1.8083	PF04357.8|DUF490|NA
6666666.90843.peg.1067	1132012	1133556	1	+	1545	Exopolyphosphatase (EC 3.6.1.11)	Phosphate metabolism; <br>Polyphosphate	0.0817	0.4589	0.2676	1.0198	PF02541.11|Ppx-GppA|Ppx/GppA phosphatase family
6666666.90843.peg.1068	1133948	1133553	-2	-	396	FIG00782409: hypothetical protein	- none -	0.145	1.2628	0.516	3.305
6666666.90843.peg.1069	1134069	1134668	3	+	600	Putative phosphatase YqaB	2-phosphoglycolate salvage	0.0754	0.5827	0.3533	1.3352	PF13419.1|HAD_2|Haloacid dehalogenase-like hydrolase
6666666.90843.peg.107	117436	118368	1	+	933	Sodium-dependent transporter	- none -	0.0581	NA	NA	NA	PF01758.11|SBF|Sodium Bile acid symporter family
6666666.90843.peg.1070	1134672	1135271	3	+	600	Galactoside O-acetyltransferase (EC 2.3.1.18)	Lactose utilization	0.1005	0.5233	NA	1.1557	PF12464.3|Mac|Maltose acetyltransferase	PF00132.19|Hexapep|Bacterial transferase hexapeptide (six repeats)
6666666.90843.peg.1071	1135274	1135750	2	+	477	Putative membrane protein	- none -	0.1076	0.8676	0.38	1.4218	PF09335.6|SNARE_assoc|NA
6666666.90843.peg.1072	1135933	1136436	1	+	504	S-ribosylhomocysteine lyase (EC 4.4.1.21) / Autoinducer-2 production protein LuxS	Methionine Biosynthesis; <br>Methionine Degradation	0.0539	0.198	0.1616	0.4295	PF02664.10|LuxS|S-Ribosylhomocysteinase (LuxS)
6666666.90843.peg.1073	1136446	1137627	1	+	1182	Phosphoribosylglycinamide formyltransferase 2 (EC 2.1.2.-)	De Novo Purine Biosynthesis	0.0356	NA	NA	0.5835	PF02222.17|ATP-grasp|ATP-grasp domain
6666666.90843.peg.1074	1137716	1138393	2	+	678	YheO-like PAS domain	- none -	0.0267	0.3261	NA	NA	PF08348.6|PAS_6|NA	PF13309.1|HTH_22|NA
6666666.90843.peg.1075	1139649	1138435	-3	-	1215	Tyrosine-specific transport protein	- none -	0.0718	0.2205	NA	NA	PF03222.8|Trp_Tyr_perm|Tryptophan/tyrosine permease family
6666666.90843.peg.1076	1141172	1139796	-2	-	1377	Tyrosine phenol-lyase (EC 4.1.99.2)	- none -	0.0175	0.0328	NA	NA	PF01212.16|Beta_elim_lyase|Beta-eliminating lyase
6666666.90843.peg.1077	1143988	1141613	-1	-	2376	probable ATP-binding component of a transport system	- none -	0.0952	NA	NA	2.6718	PF03212.9|Pertactin|Pertactin	PF03797.14|Autotransporter|Autotransporter beta-domain
6666666.90843.peg.1078	1145538	1144060	-3	-	1479	Ketol-acid reductoisomerase (EC 1.1.1.86)	Branched-Chain Amino Acid Biosynthesis; <br>Coenzyme A Biosynthesis	0.0142	0.4911	0.0488	0.2397	PF07991.7|IlvN|Acetohydroxy acid isomeroreductase, catalytic domain	PF01450.14|IlvC|Acetohydroxy acid isomeroreductase, catalytic domain	PF01450.14|IlvC|Acetohydroxy acid isomeroreductase, catalytic domain
6666666.90843.peg.1079	1146245	1147123	2	+	879	HTH-type transcriptional regulator IlvY	Alanine biosynthesis; <br>LysR-family proteins in Escherichia coli; <br>LysR-family proteins in Salmonella enterica Typhimurium	0.0856	0.6847	0.1165	1.0347	PF00126.22|HTH_1|Bacterial regulatory helix-turn-helix protein, lysR family	PF03466.15|LysR_substrate|LysR substrate binding domain
6666666.90843.peg.108	120313	118448	-1	-	1866	Signal peptide peptidase SppA (EC 3.4.21.-)	- none -	0.0839	0.6637	0.4987	1.2817
6666666.90843.peg.1080	1147156	1148034	1	+	879	Protein rarD	- none -	0.0479	0.4893	0.1518	3.0765	PF13536.1|EmrE|Multidrug resistance efflux transporter
6666666.90843.peg.1081	1148034	1148351	3	+	318	Thiosulfate sulfurtransferase GlpE (EC 2.8.1.1)	Glycerol and Glycerol-3-phosphate Uptake and Utilization; <br>Single-Rhodanese-domain proteins	0.0381	0.8106	0.263	1.2929	PF00581.15|Rhodanese|Rhodanese-like domain
6666666.90843.peg.1082	1148811	1153565	3	+	4755	Autotransporter adhesin	- none -	0.2384	NA	NA	NA	PF05662.9|YadA_stalk|Coiled stalk of trimeric autotransporter adhesin	PF05662.9|YadA_stalk|Coiled stalk of trimeric autotransporter adhesin	PF05662.9|YadA_stalk|Coiled stalk of trimeric autotransporter adhesin	PF05662.9|YadA_stalk|Coiled stalk of trimeric autotransporter adhesin	PF05662.9|YadA_stalk|Coiled stalk of trimeric autotransporter adhesin
6666666.90843.peg.1083	1153661	1163596	2	+	9936	Autotransporter adhesin	- none -	NA	NA	NA	NA	PF05662.9|YadA_stalk|Coiled stalk of trimeric autotransporter adhesin	PF05662.9|YadA_stalk|Coiled stalk of trimeric autotransporter adhesin	PF05662.9|YadA_stalk|Coiled stalk of trimeric autotransporter adhesin	PF05662.9|YadA_stalk|Coiled stalk of trimeric autotransporter adhesin	PF03895.10|YadA_anchor|YadA-like C-terminal region
6666666.90843.peg.1084	1163836	1163684	-1	-	153	hypothetical protein	- none -	NA	NA	NA	NA
6666666.90843.peg.1085	1163861	1165789	2	+	1929	Glutathione-regulated potassium-efflux system ATP-binding protein	Glutathione-regulated potassium-efflux system and associated functions; <br>Potassium homeostasis	0.0701	0.3208	0.1747	0.4935	PF00005.22|ABC_tran|ABC transporter	PF12848.2|ABC_tran_2|ABC transporter	PF00005.22|ABC_tran|ABC transporter
6666666.90843.peg.1086	1165792	1166334	1	+	543	Similar to C-terminal Zn-finger domain of DNA topoisomerase I	Conserved gene cluster associated with Met-tRNA formyltransferase; <br>DNA topoisomerases, Type I, ATP-independent	0.2008	0.5524	0.3566	1.367	PF01396.14|zf-C4_Topoisom|NA	PF01396.14|zf-C4_Topoisom|NA	PF01396.14|zf-C4_Topoisom|NA
6666666.90843.peg.1087	1166331	1166882	3	+	552	TsaC protein (YrdC domain) required for threonylcarbamoyladenosine t(6)A37 modification in tRNA	- none -	0.1855	0.5587	0.4207	0.9849	PF01300.13|Sua5_yciO_yrdC|Telomere recombination
6666666.90843.peg.1088	1166886	1167704	3	+	819	Shikimate 5-dehydrogenase I alpha (EC 1.1.1.25)	Chorismate Synthesis; <br>Cluster containing Alanyl-tRNA synthetase; <br>Common Pathway For Synthesis of Aromatic Compounds (DAHP synthase to chorismate)	0.1949	0.6464	0.3216	1.1844	PF08501.6|Shikimate_dh_N|Shikimate dehydrogenase substrate binding domain	PF01488.15|Shikimate_DH|Shikimate / quinate 5-dehydrogenase
6666666.90843.peg.1089	1167701	1168249	2	+	549	DNA-3-methyladenine glycosylase (EC 3.2.2.20)	CBSS-326442.4.peg.1852; <br>DNA Repair Base Excision	0.0549	0.3691	0.1747	0.6264	PF03352.8|Adenine_glyco|Methyladenine glycosylase
6666666.90843.peg.109	120416	120970	2	+	555	FIG002003: Protein YdjA	- none -	0.0924	0.7023	0.4361	1.4481	PF00881.19|Nitroreductase|Nitroreductase family
6666666.90843.peg.1090	1168297	1170639	1	+	2343	Outer membrane protein Imp, required for envelope biogenesis / Organic solvent tolerance protein precursor	Lipopolysaccharide assembly	0.0397	0.371	0.2896	1.1023	PF03968.9|OstA|OstA-like protein	PF04453.9|OstA_C|NA
6666666.90843.peg.1091	1170696	1171442	3	+	747	Nucleoside ABC transporter, periplasmic nucleoside-binding protein	- none -	0.0565	0.7607	0.2998	1.1733	PF04333.8|VacJ|NA
6666666.90843.peg.1092	1171507	1171896	1	+	390	Endoribonuclease L-PSP	CBSS-176299.4.peg.1996A	0.031	0.0775	0.062	0.27	PF01042.16|Ribonuc_L-PSP|Endoribonuclease L-PSP
6666666.90843.peg.1093	1172184	1172675	3	+	492	LSU ribosomal protein L10p (P0)	LSU ribosomal proteins cluster; <br>Ribosome LSU bacterial	0.0307	0.0736	0.0184	0.2339	PF00466.15|Ribosomal_L10|Ribosomal protein L10
6666666.90843.peg.1094	1172730	1173101	3	+	372	LSU ribosomal protein L7/L12 (P1/P2)	LSU ribosomal proteins cluster; <br>Ribosome LSU bacterial	0.0244	0.0569	0.0488	0.2409	PF00542.14|Ribosomal_L12|Ribosomal protein L7/L12 C-terminal domain
6666666.90843.peg.1095	1173320	1177432	2	+	4113	DNA-directed RNA polymerase beta subunit (EC 2.7.7.6)	Mycobacterium virulence operon involved in DNA transcription; <br>RNA polymerase bacterial	0.0075	0.1103	0.0328	0.2021	PF04563.10|RNA_pol_Rpb2_1|RNA polymerase beta subunit	PF04561.9|RNA_pol_Rpb2_2|RNA polymerase Rpb2, domain 2	PF04561.9|RNA_pol_Rpb2_2|RNA polymerase Rpb2, domain 2	PF04565.11|RNA_pol_Rpb2_3|RNA polymerase Rpb2, domain 3	PF10385.4|RNA_pol_Rpb2_45|RNA polymerase beta subunit external 1 domain	PF00562.23|RNA_pol_Rpb2_6|RNA polymerase Rpb2, domain 6	PF04560.15|RNA_pol_Rpb2_7|RNA polymerase Rpb2, domain 7
6666666.90843.peg.1096	1177553	1181821	2	+	4269	DNA-directed RNA polymerase beta&#39; subunit (EC 2.7.7.6)	Mycobacterium virulence operon involved in DNA transcription; <br>RNA polymerase bacterial	0.019	0.0719	0.0488	0.2154	PF04997.7|RNA_pol_Rpb1_1|RNA polymerase Rpb1, domain 1	PF00623.15|RNA_pol_Rpb1_2|RNA polymerase Rpb1, domain 2	PF04983.13|RNA_pol_Rpb1_3|RNA polymerase Rpb1, domain 3	PF05000.12|RNA_pol_Rpb1_4|RNA polymerase Rpb1, domain 4	PF04998.12|RNA_pol_Rpb1_5|RNA polymerase Rpb1, domain 5
6666666.90843.peg.1097	1181998	1182942	1	+	945	Tellurite resistance protein TehA	Tellurite resistance: Chromosomal determinants	0.0877	NA	0.2633	1.5408	PF03595.12|SLAC1|Voltage-dependent anion channel
6666666.90843.peg.1098	1183136	1184434	2	+	1299	Phage protein	- none -	3.349	NA	NA	NA	PF13289.1|SIR2_2|NA
6666666.90843.peg.1099	1185954	1184500	-3	-	1455	Aminoacyl-histidine dipeptidase (Peptidase D) (EC 3.4.13.3)	Dipeptidases (EC 3.4.13.-); <br>Recycling of Peptidoglycan Amino Acids	0.062	0.4681	0.2259	0.771	PF01546.23|Peptidase_M20|Peptidase family M20/M25/M40	PF07687.9|M20_dimer|Peptidase dimerisation domain
6666666.90843.peg.11	11273	10092	-2	-	1182	Lipoprotein releasing system transmembrane protein LolC	Lipopolysaccharide assembly; <br>Lipoprotein sorting system	0.1572	0.3679	0.2066	1.2102	PF12704.2|MacB_PCD|MacB-like periplasmic core domain	PF02687.16|FtsX|NA
6666666.90843.peg.110	122084	120999	-2	-	1086	Homoserine O-acetyltransferase (EC 2.3.1.31)	Methionine Biosynthesis	0.0416	0.3614	0.1837	NA	PF00561.15|Abhydrolase_1|alpha/beta hydrolase fold
6666666.90843.peg.1100	1186055	1186522	2	+	468	Xanthine-guanine phosphoribosyltransferase (EC 2.4.2.22)	Purine conversions	0.0452	0.1299	0.0774	0.3673	PF00156.22|Pribosyltran|Phosphoribosyl transferase domain
6666666.90843.peg.1101	1187485	1186640	-1	-	846	putative exported protein	- none -	NA	NA	NA	NA	PF12706.2|Lactamase_B_2|Beta-lactamase superfamily domain
6666666.90843.peg.1102	1187598	1188575	3	+	978	Transcriptional regulator containing an amidase domain and an AraC-type DNA-binding HTH domain	- none -	NA	NA	NA	NA	PF13278.1|DUF4066|Putative amidotransferase	PF12833.2|HTH_18|Helix-turn-helix domain
6666666.90843.peg.1103	1188717	1192193	3	+	3477	DNA polymerase III alpha subunit (EC 2.7.7.7)	Phage replication	0.0311	0.1837	0.0941	0.3801	PF02811.14|PHP|PHP domain	PF07733.7|DNA_pol3_alpha|Bacterial DNA polymerase III alpha subunit	PF14579.1|HHH_6|Helix-hairpin-helix motif	PF01336.20|tRNA_anti-codon|OB-fold nucleic acid binding domain
6666666.90843.peg.1104	1192287	1192796	3	+	510	Peptide deformylase (EC 3.5.1.88)	Bacterial RNA-metabolizing Zn-dependent hydrolases; <br>Conserved gene cluster associated with Met-tRNA formyltransferase; <br>Translation termination factors bacterial	0.0237	0.122	0.0769	0.6368	PF01327.16|Pep_deformylase|Polypeptide deformylase
6666666.90843.peg.1105	1192879	1193835	1	+	957	Methionyl-tRNA formyltransferase (EC 2.1.2.9)	Conserved gene cluster associated with Met-tRNA formyltransferase; <br>Translation initiation factors bacterial	0.0818	0.2424	0.1226	0.6221	PF00551.14|Formyl_trans_N|Formyl transferase	PF02911.13|Formyl_trans_C|Formyl transferase, C-terminal domain
6666666.90843.peg.1106	1193835	1195205	3	+	1371	Ribosomal RNA small subunit methyltransferase B (EC 2.1.1.-)	- none -	0.1723	0.4141	0.239	0.9254	PF01029.13|NusB|NusB family	PF01189.12|Nol1_Nop2_Fmu|NOL1/NOP2/sun family
6666666.90843.peg.1107	1195221	1196027	3	+	807	Beta-1,3-glucosyltransferase	LOS core oligosaccharide biosynthesis	0.1535	NA	NA	NA	PF00535.21|Glycos_transf_2|Glycosyl transferase family 2
6666666.90843.peg.1108	1196024	1197400	2	+	1377	Trk system potassium uptake protein TrkA	Bacterial RNA-metabolizing Zn-dependent hydrolases; <br>Conserved gene cluster associated with Met-tRNA formyltransferase; <br>Hyperosmotic potassium uptake; <br>Potassium homeostasis; <br>Potassium homeostasis	0.0349	0.2922	0.175	0.5347	PF02254.13|TrkA_N|TrkA-N domain	PF02080.16|TrkA_C|TrkA-C domain	PF02254.13|TrkA_N|TrkA-N domain	PF02080.16|TrkA_C|TrkA-C domain
6666666.90843.peg.1109	1197470	1197859	2	+	390	Large-conductance mechanosensitive channel	Potassium homeostasis	0.0233	0.1008	0.3243	0.4936	PF01741.13|MscL|Large-conductance mechanosensitive channel, MscL
6666666.90843.peg.111	122183	122944	2	+	762	SanA protein	- none -	0.1779	0.867	0.6089	1.5088	PF02698.12|DUF218|DUF218 domain
6666666.90843.peg.1110	1198957	1197968	-1	-	990	Oligopeptide transport ATP-binding protein OppF (TC 3.A.1.5.1)	ABC transporter oligopeptide (TC 3.A.1.5.1)	0.0578	0.1064	0.1328	0.4314	PF00005.22|ABC_tran|ABC transporter	PF08352.7|oligo_HPY|Oligopeptide/dipeptide transporter, C-terminal region
6666666.90843.peg.1111	1199955	1198954	-3	-	1002	Oligopeptide transport system permease protein OppB (TC 3.A.1.5.1)	ABC transporter oligopeptide (TC 3.A.1.5.1)	0.0721	0.166	0.1741	0.383	PF00005.22|ABC_tran|ABC transporter	PF08352.7|oligo_HPY|Oligopeptide/dipeptide transporter, C-terminal region
6666666.90843.peg.1112	1200738	1199965	-3	-	774	Oligopeptide transport system permease protein OppC (TC 3.A.1.5.1)	ABC transporter oligopeptide (TC 3.A.1.5.1)	0.0311	0.0584	0.0739	0.3483	PF00528.17|BPD_transp_1|Binding-protein-dependent transport system inner membrane component
6666666.90843.peg.1113	1200888	1200745	-3	-	144	Oligopeptide transport system permease protein OppC (TC 3.A.1.5.1)	ABC transporter oligopeptide (TC 3.A.1.5.1)	NA	NA	NA	NA	PF12911.2|OppC_N|NA
6666666.90843.peg.1114	1201818	1200898	-3	-	921	Oligopeptide transport system permease protein OppB (TC 3.A.1.5.1)	ABC transporter oligopeptide (TC 3.A.1.5.1)	0.0229	0.1063	0.1374	0.3289	PF00528.17|BPD_transp_1|Binding-protein-dependent transport system inner membrane component
6666666.90843.peg.1115	1203573	1201936	-3	-	1638	Oligopeptide ABC transporter, periplasmic oligopeptide-binding protein OppA (TC 3.A.1.5.1)	ABC transporter oligopeptide (TC 3.A.1.5.1)	0.0862	0.1709	0.2623	0.8895	PF00496.17|SBP_bac_5|Bacterial extracellular solute-binding proteins, family 5 Middle
6666666.90843.peg.1116	1203830	1204783	2	+	954	Transaldolase (EC 2.2.1.2)	Fructose utilization; <br>Pentose phosphate pathway	0.0284	0.1578	0.0505	0.3182	PF00923.14|Transaldolase|Transaldolase
6666666.90843.peg.1117	1205144	1205767	2	+	624	probable integral membrane protein Cj0014c	- none -	0.0193	0.3795	NA	0.6181	PF07274.7|DUF1440|NA
6666666.90843.peg.1118	1206235	1206077	-1	-	159	hypothetical protein	- none -	NA	NA	NA	NA
6666666.90843.peg.1119	1206424	1206876	1	+	453	putative exported protein	- none -	NA	1.1806	NA	NA	PF03625.9|DUF302|Domain of unknown function DUF302
6666666.90843.peg.112	123057	124409	3	+	1353	Aspartokinase (EC 2.7.2.4)	CBSS-216591.1.peg.168; <br>Lysine Biosynthesis DAP Pathway; <br>Lysine Biosynthesis DAP Pathway, GJO scratch; <br>Threonine and Homoserine Biosynthesis	0.0711	NA	0.2071	0.7246	PF00696.23|AA_kinase|Amino acid kinase family
6666666.90843.peg.1120	1207765	1207154	-1	-	612	FKBP-type peptidyl-prolyl cis-trans isomerase SlyD (EC 5.2.1.8)	G3E family of P-loop GTPases (metallocenter biosynthesis); <br>Peptidyl-prolyl cis-trans isomerase; <br>Potassium homeostasis	0.0347	0.2181	0.1167	0.4589	PF00254.23|FKBP_C|FKBP-type peptidyl-prolyl cis-trans isomerase
6666666.90843.peg.1121	1208547	1207831	-3	-	717	probable periplasmic protein NMA1059	- none -	0.326	1.3686	NA	NA	PF04402.9|SIMPL|Protein of unknown function (DUF541)
6666666.90843.peg.1122	1209108	1208599	-3	-	510	Ribonuclease E inhibitor RraB	RNA processing and degradation, bacterial	0.0964	0.3822	0.2177	1.2811	PF06877.6|RraB|Regulator of ribonuclease activity B
6666666.90843.peg.1123	1209123	1210142	3	+	1020	tRNA pseudouridine 13 synthase (EC 4.2.1.-)	Stationary phase repair cluster; <br>tRNA modification Bacteria; <br>tRNA processing	0.1003	0.3868	0.2302	1.3978	PF01142.13|TruD|tRNA pseudouridine synthase D (TruD)
6666666.90843.peg.1124	1210142	1210882	2	+	741	5-nucleotidase SurE (EC 3.1.3.5)	Housecleaning nucleoside triphosphate pyrophosphatases; <br>Stationary phase repair cluster	0.0244	0.287	0.1606	0.8632	PF01975.12|SurE|Survival protein SurE
6666666.90843.peg.1125	1210922	1211497	2	+	576	FIG139438: lipoprotein B	Stationary phase repair cluster	0.0524	0.2421	0.1435	NA	PF09335.6|SNARE_assoc|NA
6666666.90843.peg.1126	1211509	1211700	1	+	192	Cobalamin biosynthesis protein CobN and related Mg-chelatases	- none -	0.1852	0.8411	0.7081	NA
6666666.90843.peg.1127	1211714	1212901	2	+	1188	Lipoprotein NlpD	Stationary phase repair cluster	0.0891	0.4917	0.3538	1.2587	PF01476.15|LysM|LysM domain	PF01551.17|Peptidase_M23|Peptidase family M23
6666666.90843.peg.1128	1213016	1214350	2	+	1335	hypothetical protein	- none -	0.2167	NA	NA	NA	PF13503.1|DUF4123|NA
6666666.90843.peg.1129	1214343	1216532	3	+	2190	hypothetical protein	- none -	0.1055	NA	NA	NA	PF05990.7|DUF900|Alpha/beta hydrolase of unknown function (DUF900)
6666666.90843.peg.113	124559	125353	2	+	795	Lipopolysaccharide biosynthesis protein wzzE	- none -	0.3051	NA	NA	NA
6666666.90843.peg.1130	1216529	1217281	2	+	753	hypothetical protein	- none -	0.2026	NA	NA	NA
6666666.90843.peg.1131	1217260	1217697	1	+	438	hypothetical protein	- none -	NA	NA	NA	NA
6666666.90843.peg.1132	1217697	1217813	3	+	117	hypothetical protein	- none -	NA	NA	NA	NA
6666666.90843.peg.1133	1217863	1219725	1	+	1863	hypothetical protein	- none -	NA	NA	NA	NA
6666666.90843.peg.1134	1220015	1220656	2	+	642	Transcriptional regulator, MerR family	Cobalt-zinc-cadmium resistance	0.0798	NA	NA	NA	PF13411.1|MerR_1|MerR HTH family regulatory protein
6666666.90843.peg.1135	1220653	1224102	1	+	3450	Putative 2-acylglycerophosphoethanolamine acyltransferase / acyl-acyl carrier protein synthetase (EC 6.2.1.20)	- none -	0.0539	0.4099	NA	2.4497	PF07690.11|MFS_1|Major Facilitator Superfamily	PF01553.16|Acyltransferase|Acyltransferase	PF00501.23|AMP-binding|AMP-binding enzyme
6666666.90843.peg.1136	1224221	1224754	2	+	534	DUF1176 domain-containing protein	- none -	NA	NA	NA	NA	PF06674.6|DUF1176|NA
6666666.90843.peg.1137	1224874	1225296	1	+	423	DUF1176 domain-containing protein	- none -	NA	NA	NA	NA	PF06674.6|DUF1176|NA
6666666.90843.peg.1138	1226145	1225426	-3	-	720	Purine nucleoside phosphorylase (EC 2.4.2.1)	Adenosyl nucleosidases; <br>Deoxyribose and Deoxynucleoside Catabolism; <br>Purine conversions; <br>pyrimidine conversions	0.0042	0.1093	0.1246	0.2095	PF01048.15|PNP_UDP_1|Phosphorylase superfamily
6666666.90843.peg.1139	1227476	1226232	-2	-	1245	Nucleoside permease NupC	- none -	0.0097	0.3458	0.1835	0.9908	PF01773.15|Nucleos_tra2_N|Na+ dependent nucleoside transporter N-terminus	PF07670.9|Gate|Nucleoside recognition	PF07662.8|Nucleos_tra2_C|Na+ dependent nucleoside transporter C-terminus
6666666.90843.peg.114	125546	126844	2	+	1299	Adenylosuccinate synthetase (EC 6.3.4.4)	Purine conversions	0.0347	0.0718	0.0625	0.3255
6666666.90843.peg.1140	1227969	1229372	3	+	1404	Alkaline phosphatase (EC 3.1.3.1)	Phosphate metabolism	0.0557	NA	NA	0.7341	PF00245.15|Alk_phosphatase|Alkaline phosphatase
6666666.90843.peg.1141	1230090	1229458	-3	-	633	Pyridoxamine 5&#39;-phosphate oxidase (EC 1.4.3.5)	Pyridoxin (Vitamin B6) Biosynthesis	0.0762	0.279	0.2476	1.3883	PF01243.15|Pyridox_oxidase|Pyridoxamine 5'-phosphate oxidase	PF10590.4|PNPOx_C|Pyridoxine 5'-phosphate oxidase C-terminal dimerisation region
6666666.90843.peg.1142	1230934	1230167	-1	-	768	Putative heme iron utilization protein	Heme, hemin uptake and utilization systems in GramNegatives	0.1059	NA	0.2103	NA	PF10615.4|DUF2470|Protein of unknown function (DUF2470)	PF01243.15|Pyridox_oxidase|Pyridoxamine 5'-phosphate oxidase
6666666.90843.peg.1143	1232757	1231117	-3	-	1641	Dipeptide-binding ABC transporter, periplasmic substrate-binding component (TC 3.A.1.5.2)	ABC transporter dipeptide (TC 3.A.1.5.2)	0.0311	NA	0.117	0.9417	PF00496.17|SBP_bac_5|Bacterial extracellular solute-binding proteins, family 5 Middle
6666666.90843.peg.1144	1234041	1233001	-3	-	1041	Molybdopterin biosynthesis protein MoeB	Molybdenum cofactor biosynthesis	0.0196	NA	NA	NA	PF03895.10|YadA_anchor|YadA-like C-terminal region
6666666.90843.peg.1145	1234166	1234038	-2	-	129	hypothetical protein	- none -	NA	NA	NA	NA
6666666.90843.peg.1146	1234332	1234219	-3	-	114	hypothetical protein	- none -	NA	NA	NA	NA
6666666.90843.peg.1147	1234758	1234621	-3	-	138	hypothetical protein	- none -	NA	NA	NA	NA
6666666.90843.peg.1148	1236019	1234940	-1	-	1080	Autotransporter adhesin	- none -	0.0251	NA	NA	NA
6666666.90843.peg.1149	1242007	1236194	-1	-	5814	Molybdopterin biosynthesis protein MoeB	Molybdenum cofactor biosynthesis	NA	NA	NA	NA	PF13018.1|ESPR|NA	PF05662.9|YadA_stalk|Coiled stalk of trimeric autotransporter adhesin	PF06669.6|X_fast-SP_rel|NA	PF06669.6|X_fast-SP_rel|NA
6666666.90843.peg.115	126913	127584	1	+	672	Protein of unknown function DUF484	- none -	NA	NA	NA	2.1592	PF04340.7|DUF484|Protein of unknown function, DUF484
6666666.90843.peg.1150	1243587	1242193	-3	-	1395	Permeases of the major facilitator superfamily	- none -	0.0022	0.7305	0.2633	1.3489	PF07690.11|MFS_1|Major Facilitator Superfamily
6666666.90843.peg.1151	1244096	1243584	-2	-	513	Molybdopterin-guanine dinucleotide biosynthesis protein MobB	Molybdenum cofactor biosynthesis; <br>ar-431-EC Molybdopterin-guanine dinucleotide biosynthesis	0	0.6077	0.2216	1.118	PF03205.9|MobB|Molybdopterin guanine dinucleotide synthesis protein B
6666666.90843.peg.1152	1244630	1244409	-2	-	222	hypothetical protein	- none -	NA	1.5985	NA	NA
6666666.90843.peg.1153	1245074	1244640	-2	-	435	Sigma factor RpoE regulatory protein RseC	Transcription initiation, bacterial sigma factors	0.224	0.7013	0.2726	2.1718	PF04246.7|RseC_MucC|NA
6666666.90843.peg.1154	1245841	1245068	-1	-	774	rRNA small subunit methyltransferase J	- none -	0.1169	0.3186	0.1763	0.7742	PF04445.8|SAM_MT|Putative SAM-dependent methyltransferase
6666666.90843.peg.1155	1246914	1245823	-3	-	1092	tRNA (Uracil54-C5-)-methyltransferase (EC 2.1.1.35)	- none -	0.1157	0.3225	0.1402	0.5893	PF05958.6|tRNA_U5-meth_tr|tRNA (Uracil-5-)-methyltransferase
6666666.90843.peg.1156	1247332	1246997	-1	-	336	Protein yifE	- none -	0.036	0.3019	0.0541	0.7188	PF04219.7|DUF413|NA
6666666.90843.peg.1157	1247994	1247389	-3	-	606	Periplasmic thiol:disulfide interchange protein DsbA	Biogenesis of c-type cytochromes; <br>Periplasmic disulfide interchange	0.0896	0.474	0.1718	1.0539	PF01323.15|DSBA|DSBA-like thioredoxin domain
6666666.90843.peg.1158	1248308	1248006	-2	-	303	Protein yihD	- none -	0.0227	0.2397	0.1291	0.5805	PF06288.8|DUF1040|Protein of unknown function (DUF1040)
6666666.90843.peg.1159	1248337	1248900	1	+	564	Molybdopterin-guanine dinucleotide biosynthesis protein MobA	Molybdenum cofactor biosynthesis; <br>ar-431-EC Molybdopterin-guanine dinucleotide biosynthesis	0.1461	0.6247	0.3268	1.2982	PF12804.2|NTP_transf_3|MobA-like NTP transferase domain
6666666.90843.peg.116	127732	128736	1	+	1005	Fructose-1,6-bisphosphatase, type I (EC 3.1.3.11)	Cluster Ytf and putative sugar transporter; <br>Glycolysis and Gluconeogenesis; <br>Putative sugar ABC transporter (ytf cluster)	0.0269	0.1873	0.0691	0.4348	PF00316.15|FBPase|Fructose-1-6-bisphosphatase
6666666.90843.peg.1160	1248945	1249526	3	+	582	GlpG protein (membrane protein of glp regulon)	Glycerol and Glycerol-3-phosphate Uptake and Utilization	0.1171	1.0515	0.7295	1.8369	PF01694.17|Rhomboid|Rhomboid family
6666666.90843.peg.1161	1249554	1250309	3	+	756	Glycerol-3-phosphate regulon repressor, DeoR family	- none -	0.052	0.3611	0.1782	0.729	PF08220.7|HTH_DeoR|DeoR-like helix-turn-helix domain	PF00455.17|DeoRC|NA
6666666.90843.peg.1162	1251568	1250585	-1	-	984	tRNA dihydrouridine synthase A	- none -	0.0642	0.1751	0.1088	0.5057	PF01207.12|Dus|Dihydrouridine synthase (Dus)
6666666.90843.peg.1163	1251843	1252217	3	+	375	SSU ribosomal protein S12p (S23e)	Mycobacterium virulence operon involved in protein synthesis (SSU ribosomal proteins); <br>Ribosomal protein S12p Asp methylthiotransferase; <br>Ribosome SSU bacterial	0	0.0222	0	0.0645	PF00164.20|Ribosom_S12_S23|Ribosomal protein S12/S23
6666666.90843.peg.1164	1252376	1252846	2	+	471	SSU ribosomal protein S7p (S5e)	Mycobacterium virulence operon involved in protein synthesis (SSU ribosomal proteins); <br>Ribosome SSU bacterial	0.0128	0.0577	0.0192	0.1323	PF00177.16|Ribosomal_S7|Ribosomal protein S7p/S5e
6666666.90843.peg.1165	1252931	1255033	2	+	2103	Translation elongation factor G	Mycobacterium virulence operon involved in protein synthesis (SSU ribosomal proteins); <br>Translation elongation factor G family; <br>Translation elongation factors bacterial; <br>Universal GTPases	0.01	0.0186	0.0229	0.1805	PF00009.22|GTP_EFTU|Elongation factor Tu GTP binding domain	PF03144.20|GTP_EFTU_D2|Elongation factor Tu domain 2	PF14492.1|EFG_II|Elongation Factor G, domain II	PF03764.13|EFG_IV|Elongation factor G, domain IV	PF00679.19|EFG_C|Elongation factor G C-terminus
6666666.90843.peg.1166	1255100	1256284	2	+	1185	Translation elongation factor Tu	Mycobacterium virulence operon involved in protein synthesis (SSU ribosomal proteins); <br>Translation elongation factors bacterial; <br>Universal GTPases	0.0025	0.0211	0.0127	0.0685	PF00009.22|GTP_EFTU|Elongation factor Tu GTP binding domain	PF03144.20|GTP_EFTU_D2|Elongation factor Tu domain 2	PF03143.12|GTP_EFTU_D3|Elongation factor Tu C-terminal domain
6666666.90843.peg.1167	1256478	1257419	3	+	942	Porphobilinogen deaminase (EC 2.5.1.61)	Heme and Siroheme Biosynthesis	0.0735	0.2672	NA	0.4802	PF01379.15|Porphobil_deam|Porphobilinogen deaminase, dipyromethane cofactor binding domain	PF03900.10|Porphobil_deamC|Porphobilinogen deaminase, C-terminal domain
6666666.90843.peg.1168	1257419	1258159	2	+	741	Uroporphyrinogen-III synthase (EC 4.2.1.75)	Heme and Siroheme Biosynthesis	0.0898	0.5607	NA	1.7457	PF02602.10|HEM4|Uroporphyrinogen-III synthase HemD
6666666.90843.peg.1169	1258181	1259446	2	+	1266	Uroporphyrinogen-III methyltransferase (EC 2.1.1.107)	Heme and Siroheme Biosynthesis	0.114	0.7654	0.6164	2.0358	PF04375.9|HemX|NA
6666666.90843.peg.117	129005	128829	-2	-	177	FIG000906: Predicted Permease	CBSS-208964.1.peg.3826	NA	NA	NA	NA
6666666.90843.peg.1170	1259456	1260727	2	+	1272	Uncharacterized protein EC-HemY, likely associated with heme metabolism based on gene clustering with hemC, hemD in Proteobacteria (unrelated to HemY-type PPO in GramPositives)	- none -	0.0827	0.4429	0.3268	1.7514	PF07219.8|HemY_N|NA
6666666.90843.peg.1171	1261640	1260888	-2	-	753	Deoxyribose operon repressor, DeoR family	Deoxyribose and Deoxynucleoside Catabolism	0.2875	NA	NA	NA	PF08220.7|HTH_DeoR|DeoR-like helix-turn-helix domain	PF00455.17|DeoRC|NA
6666666.90843.peg.1172	1263100	1261649	-1	-	1452	L-xylulose/3-keto-L-gulonate kinase (EC 2.7.1.-)	L-ascorbate utilization (and related gene clusters)	NA	NA	NA	NA	PF00370.16|FGGY_N|FGGY family of carbohydrate kinases, N-terminal domain	PF02782.11|FGGY_C|FGGY family of carbohydrate kinases, C-terminal domain
6666666.90843.peg.1173	1264149	1263118	-3	-	1032	Ribose ABC transport system, permease protein RbsC (TC 3.A.1.2.1)	D-ribose utilization	NA	0.2793	NA	NA	PF02653.11|BPD_transp_2|NA
6666666.90843.peg.1174	1265660	1264167	-2	-	1494	Ribose ABC transport system, ATP-binding protein RbsA (TC 3.A.1.2.1)	D-ribose utilization	NA	0.3798	NA	NA	PF00005.22|ABC_tran|ABC transporter	PF00005.22|ABC_tran|ABC transporter
6666666.90843.peg.1175	1265905	1266846	1	+	942	Ribose ABC transport system, periplasmic ribose-binding protein RbsB (TC 3.A.1.2.1)	D-ribose utilization	NA	0.1265	NA	2.0099	PF13407.1|Peripla_BP_4|Periplasmic binding protein domain
6666666.90843.peg.1176	1267477	1266998	-1	-	480	2-C-methyl-D-erythritol 2,4-cyclodiphosphate synthase (EC 4.6.1.12)	Isoprenoid Biosynthesis; <br>Nonmevalonate Branch of Isoprenoid Biosynthesis; <br>Stationary phase repair cluster	0.0892	0.2026	0.1332	0.3511	PF02542.11|YgbB|YgbB family
6666666.90843.peg.1177	1268157	1267474	-3	-	684	2-C-methyl-D-erythritol 4-phosphate cytidylyltransferase (EC 2.7.7.60)	Isoprenoid Biosynthesis; <br>Nonmevalonate Branch of Isoprenoid Biosynthesis; <br>Stationary phase repair cluster	0.1013	0.5377	0.4932	1.0532	PF01128.14|IspD|2-C-methyl-D-erythritol 4-phosphate cytidylyltransferase
6666666.90843.peg.1178	1268435	1268157	-2	-	279	Cell division protein DivIC (FtsB), stabilizes FtsL against RasP cleavage	Bacterial Cell Division; <br>Bacterial Cytoskeleton; <br>Cell division-ribosomal stress proteins cluster; <br>Stationary phase repair cluster	0.0217	0.5547	0.4554	1.4922	PF04977.10|DivIC|Septum formation initiator
6666666.90843.peg.1179	1268462	1268575	2	+	114	hypothetical protein	- none -	0.3658	NA	NA	NA
6666666.90843.peg.118	130129	129053	-1	-	1077	FIG000906: Predicted Permease	CBSS-208964.1.peg.3826	0.0307	0.2832	0.2049	0.846	PF03739.9|YjgP_YjgQ|NA
6666666.90843.peg.1180	1268670	1269491	3	+	822	Outer membrane lipoprotein e (P4) / NMN 5&#39;-nucleotidase, extracellular (EC 3.1.3.5)	NAD and NADP cofactor biosynthesis global	0.0623	0.2477	0.1708	NA	PF03767.9|Acid_phosphat_B|HAD superfamily, subfamily IIIB (Acid phosphatase)
6666666.90843.peg.1181	1270222	1269587	-1	-	636	Unsaturated fatty acid biosythesis repressor FabR, TetR family	- none -	0.0332	0.215	0.0878	0.5891	PF00440.18|TetR_N|Bacterial regulatory proteins, tetR family
6666666.90843.peg.1182	1271127	1270222	-3	-	906	Hydrogen peroxide-inducible genes activator	LysR-family proteins in Escherichia coli; <br>LysR-family proteins in Salmonella enterica Typhimurium; <br>Oxidative stress; <br>Thioredoxin-disulfide reductase	0.0332	0.282	0.128	0.438	PF00126.22|HTH_1|Bacterial regulatory helix-turn-helix protein, lysR family	PF03466.15|LysR_substrate|LysR substrate binding domain
6666666.90843.peg.1183	1271249	1271980	2	+	732	Peroxiredoxin family protein/glutaredoxin	- none -	0.037	0.3235	0.2992	1.6387	PF08534.5|Redoxin|Redoxin	PF00462.19|Glutaredoxin|Glutaredoxin
6666666.90843.peg.1184	1273014	1272118	-3	-	897	FIG00638797: hypothetical protein	- none -	NA	NA	NA	NA	PF01887.11|SAM_adeno_trans|S-adenosyl-l-methionine hydroxide adenosyltransferase
6666666.90843.peg.1185	1273642	1273169	-1	-	474	Integral membrane protein	- none -	0.0828	NA	NA	NA	PF04657.8|DUF606|NA
6666666.90843.peg.1186	1273836	1275149	3	+	1314	Branched-chain amino acid transport system carrier protein	- none -	0.0778	NA	NA	NA	PF05525.8|Branch_AA_trans|NA
6666666.90843.peg.1187	1275308	1275177	-2	-	132	hypothetical protein	- none -	NA	NA	NA	NA
6666666.90843.peg.1188	1275424	1275843	1	+	420	hypothetical protein	- none -	0.1947	NA	NA	NA	PF05232.7|BTP|NA	PF05232.7|BTP|NA
6666666.90843.peg.1189	1275847	1276065	1	+	219	hypothetical protein	- none -	NA	NA	NA	NA
6666666.90843.peg.119	131226	130135	-3	-	1092	FIG000988: Predicted permease	CBSS-208964.1.peg.3826	0.0579	0.3017	0.2487	0.9183	PF03739.9|YjgP_YjgQ|NA
6666666.90843.peg.1190	1276076	1276642	2	+	567	Transcriptional regulator	- none -	0.0213	NA	NA	1.0019	PF01184.14|Grp1_Fun34_YaaH|NA
6666666.90843.peg.1191	1278023	1276722	-2	-	1302	Oxaloacetate decarboxylase beta chain (EC 4.1.1.3)	Na+ translocating decarboxylases and related biotin-dependent enzymes; <br>Pyruvate metabolism I: anaplerotic reactions, PEP	0.0346	0.1844	NA	NA	PF03977.8|OAD_beta|NA
6666666.90843.peg.1192	1279854	1278040	-3	-	1815	Oxaloacetate decarboxylase alpha chain (EC 4.1.1.3)	Na+ translocating decarboxylases and related biotin-dependent enzymes; <br>Pyruvate metabolism I: anaplerotic reactions, PEP	0.0629	0.27	NA	NA	PF00682.14|HMGL-like|HMGL-like	PF02436.13|PYC_OADA|Conserved carboxylase domain	PF00364.17|Biotin_lipoyl|Biotin-requiring enzyme
6666666.90843.peg.1193	1280163	1279891	-3	-	273	Oxaloacetate decarboxylase gamma chain (EC 4.1.1.3)	Na+ translocating decarboxylases and related biotin-dependent enzymes; <br>Pyruvate metabolism I: anaplerotic reactions, PEP	0.2806	0.77	NA	NA	PF04277.8|OAD_gamma|NA
6666666.90843.peg.1194	1280452	1281837	1	+	1386	L-seryl-tRNA(Sec) selenium transferase (EC 2.9.1.1)	Selenocysteine metabolism	0.1406	0.4016	0.189	0.7866	PF12390.3|Se-cys_synth_N|NA	PF03841.8|SelA|L-seryl-tRNA selenium transferase
6666666.90843.peg.1195	1281834	1283705	3	+	1872	Selenocysteine-specific translation elongation factor	Selenocysteine metabolism	0.2104	0.5211	0.199	1.1768	PF00009.22|GTP_EFTU|Elongation factor Tu GTP binding domain	PF03144.20|GTP_EFTU_D2|Elongation factor Tu domain 2	PF09106.6|SelB-wing_2|Elongation factor SelB, winged helix	PF09107.6|SelB-wing_3|Elongation factor SelB, winged helix
6666666.90843.peg.1196	1283715	1284617	3	+	903	FIG00696207: hypothetical protein	- none -	0.1745	2.0351	0.7056	NA	PF11738.3|DUF3298|Protein of unknown function (DUF3298)
6666666.90843.peg.1197	1284778	1285932	1	+	1155	hypothetical protein	- none -	NA	NA	NA	NA	PF13485.1|Peptidase_MA_2|Peptidase MA superfamily
6666666.90843.peg.1198	1286502	1289516	3	+	3015	Putative Ton-B dependent hemine receptor	Ton and Tol transport systems	0.2015	2.456	NA	NA	PF07715.10|Plug|TonB-dependent Receptor Plug Domain	PF00593.19|TonB_dep_Rec|TonB dependent receptor
6666666.90843.peg.1199	1289601	1289488	-3	-	114	hypothetical protein	- none -	NA	NA	NA	NA
6666666.90843.peg.12	12222	11275	-3	-	948	Hydroxypyruvate reductase (EC 1.1.1.81)	Glycerate metabolism; <br>Glycolate, glyoxylate interconversions	0.0571	0.402	0.1872	NA	PF00389.25|2-Hacid_dh|D-isomer specific 2-hydroxyacid dehydrogenase, catalytic domain	PF02826.14|2-Hacid_dh_C|D-isomer specific 2-hydroxyacid dehydrogenase, NAD binding domain
6666666.90843.peg.120	131335	132810	1	+	1476	Cytosol aminopeptidase PepA (EC 3.4.11.1)	Aminopeptidases (EC 3.4.11.-); <br>CBSS-208964.1.peg.3826; <br>Dehydrogenase complexes	0.0978	0.4905	0.1878	0.7328	PF02789.12|Peptidase_M17_N|Cytosol aminopeptidase family, N-terminal domain	PF00883.16|Peptidase_M17|Cytosol aminopeptidase family, catalytic domain
6666666.90843.peg.1200	1289670	1290467	3	+	798	FIG107774: hypothetical protein	- none -	0.2158	NA	NA	NA
6666666.90843.peg.1201	1290535	1291986	1	+	1452	FOG: TPR repeat	- none -	0.336	NA	NA	NA	PF04575.8|DUF560|NA
6666666.90843.peg.1202	1292298	1292059	-3	-	240	tRNA 5-methylaminomethyl-2-thiouridine synthase TusA	mnm5U34 biosynthesis bacteria; <br>tRNA modification Bacteria	0.2161	0.3139	0.2338	0.7259	PF01206.12|TusA|Sulfurtransferase TusA
6666666.90843.peg.1203	1292410	1293030	1	+	621	FIG000605: protein co-occurring with transport systems (COG1739)	Transport system clustering with HemG	0.1311	0.2603	0.2599	0.9796	PF01205.14|UPF0029|Uncharacterized protein family UPF0029	PF09186.6|DUF1949|Domain of unknown function (DUF1949)
6666666.90843.peg.1204	1293033	1294496	3	+	1464	Potassium uptake protein TrkH	Hyperosmotic potassium uptake; <br>Potassium homeostasis; <br>Potassium homeostasis; <br>Transport system clustering with HemG	0.0554	0.4034	0.6701	0.7183	PF02386.11|TrkH|Cation transport protein
6666666.90843.peg.1205	1294496	1295011	2	+	516	Protoporphyrinogen IX oxidase, oxygen-independent, HemG (EC 1.3.-.-)	Heme and Siroheme Biosynthesis; <br>Transport system clustering with HemG	0.076	0.7106	NA	1.063	PF12724.2|Flavodoxin_5|Flavodoxin domain
6666666.90843.peg.1206	1301539	1300652	-1	-	888	Tyrosine recombinase XerC	- none -	0.101	0.1979	0.1765	0.7226	PF02899.12|Phage_int_SAM_1|Phage integrase, N-terminal SAM-like domain	PF00589.17|Phage_integrase|Phage integrase family
6666666.90843.peg.1207	1301973	1301539	-3	-	435	Histone acetyltransferase HPA2 and related acetyltransferases	CBSS-216591.1.peg.168	0.0694	0.3955	0.318	NA
6666666.90843.peg.1208	1302147	1302914	3	+	768	Triosephosphate isomerase (EC 5.3.1.1)	CBSS-331978.3.peg.2915; <br>Glycolysis and Gluconeogenesis	0.051	0.1122	0.0784	0.3887	PF00121.13|TIM|Triosephosphate isomerase
6666666.90843.peg.1209	1303722	1302964	-3	-	759	Lipopolysaccharide biosynthesis glycosyltransferase	Vibrio Core Oligosaccharide Biosynthesis	0.0635	0.3884	0.1686	NA	PF00535.21|Glycos_transf_2|Glycosyl transferase family 2
6666666.90843.peg.121	132818	132946	2	+	129	hypothetical protein	- none -	NA	NA	NA	NA
6666666.90843.peg.1210	1303811	1305067	2	+	1257	3-deoxy-D-manno-octulosonic-acid transferase (EC 2.-.-.-)	KDO2-Lipid A biosynthesis; <br>LOS core oligosaccharide biosynthesis; <br>Vibrio Core Oligosaccharide Biosynthesis	0.1874	0.6618	0.3466	0.9593	PF04413.11|Glycos_transf_N|3-Deoxy-D-manno-octulosonic-acid transferase (kdotransferase)	PF00534.15|Glycos_transf_1|Glycosyl transferases group 1
6666666.90843.peg.1211	1305064	1305534	1	+	471	Phosphopantetheine adenylyltransferase (EC 2.7.7.3)	CBSS-266117.6.peg.1260; <br>CBSS-269801.1.peg.1715; <br>Coenzyme A Biosynthesis	0.1222	0.378	0.1642	0.9417	PF01467.21|CTP_transf_2|Cytidylyltransferase
6666666.90843.peg.1212	1305531	1305743	3	+	213	FIG00696102: hypothetical protein	- none -	0.1	0.3711	0.2753	NA	PF07119.7|DUF1375|NA
6666666.90843.peg.1213	1305747	1307762	3	+	2016	ATP-dependent DNA helicase Rep	DNA repair, bacterial UvrD and related helicases	0.0522	0.1667	0.0716	0.511	PF00580.16|UvrD-helicase|UvrD/REP helicase N-terminal domain	PF13361.1|UvrD_C|UvrD-like helicase C-terminal domain
6666666.90843.peg.1214	1307887	1307759	-1	-	129	hypothetical protein	- none -	NA	NA	NA	NA
6666666.90843.peg.1215	1309078	1308395	-1	-	684	Diadenosine tetraphosphatase and related serine/threonine protein phosphatases	- none -	0.0925	0.3717	0.235	NA	PF12850.2|Metallophos_2|Calcineurin-like phosphoesterase superfamily domain
6666666.90843.peg.1216	1310186	1309080	-2	-	1107	Nicotinamide-nucleotide adenylyltransferase, NadR family (EC 2.7.7.1) / Ribosylnicotinamide kinase (EC 2.7.1.22)	NAD and NADP cofactor biosynthesis global; <br>NAD and NADP cofactor biosynthesis global	0.0326	0.1612	0.0984	0.8476	PF13521.1|AAA_28|AAA domain
6666666.90843.peg.1217	1310346	1310212	-3	-	135	Nicotinamide-nucleotide adenylyltransferase, NadR family (EC 2.7.7.1) / Ribosylnicotinamide kinase (EC 2.7.1.22)	NAD and NADP cofactor biosynthesis global; <br>NAD and NADP cofactor biosynthesis global	NA	NA	NA	NA
6666666.90843.peg.1218	1310554	1311201	1	+	648	3,4-dihydroxy-2-butanone 4-phosphate synthase (EC 4.1.99.12)	Riboflavin, FMN and FAD metabolism; <br>Riboflavin, FMN and FAD metabolism in plants; <br>Riboflavin synthesis cluster; <br>riboflavin to FAD	0.0279	0.2627	0.0837	0.4529	PF00926.14|DHBP_synthase|3,4-dihydroxy-2-butanone 4-phosphate synthase
6666666.90843.peg.1219	1312263	1311247	-3	-	1017	Putative uncharacterized protein STY3991	- none -	0.0325	NA	NA	NA	PF14486.1|DUF4432|Domain of unknown function (DUF4432)
6666666.90843.peg.122	133585	132968	-1	-	618	ATPase component NikO of energizing module of nickel ECF transporter	ECF class transporters; <br>Transport of Nickel and Cobalt	0.1639	0.3722	0.2487	NA	PF00005.22|ABC_tran|ABC transporter
6666666.90843.peg.1220	1313562	1312273	-3	-	1290	Homolog of fucose/glucose/galactose permeases	- none -	0.028	NA	NA	1.849	PF07690.11|MFS_1|Major Facilitator Superfamily
6666666.90843.peg.1221	1314494	1313574	-2	-	921	Ribokinase (EC 2.7.1.15)	D-ribose utilization; <br>Deoxyribose and Deoxynucleoside Catabolism	0.0458	NA	NA	NA	PF00294.19|PfkB|pfkB family carbohydrate kinase
6666666.90843.peg.1222	1314650	1315324	2	+	675	Deoxyribose-phosphate aldolase (EC 4.1.2.4)	Deoxyribose and Deoxynucleoside Catabolism	0.0804	NA	NA	NA	PF01791.4|DeoC|DeoC/LacD family aldolase
6666666.90843.peg.1223	1315341	1316078	3	+	738	Deoxyribose operon repressor, DeoR family	Deoxyribose and Deoxynucleoside Catabolism	0.0327	0.5605	NA	1.3061	PF08220.7|HTH_DeoR|DeoR-like helix-turn-helix domain	PF00455.17|DeoRC|NA
6666666.90843.peg.1224	1317480	1316155	-3	-	1326	Hexose phosphate uptake regulatory protein UhpC	- none -	0.7452	0.0816	NA	0.8552	PF07690.11|MFS_1|Major Facilitator Superfamily
6666666.90843.peg.1225	1318787	1317624	-2	-	1164	Xylose activator XylR (AraC family)	Xylose utilization	0.1008	0.3638	0.1627	0.787	PF13377.1|Peripla_BP_3|Periplasmic binding protein-like domain	PF12833.2|HTH_18|Helix-turn-helix domain
6666666.90843.peg.1226	1319988	1318861	-3	-	1128	Xylose ABC transporter, permease protein XylH	Xylose utilization	0.056	0.2983	0.0827	0.4718	PF02653.11|BPD_transp_2|NA
6666666.90843.peg.1227	1321503	1319992	-3	-	1512	D-xylose transport ATP-binding protein XylG	Xylose utilization	0.0656	0.2131	0.0994	0.4198	PF00005.22|ABC_tran|ABC transporter	PF00005.22|ABC_tran|ABC transporter
6666666.90843.peg.1228	1322547	1321549	-3	-	999	Xylose ABC transporter, periplasmic xylose-binding protein XylF	Xylose utilization	0.0422	0.2004	0.0723	0.3502	PF13407.1|Peripla_BP_4|Periplasmic binding protein domain
6666666.90843.peg.1229	1322786	1324105	2	+	1320	Xylose isomerase (EC 5.3.1.5)	Xylose utilization	0.0569	0.2104	0.1162	0.4098	PF01261.19|AP_endonuc_2|Xylose isomerase-like TIM barrel
6666666.90843.peg.123	134213	133572	-2	-	642	Transmembrane component NikQ of energizing module of nickel ECF transporter	ECF class transporters; <br>Transport of Nickel and Cobalt	0.3707	0.7117	0.406	NA
6666666.90843.peg.1230	1324120	1325643	1	+	1524	Xylulose kinase (EC 2.7.1.17)	Xylose utilization	0.0572	0.509	0.2982	2.0481	PF00370.16|FGGY_N|FGGY family of carbohydrate kinases, N-terminal domain	PF02782.11|FGGY_C|FGGY family of carbohydrate kinases, C-terminal domain
6666666.90843.peg.1231	1326151	1325672	-1	-	480	tRNA (cytidine(34)-2&#39;-O)-methyltransferase (EC 2.1.1.207)	Biotin synthesis cluster; <br>RNA methylation	0.0755	0.1213	0.0755	0.3447	PF00588.14|SpoU_methylase|SpoU rRNA Methylase family
6666666.90843.peg.1232	1326741	1326160	-3	-	582	16S rRNA (guanine(966)-N(2))-methyltransferase (EC 2.1.1.171)	CBSS-266117.6.peg.1260; <br>CBSS-269801.1.peg.1715; <br>RNA methylation	0.0518	0.395	0.1769	0.7913	PF03602.10|Cons_hypoth95|Conserved hypothetical protein 95
6666666.90843.peg.1233	1326797	1328206	2	+	1410	Signal recognition particle receptor protein FtsY (=alpha subunit) (TC 3.A.5.1.1)	Bacterial Cell Division; <br>Bacterial signal recognition particle (SRP); <br>Universal GTPases	0.0321	0.4324	0.1286	0.6811	PF02881.14|SRP54_N|SRP54-type protein, helical bundle domain	PF00448.17|SRP54|SRP54-type protein, GTPase domain
6666666.90843.peg.1234	1328216	1328872	2	+	657	Cell division transporter, ATP-binding protein FtsE (TC 3.A.5.1.1)	Bacterial Cell Division	0.0138	0.1932	0.0321	0.6051	PF00005.22|ABC_tran|ABC transporter
6666666.90843.peg.1235	1328882	1329814	2	+	933	Cell division protein FtsX	Bacterial Cell Division	0.0032	0.348	0.14	1.351	PF02687.16|FtsX|NA
6666666.90843.peg.1236	1330440	1331432	3	+	993	Adhesin yadA precursor	- none -	0.019	1.5938	2.2785	NA	PF03895.10|YadA_anchor|YadA-like C-terminal region
6666666.90843.peg.1237	1331806	1332117	1	+	312	SSU ribosomal protein S10p (S20e)	Ribosome SSU bacterial	0	0	0	0.0194	PF00338.17|Ribosomal_S10|Ribosomal protein S10p/S20e
6666666.90843.peg.1238	1332134	1332760	2	+	627	LSU ribosomal protein L3p (L3e)	Ribosome LSU bacterial	0.0192	0.0433	0.024	0.1764	PF00297.17|Ribosomal_L3|Ribosomal protein L3
6666666.90843.peg.1239	1332776	1333378	2	+	603	LSU ribosomal protein L4p (L1e)	Ribosome LSU bacterial	0.01	0.055	0.015	0.1858	PF00573.17|Ribosomal_L4|Ribosomal protein L4/L1 family
6666666.90843.peg.124	134830	134210	-1	-	621	Substrate-specific component NikM of nickel ECF transporter	ECF class transporters; <br>Transport of Nickel and Cobalt	0.2562	0.3833	0.2236	NA	PF01891.11|CbiM|NA
6666666.90843.peg.1240	1333375	1333674	1	+	300	LSU ribosomal protein L23p (L23Ae)	Ribosome LSU bacterial	0	0.181	0.0101	0.4394	PF00276.15|Ribosomal_L23|Ribosomal protein L23
6666666.90843.peg.1241	1333692	1334513	3	+	822	LSU ribosomal protein L2p (L8e)	Ribosome LSU bacterial	0.011	0.0513	0.0147	0.1656	PF00181.18|Ribosomal_L2|Ribosomal Proteins L2, RNA binding domain	PF03947.13|Ribosomal_L2_C|Ribosomal Proteins L2, C-terminal domain
6666666.90843.peg.1242	1334605	1334814	1	+	210	SSU ribosomal protein S19p (S15e)	Ribosome SSU bacterial	0	0	0.0145	0.1304	PF00203.16|Ribosomal_S19|Ribosomal protein S19
6666666.90843.peg.1243	1334826	1335158	3	+	333	LSU ribosomal protein L22p (L17e)	Ribosome LSU bacterial	0	0.0273	0.0091	0.0818	PF00237.14|Ribosomal_L22|Ribosomal protein L22p/L17e
6666666.90843.peg.1244	1335176	1335883	2	+	708	SSU ribosomal protein S3p (S3e)	Ribosome SSU bacterial	0.017	0.0426	0.017	0.1408	PF07650.12|KH_2|KH domain	PF00189.15|Ribosomal_S3_C|Ribosomal protein S3, C-terminal domain
6666666.90843.peg.1245	1335897	1336307	3	+	411	LSU ribosomal protein L16p (L10e)	Ribosome LSU bacterial	0	0.0441	0.0074	0.1174	PF00252.13|Ribosomal_L16|Ribosomal protein L16p/L10e
6666666.90843.peg.1246	1336307	1336498	2	+	192	LSU ribosomal protein L29p (L35e)	Ribosome LSU bacterial	0	0.1264	0.0159	0.3044	PF00831.18|Ribosomal_L29|Ribosomal L29 protein
6666666.90843.peg.1247	1336498	1336755	1	+	258	SSU ribosomal protein S17p (S11e)	Ribosome SSU bacterial	0	0.0588	0	0.1822	PF00366.15|Ribosomal_S17|Ribosomal protein S17
6666666.90843.peg.1248	1336924	1337148	1	+	225	hypothetical protein	- none -	NA	NA	NA	NA
6666666.90843.peg.1249	1337501	1337202	-2	-	300	DNA-binding protein Fis	DNA structural proteins, bacterial	0	0.0303	0.0707	0.2273	PF02954.14|HTH_8|Bacterial regulatory protein, Fis family
6666666.90843.peg.125	135315	134842	-3	-	474	Additional component NikL of nickel ECF transporter	Transport of Nickel and Cobalt	0.4539	0.7808	0.444	NA
6666666.90843.peg.1250	1338475	1337495	-1	-	981	tRNA dihydrouridine synthase B (EC 1.-.-.-)	tRNA modification Bacteria	0.0521	0.3784	0.1227	0.5947	PF01207.12|Dus|Dihydrouridine synthase (Dus)
6666666.90843.peg.1251	1339509	1338622	-3	-	888	Ribosomal protein L11 methyltransferase (EC 2.1.1.-)	Heat shock dnaK gene cluster extended; <br>Ribosome biogenesis bacterial	0.0576	0.17	0.1017	0.4386	PF06325.8|PrmA|Ribosomal protein L11 methyltransferase (PrmA)
6666666.90843.peg.1252	1340415	1339543	-3	-	873	Permease of the drug/metabolite transporter (DMT) superfamily	Queuosine-Archaeosine Biosynthesis	0.0752	0.7159	0.1656	NA	PF00892.15|EamA|EamA-like transporter family	PF00892.15|EamA|EamA-like transporter family
6666666.90843.peg.1253	1341965	1340508	-2	-	1458	Pantothenate:Na+ symporter (TC 2.A.21.1.1)	CBSS-221988.1.peg.1679; <br>Coenzyme A Biosynthesis	0.0474	0.1969	0.0806	0.6465	PF00474.12|SSF|Sodium:solute symporter family
6666666.90843.peg.1254	1342219	1341962	-1	-	258	FIG003021: Membrane protein	CBSS-221988.1.peg.1679	0.0235	0.3623	0.2702	1.265	PF06196.7|DUF997|NA
6666666.90843.peg.1255	1343664	1342234	-3	-	1431	FOG: TPR repeat	- none -	0.0042	0.5046	0.5431	NA	PF04575.8|DUF560|NA
6666666.90843.peg.1256	1344883	1343741	-1	-	1143	FIG00773332: hypothetical protein	- none -	0.1545	1.9721	1.6035	NA	PF01298.13|Lipoprotein_5|Transferrin binding protein-like solute binding protein
6666666.90843.peg.1257	1345633	1345067	-1	-	567	Translation elongation factor P	Translation elongation factor P lysylation; <br>Translation elongation factors bacterial	0.0053	0.0231	0.0213	0.3377	PF08207.7|EFP_N|Elongation factor P (EF-P) KOW-like domain	PF01132.15|EFP|Elongation factor P (EF-P) OB domain	PF09285.6|Elong-fact-P_C|Elongation factor P, C-terminal
6666666.90843.peg.1258	1345668	1346684	3	+	1017	Lysyl-lysine 2,3-aminomutase	Translation elongation factor P lysylation	0.0533	0.3986	0.1938	0.651	PF13394.1|Fer4_14|4Fe-4S single cluster domain	PF04055.16|Radical_SAM|Radical SAM superfamily
6666666.90843.peg.1259	1346771	1348093	2	+	1323	Cell envelope opacity-associated protein A	- none -	0.2274	1.2224	0.9757	2.1542	PF08525.6|OapA_N|NA	PF04225.7|OapA|Opacity-associated protein A LysM-like domain
6666666.90843.peg.126	136014	135331	-3	-	684	Additional periplasmic component NikK of nickel ECF transporter	Transport of Nickel and Cobalt	0.1322	0.4951	0.3233	NA	PF10670.4|DUF4198|NA
6666666.90843.peg.1260	1348149	1348553	3	+	405	Opacity-associated protein oapB	- none -	0.4241	1.2577	0.7388	NA
6666666.90843.peg.1261	1348557	1349267	3	+	711	DNA recombination and repair protein RecO	CBSS-176299.4.peg.1292; <br>DNA repair, bacterial RecFOR pathway; <br>Glycyl-tRNA synthetase containing cluster	0.072	0.3832	0.1065	0.6951	PF11967.3|RecO_N|Recombination protein O N terminal	PF02565.10|RecO_C|Recombination protein O C terminal
6666666.90843.peg.1262	1349267	1350580	2	+	1314	23S rRNA (Uracil-5-) -methyltransferase RumA (EC 2.1.1.-)	RNA methylation	0.1844	0.5492	0.2844	1.1183	PF01938.15|TRAM|TRAM domain	PF05958.6|tRNA_U5-meth_tr|tRNA (Uracil-5-)-methyltransferase
6666666.90843.peg.1263	1350657	1352888	3	+	2232	GTP pyrophosphokinase (EC 2.7.6.5), (p)ppGpp synthetase I	CBSS-176299.4.peg.1292; <br>Stringent Response, (p)ppGpp metabolism	0.0485	0.25	0.0942	0.5475	PF13328.1|HD_4|HD domain	PF04607.12|RelA_SpoT|Region found in RelA / SpoT proteins	PF02824.16|TGS|TGS domain	PF13291.1|ACT_4|ACT domain
6666666.90843.peg.1264	1352902	1353258	1	+	357	Diacylglycerol kinase (EC 2.7.1.107)	Glycerolipid and Glycerophospholipid Metabolism in Bacteria; <br>Riboflavin synthesis cluster	0.0763	0.4018	0.1478	1.1016	PF01219.14|DAGK_prokar|Prokaryotic diacylglycerol kinase
6666666.90843.peg.1265	1354085	1353327	-2	-	759	DeoR family transcriptional regulator probably related to glycerate, glycolaldehyde metabolism	- none -	0.0238	0.2861	0.6321	1.0874	PF08220.7|HTH_DeoR|DeoR-like helix-turn-helix domain	PF00455.17|DeoRC|NA
6666666.90843.peg.1266	1354264	1355169	1	+	906	D-beta-hydroxybutyrate dehydrogenase (EC 1.1.1.30)	Polyhydroxybutyrate metabolism	0.0565	0.0864	0.2079	0.4112	PF03446.10|NAD_binding_2|NAD binding domain of 6-phosphogluconate dehydrogenase	PF14833.1|NAD_binding_11|NAD-binding of NADP-dependent 3-hydroxyisobutyrate dehydrogenase
6666666.90843.peg.1267	1355172	1356416	3	+	1245	FIG00641944: hypothetical protein	- none -	0.0652	0.1584	0.3717	0.8695	PF07005.6|DUF1537|Protein of unknown function, DUF1537
6666666.90843.peg.1268	1356413	1357045	2	+	633	Ribulose-5-phosphate 4-epimerase and related epimerases and aldolases	- none -	0.0476	0.1095	0.2117	0.7889	PF00596.16|Aldolase_II|Class II Aldolase and Adducin N-terminal domain
6666666.90843.peg.1269	1357048	1357824	1	+	777	Hydroxypyruvate isomerase (EC 5.3.1.22)	Glycerate metabolism	0.0465	0.1085	0.237	0.6557	PF01261.19|AP_endonuc_2|Xylose isomerase-like TIM barrel
6666666.90843.peg.127	136101	136505	3	+	405	Transcriptional regulator, MerR family	Cobalt-zinc-cadmium resistance	0.1533	0.7137	0.3508	NA	PF13411.1|MerR_1|MerR HTH family regulatory protein
6666666.90843.peg.1270	1357926	1358873	3	+	948	Nucleoside-diphosphate-sugar epimerases	- none -	0.0825	NA	0.2725	NA	PF01370.16|Epimerase|NAD dependent epimerase/dehydratase family
6666666.90843.peg.1271	1358897	1360363	2	+	1467	Gluconate permease	D-gluconate and ketogluconates metabolism	0.0266	NA	0.1955	NA	PF02447.11|GntP_permease|NA
6666666.90843.peg.1272	1360389	1361873	3	+	1485	FIG00782214: hypothetical protein	- none -	NA	0.3845	NA	NA	PF02230.11|Abhydrolase_2|Phospholipase/Carboxylesterase
6666666.90843.peg.1273	1362018	1367885	3	+	5868	FIG00850495: hypothetical protein	- none -	0.2395	NA	NA	2.1969	PF05954.6|Phage_GPD|Phage late control gene D protein (GPD)	PF04717.7|Phage_base_V|Phage-related baseplate assembly protein	PF05593.9|RHS_repeat|NA	PF05593.9|RHS_repeat|NA	PF05593.9|RHS_repeat|NA	PF03527.9|RHS|NA
6666666.90843.peg.1274	1368382	1368732	1	+	351	FIG00850495: hypothetical protein	- none -	NA	NA	NA	NA
6666666.90843.peg.1275	1368833	1369399	2	+	567	FIG00850495: hypothetical protein	- none -	NA	NA	NA	NA	PF03527.9|RHS|NA
6666666.90843.peg.1276	1369461	1369946	3	+	486	FIG00850495: hypothetical protein	- none -	NA	NA	NA	NA
6666666.90843.peg.1277	1370343	1371281	3	+	939	FIG00850495: hypothetical protein	- none -	0.1136	NA	NA	2.2233	PF03527.9|RHS|NA
6666666.90843.peg.1278	1371292	1371774	1	+	483	hypothetical protein	- none -	NA	NA	NA	NA
6666666.90843.peg.1279	1372152	1373057	3	+	906	FIG00850495: hypothetical protein	- none -	NA	NA	NA	NA	PF03527.9|RHS|NA
6666666.90843.peg.128	137991	136567	-3	-	1425	NAD(P) transhydrogenase subunit beta (EC 1.6.1.2)	Phosphate metabolism	0.0169	0.0886	0.0443	0.2593	PF02233.11|PNTB|NAD(P) transhydrogenase beta subunit
6666666.90843.peg.1280	1373079	1373420	3	+	342	hypothetical protein	- none -	NA	NA	NA	NA
6666666.90843.peg.1281	1373901	1374035	3	+	135	hypothetical protein	- none -	NA	NA	NA	NA
6666666.90843.peg.1282	1374174	1374905	3	+	732	FIG00850495: hypothetical protein	- none -	NA	NA	NA	NA	PF03527.9|RHS|NA
6666666.90843.peg.1283	1374993	1376114	3	+	1122	Sugar diacid utilization regulator SdaR	D-galactarate, D-glucarate and D-glycerate catabolism; <br>D-galactarate, D-glucarate and D-glycerate catabolism - gjo	0.0965	0.4507	0.2494	1.7751	PF05651.8|Diacid_rec|NA	PF13556.1|HTH_30|PucR C-terminal helix-turn-helix domain
6666666.90843.peg.1284	1377301	1376129	-1	-	1173	putative membrane protein	- none -	0.0385	NA	NA	NA	PF07690.11|MFS_1|Major Facilitator Superfamily
6666666.90843.peg.1285	1377717	1377562	-3	-	156	hypothetical protein	- none -	0.1635	NA	NA	NA
6666666.90843.peg.1286	1377745	1379007	1	+	1263	D-glycerate transporter (predicted)	D-galactarate, D-glucarate and D-glycerate catabolism; <br>D-galactarate, D-glucarate and D-glycerate catabolism - gjo; <br>Glycerate metabolism	0.0357	0.1304	0.0692	NA	PF02447.11|GntP_permease|NA
6666666.90843.peg.1287	1379023	1380153	1	+	1131	Glycerate kinase (EC 2.7.1.31)	D-galactarate, D-glucarate and D-glycerate catabolism; <br>D-galactarate, D-glucarate and D-glycerate catabolism - gjo; <br>Glycerate metabolism; <br>Glycerolipid and Glycerophospholipid Metabolism in Bacteria; <br>Glycine and Serine Utilization; <br>Serine-glyoxylate cycle	0.143	0.2679	0.1897	0.8468	PF02595.10|Gly_kinase|Glycerate kinase family
6666666.90843.peg.1288	1381258	1380365	-1	-	894	Tyrosine recombinase XerD	- none -	0.0976	0.1993	0.0875	0.4674	PF02899.12|Phage_int_SAM_1|Phage integrase, N-terminal SAM-like domain	PF00589.17|Phage_integrase|Phage integrase family
6666666.90843.peg.1289	1382470	1381307	-1	-	1164	Probable 3-phenylpropionic acid transporter	- none -	0.1327	0.481	0.2483	2.0048	PF07690.11|MFS_1|Major Facilitator Superfamily
6666666.90843.peg.129	139540	138002	-1	-	1539	NAD(P) transhydrogenase alpha subunit (EC 1.6.1.2)	Phosphate metabolism	0.0312	0.1633	0.0371	0.3727	PF05222.10|AlaDh_PNT_N|Alanine dehydrogenase/PNT, N-terminal domain	PF01262.16|AlaDh_PNT_C|Alanine dehydrogenase/PNT, C-terminal domain	PF12769.2|DUF3814|NA
6666666.90843.peg.1290	1383285	1382470	-3	-	816	Pyrroline-5-carboxylate reductase (EC 1.5.1.2)	A Hypothetical Protein Related to Proline Metabolism; <br>CBSS-630.2.peg.3360; <br>Proline Synthesis	0.1722	0.4433	0.2415	1.9901	PF03807.12|F420_oxidored|NADP oxidoreductase coenzyme F420-dependent	PF14748.1|P5CR_dimer|Pyrroline-5-carboxylate reductase dimerisation
6666666.90843.peg.1291	1383353	1384261	2	+	909	DNA recombination-dependent growth factor C	DNA repair, bacterial	0.0894	0.4552	0.0795	0.985	PF04381.7|RdgC|Putative exonuclease, RdgC
6666666.90843.peg.1292	1385219	1384503	-2	-	717	Putative preQ0 transporter	Queuosine-Archaeosine Biosynthesis	0.0798	0.3734	0.2632	0.7969	PF02592.10|DUF165|NA
6666666.90843.peg.1293	1392495	1385515	-3	-	6981	Autotransporter adhesin	- none -	0.0426	NA	3.0815	NA	PF13018.1|ESPR|NA	PF05662.9|YadA_stalk|Coiled stalk of trimeric autotransporter adhesin	PF05662.9|YadA_stalk|Coiled stalk of trimeric autotransporter adhesin	PF03895.10|YadA_anchor|YadA-like C-terminal region
6666666.90843.peg.1294	1392661	1392506	-1	-	156	hypothetical protein	- none -	NA	NA	NA	NA
6666666.90843.peg.1295	1392859	1392981	1	+	123	hypothetical protein	- none -	NA	NA	NA	NA
6666666.90843.peg.1296	1393112	1393447	2	+	336	Predicted transcriptional regulators	- none -	0.027	NA	NA	NA
6666666.90843.peg.1297	1394023	1395396	1	+	1374	Glutathione reductase (EC 1.8.1.7)	Glutathione: Redox cycle	0.0306	0.1474	0.144	0.368	PF07992.9|Pyr_redox_2|Pyridine nucleotide-disulphide oxidoreductase	PF00070.22|Pyr_redox|Pyridine nucleotide-disulphide oxidoreductase	PF02852.17|Pyr_redox_dim|Pyridine nucleotide-disulphide oxidoreductase, dimerisation domain
6666666.90843.peg.1298	1396296	1395487	-3	-	810	putative amidotransferase	- none -	0.052	NA	0.1633	1.1536	PF13230.1|GATase_4|Glutamine amidotransferases class-II
6666666.90843.peg.1299	1396809	1396426	-3	-	384	Soluble cytochrome b562	Soluble cytochromes and functionally related electron carriers	0.1648	NA	NA	NA	PF07361.6|Cytochrom_B562|Cytochrome b562
6666666.90843.peg.13	13144	12290	-1	-	855	2-Keto-3-deoxy-D-manno-octulosonate-8-phosphate synthase (EC 2.5.1.55)	A Gammaproteobacteria Cluster Relating to Translation; <br>KDO2-Lipid A biosynthesis	0.0423	0.1415	0.0458	0.2487	PF00793.15|DAHP_synth_1|DAHP synthetase I family
6666666.90843.peg.130	139757	139641	-2	-	117	hypothetical protein	- none -	NA	NA	NA	NA
6666666.90843.peg.1300	1396865	1396978	2	+	114	hypothetical protein	- none -	NA	NA	NA	NA
6666666.90843.peg.1301	1397845	1396934	-1	-	912	N-acetylmuramic acid 6-phosphate etherase	- none -	0.0825	0.4872	NA	0.9602	PF01380.17|SIS|SIS domain
6666666.90843.peg.1302	1398796	1397948	-1	-	849	Permease of the drug/metabolite transporter (DMT) superfamily	Queuosine-Archaeosine Biosynthesis	NA	NA	NA	3.4927	PF00892.15|EamA|EamA-like transporter family	PF00892.15|EamA|EamA-like transporter family
6666666.90843.peg.1303	1400089	1398908	-1	-	1182	Similarity with glutathionylspermidine synthase (EC 6.3.1.8), group 1	Glutathionylspermidine and Trypanothione	0.0509	2.7007	0.1548	1.5924	PF03738.9|GSP_synth|Glutathionylspermidine synthase preATP-grasp
6666666.90843.peg.1304	1400693	1400091	-2	-	603	Large exoproteins involved in heme utilization or adhesion	CBSS-316057.3.peg.3521	0.218	NA	0.4159	NA
6666666.90843.peg.1305	1401394	1400690	-1	-	705	Putative FMN hydrolase (EC 3.1.3.-); 5-Amino-6-(5&#39;-phosphoribitylamino)uracil phosphatase	Riboflavin, FMN and FAD metabolism; <br>Riboflavin, FMN and FAD metabolism in plants	0.1997	0.6979	NA	1.6652	PF13419.1|HAD_2|Haloacid dehalogenase-like hydrolase
6666666.90843.peg.1306	1401814	1401395	-1	-	420	Uncharacterized protein conserved in bacteria	- none -	0.0863	NA	0.1007	NA	PF10008.4|DUF2251|NA
6666666.90843.peg.1307	1402461	1401823	-3	-	639	ADP-ribose pyrophosphatase	- none -	NA	NA	NA	NA	PF12535.3|Nudix_N|Hydrolase of X-linked nucleoside diphosphate N terminal	PF00293.23|NUDIX|NUDIX domain
6666666.90843.peg.1308	1403844	1402534	-3	-	1311	Enolase (EC 4.2.1.11)	Entner-Doudoroff Pathway; <br>Glycolysis and Gluconeogenesis; <br>Serine-glyoxylate cycle	0.0252	0.0436	0.0482	0.1593	PF03952.11|Enolase_N|Enolase, N-terminal domain	PF00113.17|Enolase_C|Enolase, C-terminal TIM barrel domain
6666666.90843.peg.1309	1404059	1404961	2	+	903	Glycerophosphoryl diester phosphodiesterase (EC 3.1.4.46)	CBSS-176299.4.peg.1996A; <br>Glycerol and Glycerol-3-phosphate Uptake and Utilization	0.1238	NA	NA	NA	PF03009.12|GDPD|Glycerophosphoryl diester phosphodiesterase family
6666666.90843.peg.131	140619	139780	-3	-	840	hypothetical protein	- none -	0.1984	1.2955	NA	1.9931	PF03372.18|Exo_endo_phos|Endonuclease/Exonuclease/phosphatase family
6666666.90843.peg.1310	1406421	1405054	-3	-	1368	Adenylosuccinate lyase (EC 4.3.2.2)	CBSS-354.1.peg.876; <br>De Novo Purine Biosynthesis; <br>Purine conversions	0.0308	0.1618	0.1651	0.3243	PF00206.15|Lyase_1|Lyase	PF08328.6|ASL_C|Adenylosuccinate lyase C-terminal
6666666.90843.peg.1311	1407132	1406455	-3	-	678	FIG002903: a protein of unknown function perhaps involved in purine metabolism	CBSS-354.1.peg.876	0.158	0.8511	0.7744	1.2958	PF04356.7|DUF489|Protein of unknown function (DUF489)
6666666.90843.peg.1312	1407226	1408230	1	+	1005	Tryptophanyl-tRNA synthetase (EC 6.1.1.2)	tRNA aminoacylation, Trp	0.012	0.2301	0.0599	0.3091	PF00579.20|tRNA-synt_1b|tRNA synthetases class I (W and Y)
6666666.90843.peg.1313	1408254	1408544	3	+	291	C4-dicarboxylate transport protein homolog b2343	- none -	0.0104	NA	0.2525	NA	PF04175.7|DUF406|Protein of unknown function (DUF406)
6666666.90843.peg.1314	1408757	1408593	-2	-	165	hypothetical protein	- none -	0	NA	NA	NA	PF06803.7|DUF1232|NA
6666666.90843.peg.1315	1409027	1408761	-2	-	267	4Fe-4S ferredoxin, iron-sulfur binding	- none -	0.0455	0.1203	0.0581	0.4225	PF13237.1|Fer4_10|4Fe-4S dicluster domain
6666666.90843.peg.1316	1409109	1409822	3	+	714	Probable ribonuclease HI0526 precursor	- none -	0.038	0.7949	0.3996	1.9716	PF00445.13|Ribonuclease_T2|Ribonuclease T2 family
6666666.90843.peg.1317	1409914	1411077	1	+	1164	Phosphoglycerate kinase (EC 2.7.2.3)	Entner-Doudoroff Pathway; <br>Glycolysis and Gluconeogenesis	0.0078	0.0284	0.0544	0.2345	PF00162.14|PGK|Phosphoglycerate kinase
6666666.90843.peg.1318	1411159	1412235	1	+	1077	Fructose-bisphosphate aldolase class II (EC 4.1.2.13)	Glycolysis and Gluconeogenesis	0.0223	0.0503	0.0447	0.4182	PF01116.15|F_bP_aldolase|Fructose-bisphosphate aldolase class-II
6666666.90843.peg.1319	1412303	1413553	2	+	1251	O-antigen ligase	LOS core oligosaccharide biosynthesis; <br>Vibrio Core Oligosaccharide Biosynthesis	0.2185	1.1718	1.5042	NA	PF04932.10|Wzy_C|NA
6666666.90843.peg.132	140731	142053	1	+	1323	NhaP-type Na+/H+ and K+/H+ antiporters	- none -	0.0318	NA	NA	3.0047	PF00999.16|Na_H_Exchanger|Sodium/hydrogen exchanger family
6666666.90843.peg.1320	1413559	1414593	1	+	1035	ADP-heptose--lipooligosaccharide heptosyltransferase II (EC 2.4.1.-)	LOS core oligosaccharide biosynthesis; <br>Vibrio Core Oligosaccharide Biosynthesis	0.0843	0.4612	0.175	NA	PF01075.12|Glyco_transf_9|Glycosyltransferase family 9 (heptosyltransferase)
6666666.90843.peg.1321	1414854	1415396	3	+	543	Shikimate kinase I (EC 2.7.1.71)	Chorismate Synthesis; <br>Common Pathway For Synthesis of Aromatic Compounds (DAHP synthase to chorismate)	0.0167	0.1219	0.0778	0.3856	PF01202.17|SKI|Shikimate kinase
6666666.90843.peg.1322	1415439	1416527	3	+	1089	3-dehydroquinate synthase (EC 4.2.3.4)	Chorismate Synthesis; <br>Common Pathway For Synthesis of Aromatic Compounds (DAHP synthase to chorismate)	0.0801	0.2916	0.1261	0.7045	PF01761.15|DHQ_synthase|3-dehydroquinate synthase
6666666.90843.peg.1323	1416529	1417380	1	+	852	Methyl-directed repair DNA adenine methylase (EC 2.1.1.72)	DNA repair, bacterial	0.0495	0.4032	0.1589	0.7631	PF02086.10|MethyltransfD12|D12 class N6 adenine-specific DNA methyltransferase
6666666.90843.peg.1324	1417699	1417370	-1	-	330	Uncharacterized protein conserved in bacteria	- none -	0.0917	0.9956	0.5225	NA	PF05258.7|DUF721|NA
6666666.90843.peg.1325	1417776	1418075	3	+	300	FIG00696171: hypothetical protein	- none -	0.1988	1.5857	0.4024	NA	PF10818.3|DUF2547|NA
6666666.90843.peg.1326	1418194	1420887	1	+	2694	Protein export cytoplasm protein SecA ATPase RNA helicase (TC 3.A.5.1.1)	- none -	0.0256	0.2139	0.0792	0.4834	PF07517.9|SecA_DEAD|SecA DEAD-like domain	PF01043.15|SecA_PP_bind|SecA preprotein cross-linking domain	PF07516.8|SecA_SW|SecA Wing and Scaffold domain	PF02810.10|SEC-C|SEC-C motif
6666666.90843.peg.1327	1420949	1421368	2	+	420	Mutator mutT protein (7,8-dihydro-8-oxoguanine-triphosphatase) (EC 3.6.1.-)	Nudix proteins (nucleoside triphosphate hydrolases)	0.0507	0.2379	0.1467	1.1601	PF00293.23|NUDIX|NUDIX domain
6666666.90843.peg.1328	1422386	1421352	-2	-	1035	DNA polymerase III delta subunit (EC 2.7.7.7)	CBSS-208964.1.peg.3988	0.1362	0.5531	0.3165	1.242	PF06144.8|DNA_pol3_delta|DNA polymerase III, delta subunit	PF14840.1|DNA_pol3_delt_C|Processivity clamp loader gamma complex DNA pol III C-term
6666666.90843.peg.1329	1422889	1422386	-1	-	504	LPS-assembly lipoprotein RlpB precursor (Rare lipoprotein B)	CBSS-208964.1.peg.3988; <br>KDO2-Lipid A biosynthesis; <br>Lipopolysaccharide assembly	0.1243	0.5096	0.5295	1.6769	PF04390.7|LptE|Lipopolysaccharide-assembly
6666666.90843.peg.133	142536	143015	3	+	480	hypothetical protein	- none -	0.57	NA	NA	NA
6666666.90843.peg.1330	1425538	1422950	-1	-	2589	Leucyl-tRNA synthetase (EC 6.1.1.4)	CBSS-208964.1.peg.3988; <br>tRNA aminoacylation, Leu	0.0336	0.1776	0.0697	0.3836	PF00133.17|tRNA-synt_1|tRNA synthetases class I (I, L, M and V)	PF13603.1|tRNA-synt_1_2|Leucyl-tRNA synthetase, Domain 2	PF00133.17|tRNA-synt_1|tRNA synthetases class I (I, L, M and V)	PF00133.17|tRNA-synt_1|tRNA synthetases class I (I, L, M and V)	PF08264.8|Anticodon_1|Anticodon-binding domain of tRNA
6666666.90843.peg.1331	1425760	1427088	1	+	1329	hypothetical protein	- none -	NA	NA	NA	NA	PF13271.1|DUF4062|NA
6666666.90843.peg.1332	1427370	1427074	-3	-	297	COG1872	- none -	0.0716	0.393	NA	0.8849	PF02594.11|DUF167|Uncharacterised ACR, YggU family COG1872
6666666.90843.peg.1333	1427980	1427435	-1	-	546	Integral membrane protein YggT, involved in response to extracytoplasmic stress (osmotic shock)	CBSS-630.2.peg.3360	0.0663	1.0858	0.3862	1.4259	PF02325.12|YGGT|NA	PF02325.12|YGGT|NA
6666666.90843.peg.1334	1428927	1427980	-3	-	948	Magnesium and cobalt transport protein CorA	Magnesium transport	0.0095	0.1674	0.0413	0.4233	PF01544.13|CorA|CorA-like Mg2+ transporter protein
6666666.90843.peg.1335	1429834	1429235	-1	-	600	Hypothetical lipoprotein YajG precursor	CBSS-339671.5.peg.589	0.1156	0.6274	0.3768	2.5864	PF03923.8|Lipoprotein_16|NA
6666666.90843.peg.1336	1429925	1430239	2	+	315	Cell division protein BolA	Bacterial Cell Division; <br>CBSS-339671.5.peg.589	0.0777	0.5678	0.8978	1.4937	PF01722.13|BolA|BolA-like protein
6666666.90843.peg.1337	1430565	1431908	3	+	1344	Na(+)-translocating NADH-quinone reductase subunit A (EC 1.6.5.-)	Na(+)-translocating NADH-quinone oxidoreductase and rnf-like group of electron transport complexes	0.0671	0.2241	0.1351	NA	PF05896.6|NQRA|NA	PF11973.3|NQRA_SLBB|NA
6666666.90843.peg.1338	1431911	1433146	2	+	1236	Na(+)-translocating NADH-quinone reductase subunit B (EC 1.6.5.-)	Na(+)-translocating NADH-quinone oxidoreductase and rnf-like group of electron transport complexes	0.0122	0.0414	0.0511	NA	PF03116.10|NQR2_RnfD_RnfE|NA
6666666.90843.peg.1339	1433139	1433873	3	+	735	Na(+)-translocating NADH-quinone reductase subunit C (EC 1.6.5.-)	Na(+)-translocating NADH-quinone oxidoreductase and rnf-like group of electron transport complexes	0.0123	0.6099	0.1025	NA	PF04205.9|FMN_bind|FMN-binding domain
6666666.90843.peg.134	143313	144398	3	+	1086	Threonine dehydrogenase and related Zn-dependent dehydrogenases	Threonine degradation	0.072	2.7731	NA	2.0368	PF08240.7|ADH_N|Alcohol dehydrogenase GroES-like domain	PF00107.21|ADH_zinc_N|Zinc-binding dehydrogenase
6666666.90843.peg.1340	1433873	1434499	2	+	627	Na(+)-translocating NADH-quinone reductase subunit D (EC 1.6.5.-)	Na(+)-translocating NADH-quinone oxidoreductase and rnf-like group of electron transport complexes	0.0048	0.1935	0.0337	NA	PF02508.9|Rnf-Nqr|NA
6666666.90843.peg.1341	1434503	1435099	2	+	597	Na(+)-translocating NADH-quinone reductase subunit E (EC 1.6.5.-)	Na(+)-translocating NADH-quinone oxidoreductase and rnf-like group of electron transport complexes	0	0.1872	0.0202	NA	PF02508.9|Rnf-Nqr|NA
6666666.90843.peg.1342	1435112	1436347	2	+	1236	Na(+)-translocating NADH-quinone reductase subunit F (EC 1.6.5.-)	Na(+)-translocating NADH-quinone oxidoreductase and rnf-like group of electron transport complexes	0.0049	0.0681	0.0365	2.5487	PF00111.22|Fer2|2Fe-2S iron-sulfur cluster binding domain	PF00970.19|FAD_binding_6|Oxidoreductase FAD-binding domain	PF00175.16|NAD_binding_1|Oxidoreductase NAD-binding domain
6666666.90843.peg.1343	1436520	1437560	3	+	1041	Thiamin biosynthesis lipoprotein ApbE	- none -	0.0058	0.4872	0.196	1.6152	PF02424.10|ApbE|ApbE family
6666666.90843.peg.1344	1437563	1437823	2	+	261	Probable exported or periplasmic protein in ApbE locus	Na(+)-translocating NADH-quinone oxidoreductase and rnf-like group of electron transport complexes	0	0.4365	0.0698	NA	PF04400.8|DUF539|NA
6666666.90843.peg.1345	1437840	1438046	3	+	207	4-oxalocrotonate tautomerase (EC 5.3.2.-)	- none -	0.0294	NA	NA	NA	PF01361.16|Tautomerase|Tautomerase enzyme
6666666.90843.peg.1346	1438155	1439303	3	+	1149	tRNA-specific 2-thiouridylase MnmA	RNA methylation	0.0131	0.1438	0.1065	0.279	PF03054.11|tRNA_Me_trans|tRNA methyl transferase
6666666.90843.peg.1347	1439575	1441602	1	+	2028	High-affinity choline uptake protein BetT	- none -	0.0207	NA	0.1523	1.7999	PF02028.12|BCCT|BCCT family transporter
6666666.90843.peg.1348	1441663	1441854	1	+	192	hypothetical protein	- none -	NA	NA	NA	NA
6666666.90843.peg.1349	1441859	1443271	2	+	1413	hypothetical protein	- none -	0.2914	NA	NA	NA	PF13503.1|DUF4123|NA
6666666.90843.peg.135	146482	144554	-1	-	1929	Phosphoglycerol transferase I (EC 2.7.8.20)	Synthesis of osmoregulated periplasmic glucans	0.0966	0.3097	0.202	3.6964
6666666.90843.peg.1350	1443261	1446152	3	+	2892	hypothetical protein	- none -	NA	NA	NA	NA
6666666.90843.peg.1351	1446165	1447304	3	+	1140	hypothetical protein	- none -	NA	NA	NA	NA
6666666.90843.peg.1352	1447343	1447633	2	+	291	hypothetical protein	- none -	NA	NA	NA	NA
6666666.90843.peg.1353	1447646	1448356	2	+	711	hypothetical protein	- none -	NA	NA	NA	NA
6666666.90843.peg.1354	1448353	1448763	1	+	411	hypothetical protein	- none -	NA	NA	NA	NA
6666666.90843.peg.1355	1449046	1450320	1	+	1275	hypothetical protein	- none -	0.2367	NA	NA	NA
6666666.90843.peg.1356	1450355	1450990	2	+	636	hypothetical protein	- none -	NA	NA	NA	NA
6666666.90843.peg.1357	1450994	1452187	2	+	1194	hypothetical protein	- none -	0.2809	NA	NA	NA
6666666.90843.peg.1358	1452366	1452244	-3	-	123	hypothetical protein	- none -	0.1408	NA	NA	NA
6666666.90843.peg.1359	1452373	1452639	1	+	267	hypothetical protein	- none -	NA	NA	NA	NA
6666666.90843.peg.136	147189	146500	-3	-	690	FOG: TPR repeat, SEL1 subfamily	- none -	0.1041	1.5161	0.8388	NA	PF08238.7|Sel1|Sel1 repeat
6666666.90843.peg.1360	1452643	1453803	1	+	1161	hypothetical protein	- none -	NA	NA	NA	NA
6666666.90843.peg.1361	1454023	1455576	1	+	1554	FIG00481611: hypothetical protein	- none -	0.0484	NA	NA	NA	PF10119.4|MethyTransf_Reg|NA
6666666.90843.peg.1362	1456328	1455708	-2	-	621	Cytochrome c-type protein NapC	- none -	0.0485	0.3422	0.1466	0.6564	PF03264.9|Cytochrom_NNT|NapC/NirT cytochrome c family, N-terminal region
6666666.90843.peg.1363	1456784	1456341	-2	-	444	Nitrate reductase cytochrome c550-type subunit	- none -	0.0612	0.4628	0.1628	1.0279	PF03892.9|NapB|Nitrate reductase cytochrome c-type subunit (NapB)
6666666.90843.peg.1364	1457656	1456790	-1	-	867	Polyferredoxin NapH (periplasmic nitrate reductase)	- none -	0.066	0.2856	0.108	0.7649	PF12801.2|Fer4_5|NA	PF12837.2|Fer4_6|4Fe-4S binding domain
6666666.90843.peg.1365	1458462	1457656	-3	-	807	Ferredoxin-type protein NapG (periplasmic nitrate reductase)	- none -	0.0448	0.2409	0.097	0.5831	PF12838.2|Fer4_7|4Fe-4S dicluster domain	PF12838.2|Fer4_7|4Fe-4S dicluster domain
6666666.90843.peg.1366	1461044	1458561	-2	-	2484	Periplasmic nitrate reductase precursor (EC 1.7.99.4)	- none -	0.0208	0.1642	0.0508	0.3706	PF04879.11|Molybdop_Fe4S4|Molybdopterin oxidoreductase Fe4S4 domain	PF00384.17|Molybdopterin|Molybdopterin oxidoreductase	PF01568.16|Molydop_binding|Molydopterin dinucleotide binding domain
6666666.90843.peg.1367	1461344	1461144	-2	-	201	Periplasmic nitrate reductase component NapD	- none -	0.1194	0.4769	0.2775	1.9714	PF03927.8|NapD|NapD protein
6666666.90843.peg.1368	1461951	1461421	-3	-	531	Ferredoxin-type protein NapF (periplasmic nitrate reductase)	- none -	0.2153	NA	0.4717	1.3995	PF12838.2|Fer4_7|4Fe-4S dicluster domain
6666666.90843.peg.1369	1462279	1463295	1	+	1017	Ferric iron ABC transporter, iron-binding protein	Iron acquisition in Streptococcus	0.071	NA	NA	NA	PF13343.1|SBP_bac_6|Bacterial extracellular solute-binding protein
6666666.90843.peg.137	147869	147186	-2	-	684	hypothetical protein	- none -	0.1145	0.6312	0.458	NA	PF14256.1|YwiC|NA
6666666.90843.peg.1370	1463462	1465111	2	+	1650	Ferric iron ABC transporter, permease protein	Iron acquisition in Streptococcus	0.1248	2.4363	2.5102	NA	PF00528.17|BPD_transp_1|Binding-protein-dependent transport system inner membrane component
6666666.90843.peg.1371	1465112	1466131	2	+	1020	Ferric iron ABC transporter, ATP-binding protein	Iron acquisition in Streptococcus	0.2679	NA	1.648	1.6158	PF00005.22|ABC_tran|ABC transporter
6666666.90843.peg.1372	1466615	1466271	-2	-	345	FIG002060: uncharacterized protein YggL	CBSS-83333.1.peg.2911	0.0702	0.3146	0.0789	0.8092	PF04320.9|DUF469|NA
6666666.90843.peg.1373	1467552	1466722	-3	-	831	tRNA (guanine46-N7-)-methyltransferase (EC 2.1.1.33)	CBSS-83333.1.peg.2911; <br>RNA methylation; <br>tRNA modification Bacteria	0.1098	0.338	0.1497	0.9666	PF02390.12|Methyltransf_4|Putative methyltransferase
6666666.90843.peg.1374	1467573	1469765	3	+	2193	Helicase PriA essential for oriC/DnaA-independent DNA replication	Conserved gene cluster associated with Met-tRNA formyltransferase	0.176	0.4792	0.2284	0.9285	PF00270.24|DEAD|DEAD/DEAH box helicase	PF00271.26|Helicase_C|Helicase conserved C-terminal domain
6666666.90843.peg.1375	1469842	1470615	1	+	774	Cell division protein	- none -	0.2776	0.7704	0.6411	2.1055	PF05036.8|SPOR|Sporulation related domain
6666666.90843.peg.1376	1470768	1471331	3	+	564	Transcriptional regulator, TetR family	- none -	0.0977	0.9129	0.3853	NA	PF00440.18|TetR_N|Bacterial regulatory proteins, tetR family
6666666.90843.peg.1377	1471369	1472565	1	+	1197	Probable Co/Zn/Cd efflux system membrane fusion protein	Cobalt-zinc-cadmium resistance	0.0578	0.4521	0.184	2.83	PF12700.2|HlyD_2|HlyD family secretion protein
6666666.90843.peg.1378	1472583	1475738	3	+	3156	RND multidrug efflux transporter; Acriflavin resistance protein	Multidrug Resistance Efflux Pumps	0.0457	0.2506	0.1372	2.1637	PF00873.14|ACR_tran|AcrB/AcrD/AcrF family	PF00873.14|ACR_tran|AcrB/AcrD/AcrF family
6666666.90843.peg.1379	1476628	1475855	-1	-	774	Zn-dependent protease with chaperone function	- none -	0.0623	0.5227	NA	2.3956	PF01435.13|Peptidase_M48|Peptidase family M48
6666666.90843.peg.138	148020	148373	3	+	354	Putative translation initiation inhibitor, yjgF family	- none -	0.0776	0.524	0.3763	1.1957	PF01042.16|Ribonuc_L-PSP|Endoribonuclease L-PSP
6666666.90843.peg.1380	1476767	1478023	2	+	1257	Tryptophan-specific transport protein	- none -	0.0526	0.2026	0.1462	0.92	PF03222.8|Trp_Tyr_perm|Tryptophan/tyrosine permease family
6666666.90843.peg.1381	1478103	1478873	3	+	771	Ubiquinone/menaquinone biosynthesis methyltransferase UBIE (EC 2.1.1.-)	- none -	0.1858	NA	0.3438	NA	PF08241.7|Methyltransf_11|Methyltransferase domain
6666666.90843.peg.1382	1479028	1478900	-1	-	129	hypothetical protein	- none -	NA	NA	NA	NA
6666666.90843.peg.1383	1479407	1480084	2	+	678	Chromosome partitioning ATPase in PFGI-1-like cluster, ParA-like	- none -	0.5301	NA	0.3848	NA	PF01656.18|CbiA|CobQ/CobB/MinD/ParA nucleotide binding domain
6666666.90843.peg.1384	1480135	1480584	1	+	450	hypothetical protein	- none -	NA	NA	NA	NA
6666666.90843.peg.1385	1481043	1482872	3	+	1830	Glutathione-regulated potassium-efflux system protein KefB	Glutathione-regulated potassium-efflux system and associated functions	NA	NA	NA	NA	PF00999.16|Na_H_Exchanger|Sodium/hydrogen exchanger family	PF02254.13|TrkA_N|TrkA-N domain
6666666.90843.peg.1386	1483548	1482958	-3	-	591	Nucleoside 5-triphosphatase RdgB (dHAPTP, dITP, XTP-specific) (EC 3.6.1.15)	Heat shock dnaK gene cluster extended; <br>Housecleaning nucleoside triphosphate pyrophosphatases	0.0714	0.1444	0.1031	0.8392	PF01725.11|Ham1p_like|Ham1 family
6666666.90843.peg.1387	1484330	1483551	-2	-	780	3-deoxy-D-manno-octulosonic acid kinase (EC 2.7.1.-)	Vibrio Core Oligosaccharide Biosynthesis	0.1129	0.5094	0.3369	NA	PF06293.9|Kdo|Lipopolysaccharide kinase (Kdo/WaaP) family
6666666.90843.peg.1388	1484374	1485417	1	+	1044	ADP-heptose--lipooligosaccharide heptosyltransferase II (EC 2.4.1.-)	LOS core oligosaccharide biosynthesis; <br>Vibrio Core Oligosaccharide Biosynthesis	0.1124	0.4208	0.2146	2.9514	PF01075.12|Glyco_transf_9|Glycosyltransferase family 9 (heptosyltransferase)
6666666.90843.peg.1389	1485812	1485468	-2	-	345	Possible carboxymuconolactone decarboxylase family protein (EC 4.1.1.44)	- none -	0.0175	0.1862	0.0708	NA	PF02627.15|CMD|Carboxymuconolactone decarboxylase family
6666666.90843.peg.139	148478	148879	2	+	402	probable membrane protein YPO3565	- none -	0.0677	0.6318	0.4993	1.6614	PF06295.7|DUF1043|NA
6666666.90843.peg.1390	1485927	1486814	3	+	888	transcriptional regulator MtrA	- none -	NA	0.7014	0.426	2.3281	PF12852.2|Cupin_6|Cupin	PF12833.2|HTH_18|Helix-turn-helix domain
6666666.90843.peg.1391	1486892	1488742	2	+	1851	ABC transporter, ATP-binding protein	- none -	0.0227	0.1485	0.1388	NA	PF00664.18|ABC_membrane|ABC transporter transmembrane region	PF00005.22|ABC_tran|ABC transporter
6666666.90843.peg.1392	1490189	1488804	-2	-	1386	Arsenic efflux pump protein	Arsenic resistance	0.0607	0.4801	0.193	NA	PF00939.14|Na_sulph_symp|Sodium:sulfate symporter transmembrane region
6666666.90843.peg.1393	1490149	1490298	1	+	150	hypothetical protein	- none -	NA	NA	NA	NA
6666666.90843.peg.1394	1490843	1490343	-2	-	501	Ribonuclease E inhibitor RraA	RNA processing and degradation, bacterial	0.0241	0.1707	0.0988	0.6068	PF03737.10|Methyltransf_6|Demethylmenaquinone methyltransferase
6666666.90843.peg.1395	1491802	1490891	-1	-	912	1,4-dihydroxy-2-naphthoate polyprenyltransferase (EC 2.5.1.74)	Menaquinone and Phylloquinone Biosynthesis; <br>Menaquinone and Phylloquinone Biosynthesis -- gjo	0.0825	0.4683	0.1461	1.007	PF01040.13|UbiA|NA
6666666.90843.peg.1396	1491864	1492595	3	+	732	COG1720: Uncharacterized conserved protein	tRNA modification Bacteria	0.0988	0.3368	0.1674	1.0151	PF01980.11|UPF0066|Uncharacterised protein family UPF0066
6666666.90843.peg.1397	1494289	1493237	-1	-	1053	hypothetical tRNA/rRNA methyltransferase yfiF [EC:2.1.1.-]	RNA methylation; <br>tRNA modification Bacteria	0.1796	0.5954	0.4758	1.8795	PF08032.7|SpoU_sub_bind|RNA 2'-O ribose methyltransferase substrate binding	PF00588.14|SpoU_methylase|SpoU rRNA Methylase family
6666666.90843.peg.1398	1494439	1495806	1	+	1368	CDP-diacylglycerol--serine O-phosphatidyltransferase (EC 2.7.8.8)	Glycerolipid and Glycerophospholipid Metabolism in Bacteria	0.0571	0.3709	0.2046	0.9753	PF13091.1|PLDc_2|PLD-like domain
6666666.90843.peg.1399	1495892	1496989	2	+	1098	S-adenosylmethionine:tRNA ribosyltransferase-isomerase (EC 5.-.-.-)	CBSS-211586.1.peg.2832; <br>Queuosine-Archaeosine Biosynthesis; <br>Scaffold proteins for [4Fe-4S] cluster assembly (MRP family); <br>tRNA modification Bacteria; <br>tRNAmodification position 34	0.0634	0.2366	0.1387	0.4667	PF02547.10|Queuosine_synth|Queuosine biosynthesis protein
6666666.90843.peg.14	13960	13157	-1	-	804	FIG002708: Protein SirB1	A Gammaproteobacteria Cluster Relating to Translation	0.1236	NA	0.3962	1.8836	PF13369.1|Transglut_core2|NA	PF13371.1|TPR_9|Tetratricopeptide repeat
6666666.90843.peg.140	149026	148886	-1	-	141	hypothetical protein	- none -	NA	NA	NA	NA
6666666.90843.peg.1400	1497111	1498274	3	+	1164	tRNA-guanine transglycosylase (EC 2.4.2.29)	CBSS-211586.1.peg.2832; <br>Queuosine-Archaeosine Biosynthesis; <br>Scaffold proteins for [4Fe-4S] cluster assembly (MRP family); <br>tRNA modification Bacteria; <br>tRNAmodification position 34	0.0284	0.0627	0.0393	0.2283	PF01702.13|TGT|Queuine tRNA-ribosyltransferase
6666666.90843.peg.1401	1498332	1498844	3	+	513	FOG: TPR repeat	- none -	NA	NA	0.6219	NA	PF01814.18|Hemerythrin|Hemerythrin HHE cation binding domain
6666666.90843.peg.1402	1498848	1499063	3	+	216	hypothetical protein	- none -	NA	NA	1.9802	NA	PF01206.12|TusA|Sulfurtransferase TusA
6666666.90843.peg.1403	1499280	1500287	3	+	1008	Putative membrane protein YeiH	- none -	0.1325	0.8028	0.8366	1.14	PF03601.9|Cons_hypoth698|NA
6666666.90843.peg.1404	1500511	1502925	1	+	2415	VgrG-3 protein	Type VI secretion systems	NA	NA	NA	NA	PF05954.6|Phage_GPD|Phage late control gene D protein (GPD)	PF04717.7|Phage_base_V|Phage-related baseplate assembly protein
6666666.90843.peg.1405	1502939	1505011	2	+	2073	Probable phospholipase protein	- none -	NA	NA	NA	NA
6666666.90843.peg.1406	1505188	1506189	1	+	1002	FOG: TPR repeat, SEL1 subfamily	- none -	NA	NA	NA	NA
6666666.90843.peg.1407	1506410	1506279	-2	-	132	hypothetical protein	- none -	NA	NA	NA	NA
6666666.90843.peg.1408	1507396	1506488	-1	-	909	putative glycosyltransferase	- none -	NA	NA	NA	NA	PF00535.21|Glycos_transf_2|Glycosyl transferase family 2
6666666.90843.peg.1409	1508053	1508283	1	+	231	Flp pilus assembly protein, pilin Flp	Widespread colonization island	NA	0.5565	NA	NA	PF04964.9|Flp_Fap|NA
6666666.90843.peg.141	149055	150449	3	+	1395	Outer membrane stress sensor protease DegQ, serine protease	Periplasmic Stress Response; <br>Proteolysis in bacteria, ATP-dependent	0.0367	0.3183	0.1851	0.7352	PF13365.1|Trypsin_2|Trypsin-like peptidase domain	PF00595.19|PDZ|PDZ domain (Also known as DHR or GLGF)	PF00595.19|PDZ|PDZ domain (Also known as DHR or GLGF)
6666666.90843.peg.1410	1508371	1508586	1	+	216	hypothetical protein	- none -	NA	NA	NA	NA	PF04964.9|Flp_Fap|NA
6666666.90843.peg.1411	1508717	1509022	2	+	306	Type IV prepilin peptidase TadV/CpaA	Widespread colonization island	NA	0.6945	NA	NA
6666666.90843.peg.1412	1509100	1509885	1	+	786	Flp pilus assembly protein RcpC/CpaB	Widespread colonization island	NA	1.0957	NA	NA
6666666.90843.peg.1413	1509888	1511291	3	+	1404	Type II/IV secretion system secretin RcpA/CpaC, associated with Flp pilus assembly	Widespread colonization island	NA	0.3956	NA	NA	PF13629.1|T2SS-T3SS_pil_N|NA	PF00263.16|Secretin|NA
6666666.90843.peg.1414	1511288	1511776	2	+	489	Flp pilus assembly protein RcpB	Widespread colonization island	NA	1.8983	NA	NA
6666666.90843.peg.1415	1511792	1512916	2	+	1125	Type II/IV secretion system ATPase TadZ/CpaE, associated with Flp pilus assembly	Widespread colonization island	NA	0.6628	NA	NA
6666666.90843.peg.1416	1512930	1514210	3	+	1281	Type II/IV secretion system ATP hydrolase TadA/VirB11/CpaF, TadA subfamily	Widespread colonization island	NA	0.1819	NA	NA	PF00437.15|T2SE|Type II/IV secretion system protein
6666666.90843.peg.1417	1514211	1515095	3	+	885	Flp pilus assembly protein TadB	Widespread colonization island	NA	0.531	NA	NA	PF00482.18|T2SF|Type II secretion system (T2SS), protein F
6666666.90843.peg.1418	1515095	1515637	2	+	543	Type II/IV secretion system protein TadC, associated with Flp pilus assembly	Widespread colonization island	NA	NA	NA	NA
6666666.90843.peg.1419	1515618	1515935	3	+	318	Type II/IV secretion system protein TadC, associated with Flp pilus assembly	Widespread colonization island	NA	0.0952	NA	NA	PF00482.18|T2SF|Type II secretion system (T2SS), protein F
6666666.90843.peg.142	150597	150481	-3	-	117	hypothetical protein	- none -	NA	NA	NA	NA
6666666.90843.peg.1420	1515925	1516686	1	+	762	Flp pilus assembly protein TadD, contains TPR repeat	Widespread colonization island	NA	0.6867	NA	NA
6666666.90843.peg.1421	1516704	1517261	3	+	558	Flp pilus assembly membrane protein TadE	Widespread colonization island	NA	NA	NA	NA
6666666.90843.peg.1422	1517374	1517775	1	+	402	Flp pilus assembly surface protein TadF, ATP/GTP-binding motif	Widespread colonization island	NA	0.9317	NA	NA
6666666.90843.peg.1423	1517791	1519374	1	+	1584	Protein TadG, associated with Flp pilus assembly	Widespread colonization island	NA	1.0574	NA	NA	PF13400.1|Tad|NA	PF13519.1|VWA_2|von Willebrand factor type A domain
6666666.90843.peg.1424	1519618	1520271	1	+	654	Phospholipid-binding protein	- none -	NA	NA	NA	2.6186	PF01161.15|PBP|Phosphatidylethanolamine-binding protein
6666666.90843.peg.1425	1521619	1521119	-1	-	501	Single-stranded DNA-binding protein	DNA repair, bacterial; <br>DNA repair, bacterial RecFOR pathway	0.0904	0.3068	0.1159	0.6183	PF00436.20|SSB|Single-strand binding protein family
6666666.90843.peg.1426	1521772	1524603	1	+	2832	Excinuclease ABC subunit A	DNA repair, UvrABC system	0.0223	0.0848	0.0414	0.2287
6666666.90843.peg.1427	1524728	1524600	-2	-	129	hypothetical protein	- none -	NA	NA	NA	NA
6666666.90843.peg.1428	1526016	1524691	-3	-	1326	D-beta-hydroxybutyrate permease	Polyhydroxybutyrate metabolism	0.0431	NA	NA	NA	PF03600.11|CitMHS|Citrate transporter
6666666.90843.peg.1429	1526883	1526122	-3	-	762	D-beta-hydroxybutyrate dehydrogenase (EC 1.1.1.30)	Polyhydroxybutyrate metabolism	0.1409	NA	NA	NA	PF00106.20|adh_short|short chain dehydrogenase
6666666.90843.peg.143	150596	153238	2	+	2643	DNA gyrase subunit A (EC 5.99.1.3)	Cell Division Subsystem including YidCD; <br>DNA gyrase subunits; <br>DNA replication cluster 1; <br>DNA topoisomerases, Type II, ATP-dependent; <br>Resistance to fluoroquinolones	0.0148	0.2593	0.05	0.4288	PF00521.15|DNA_topoisoIV|DNA gyrase/topoisomerase IV, subunit A	PF03989.8|DNA_gyraseA_C|DNA gyrase C-terminal domain, beta-propeller	PF03989.8|DNA_gyraseA_C|DNA gyrase C-terminal domain, beta-propeller	PF03989.8|DNA_gyraseA_C|DNA gyrase C-terminal domain, beta-propeller	PF03989.8|DNA_gyraseA_C|DNA gyrase C-terminal domain, beta-propeller	PF03989.8|DNA_gyraseA_C|DNA gyrase C-terminal domain, beta-propeller
6666666.90843.peg.1430	1528095	1526914	-3	-	1182	3-ketoacyl-CoA thiolase (EC 2.3.1.16) @ Acetyl-CoA acetyltransferase (EC 2.3.1.9)	Biotin biosynthesis; <br>Biotin synthesis cluster; <br>Butanol Biosynthesis; <br>Fatty acid metabolism cluster; <br>Isoprenoid Biosynthesis; <br>Polyhydroxybutyrate metabolism; <br>Polyhydroxybutyrate metabolism; <br>Serine-glyoxylate cycle; <br>Serine-glyoxylate cycle	0.0636	0.3529	0.3434	0.5312	PF00108.18|Thiolase_N|Thiolase, N-terminal domain	PF02803.13|Thiolase_C|Thiolase, C-terminal domain
6666666.90843.peg.1431	1529458	1528115	-1	-	1344	Short chain fatty acids transporter	Polyhydroxybutyrate metabolism	0.0761	0.3503	0.3289	0.4962	PF02667.9|SCFA_trans|NA
6666666.90843.peg.1432	1530126	1529455	-3	-	672	Acetyl-CoA:acetoacetyl-CoA transferase, beta subunit (EC 2.8.3.8)	- none -	0.0538	0.1521	0.1553	0.4742	PF01144.18|CoA_trans|Coenzyme A transferase
6666666.90843.peg.1433	1530788	1530138	-2	-	651	Butyrate-acetoacetate CoA-transferase subunit A (EC 2.8.3.9)	Polyhydroxybutyrate metabolism; <br>Polyhydroxybutyrate metabolism	0.0833	0.4694	0.5325	0.7515	PF01144.18|CoA_trans|Coenzyme A transferase
6666666.90843.peg.1434	1531102	1532001	1	+	900	Transcriptional regulators, LysR family	- none -	0.0736	0.4823	0.5514	2.7827	PF00126.22|HTH_1|Bacterial regulatory helix-turn-helix protein, lysR family	PF03466.15|LysR_substrate|LysR substrate binding domain
6666666.90843.peg.1435	1533383	1532220	-2	-	1164	Na+/H+ antiporter NhaA type	NhaA, NhaD and Sodium-dependent phosphate transporters	0.093	NA	0.2109	0.8513	PF06965.7|Na_H_antiport_1|Na+/H+ antiporter 1
6666666.90843.peg.1436	1533611	1534906	2	+	1296	Branched-chain amino acid transport system carrier protein	- none -	0.0928	0.4434	0.4454	1.7311	PF05525.8|Branch_AA_trans|NA
6666666.90843.peg.1437	1535729	1534989	-2	-	741	23S rRNA (guanosine-2&#39;-O-) -methyltransferase rlmB (EC 2.1.1.-)	RNA methylation	0.0854	0.2459	0.0854	0.4236	PF08032.7|SpoU_sub_bind|RNA 2'-O ribose methyltransferase substrate binding	PF00588.14|SpoU_methylase|SpoU rRNA Methylase family
6666666.90843.peg.1438	1538198	1535784	-2	-	2415	3&#39;-to-5&#39; exoribonuclease RNase R	RNA processing and degradation, bacterial	0.0927	0.2782	0.1061	0.5661	PF08461.5|HTH_12|Ribonuclease R winged-helix domain	PF08206.6|OB_RNB|Ribonuclease B OB domain	PF00773.14|RNB|RNB domain	PF00575.18|S1|S1 RNA binding domain
6666666.90843.peg.1439	1539234	1538281	-3	-	954	Inositol transport system permease protein	Inositol catabolism	0.0315	0.041	NA	NA	PF02653.11|BPD_transp_2|NA
6666666.90843.peg.144	153437	153294	-2	-	144	hypothetical protein	- none -	0.0213	0.5089	0.3114	NA
6666666.90843.peg.1440	1540788	1539283	-3	-	1506	Inositol transport system ATP-binding protein	Inositol catabolism	0.0659	NA	NA	NA	PF00005.22|ABC_tran|ABC transporter	PF00005.22|ABC_tran|ABC transporter
6666666.90843.peg.1441	1541908	1540970	-1	-	939	Inositol transport system sugar-binding protein	Inositol catabolism	0.0449	NA	NA	NA	PF13407.1|Peripla_BP_4|Periplasmic binding protein domain
6666666.90843.peg.1442	1543331	1542192	-2	-	1140	Myo-inositol 2-dehydrogenase 2 (EC 1.1.1.18)	Inositol catabolism	0.0765	NA	NA	NA	PF01408.17|GFO_IDH_MocA|Oxidoreductase family, NAD-binding Rossmann fold	PF02894.12|GFO_IDH_MocA_C|Oxidoreductase family, C-terminal alpha/beta domain
6666666.90843.peg.1443	1544924	1543416	-2	-	1509	Methylmalonate-semialdehyde dehydrogenase [inositol] (EC 1.2.1.27)	Inositol catabolism	0.0418	NA	NA	NA	PF00171.17|Aldedh|Aldehyde dehydrogenase family
6666666.90843.peg.1444	1545170	1545997	2	+	828	5-deoxy-glucuronate isomerase (EC 5.3.1.-)	Inositol catabolism	0.0473	NA	NA	NA	PF04962.7|KduI|KduI/IolB family
6666666.90843.peg.1445	1546130	1546987	2	+	858	Predicted transcriptional regulator of the myo-inositol catabolic operon	Inositol catabolism	0.0542	NA	NA	NA	PF01418.12|HTH_6|Helix-turn-helix domain, rpiR family	PF01380.17|SIS|SIS domain
6666666.90843.peg.1446	1548955	1547045	-1	-	1911	5-keto-2-deoxygluconokinase (EC 2.7.1.92) / uncharacterized domain	Inositol catabolism; <br>Inositol catabolism	0.0818	NA	NA	NA	PF00294.19|PfkB|pfkB family carbohydrate kinase	PF09863.4|DUF2090|Uncharacterized protein conserved in bacteria (DUF2090)
6666666.90843.peg.1447	1549264	1551201	1	+	1938	Epi-inositol hydrolase (EC 3.7.1.-)	Inositol catabolism	0.0713	NA	NA	NA	PF02776.13|TPP_enzyme_N|Thiamine pyrophosphate enzyme, N-terminal TPP binding domain	PF00205.17|TPP_enzyme_M|Thiamine pyrophosphate enzyme, central domain	PF02775.16|TPP_enzyme_C|Thiamine pyrophosphate enzyme, C-terminal TPP binding domain
6666666.90843.peg.1448	1551245	1552141	2	+	897	Inosose dehydratase (EC 4.2.1.44)	Inositol catabolism	0.0839	NA	NA	NA	PF01261.19|AP_endonuc_2|Xylose isomerase-like TIM barrel
6666666.90843.peg.1449	1552144	1553154	1	+	1011	Myo-inositol 2-dehydrogenase 1 (EC 1.1.1.18)	Inositol catabolism	0.0774	0.1506	NA	NA	PF01408.17|GFO_IDH_MocA|Oxidoreductase family, NAD-binding Rossmann fold	PF02894.12|GFO_IDH_MocA_C|Oxidoreductase family, C-terminal alpha/beta domain
6666666.90843.peg.145	153578	153462	-2	-	117	hypothetical protein	- none -	NA	NA	NA	NA
6666666.90843.peg.1450	1554627	1553263	-3	-	1365	Two component system histidine kinase (EC 2.7.3.-)	- none -	NA	NA	NA	NA	PF00512.20|HisKA|His Kinase A (phospho-acceptor) domain	PF02518.21|HATPase_c|Histidine kinase-, DNA gyrase B-, and HSP90-like ATPase
6666666.90843.peg.1451	1555355	1554690	-2	-	666	Two-component system response regulator QseB	Orphan regulatory proteins	NA	NA	NA	1.2802	PF00072.19|Response_reg|Response regulator receiver domain	PF00486.23|Trans_reg_C|Transcriptional regulatory protein, C terminal
6666666.90843.peg.1452	1556103	1555456	-3	-	648	hypothetical protein	- none -	NA	NA	NA	NA	PF03413.14|PepSY|Peptidase propeptide and YPEB domain
6666666.90843.peg.1453	1556564	1558447	2	+	1884	VgrG-3 protein	Type VI secretion systems	NA	NA	NA	NA	PF05954.6|Phage_GPD|Phage late control gene D protein (GPD)	PF04717.7|Phage_base_V|Phage-related baseplate assembly protein
6666666.90843.peg.1454	1558556	1558918	2	+	363	hypothetical protein	- none -	NA	NA	NA	NA
6666666.90843.peg.1455	1558905	1559612	3	+	708	hypothetical protein	- none -	NA	NA	NA	NA	PF14113.1|DUF4285|Domain of unknown function (DUF4285)
6666666.90843.peg.1456	1560064	1561092	1	+	1029	Probable phospholipase protein	- none -	NA	NA	NA	NA
6666666.90843.peg.1457	1561092	1561883	3	+	792	miscellaneous; hypothetical/partial homology	- none -	NA	NA	NA	NA
6666666.90843.peg.1458	1562003	1562254	2	+	252	probable lipoprotein	- none -	NA	NA	NA	NA
6666666.90843.peg.1459	1562360	1562620	2	+	261	hypothetical protein	- none -	NA	NA	NA	NA
6666666.90843.peg.146	153698	154384	2	+	687	Queuosine Biosynthesis QueC ATPase	Queuosine-Archaeosine Biosynthesis; <br>tRNA modification Bacteria	0.1057	0.3959	0.1425	1.132	PF06508.8|QueC|ExsB
6666666.90843.peg.1460	1562657	1563526	2	+	870	FOG: TPR repeat, SEL1 subfamily	- none -	0.9908	NA	NA	NA
6666666.90843.peg.1461	1563641	1564822	2	+	1182	FOG: TPR repeat, SEL1 subfamily	- none -	NA	NA	NA	NA
6666666.90843.peg.1462	1565297	1566790	2	+	1494	PTS system, N-acetylglucosamine-specific IIA component (EC 2.7.1.69) / PTS system, N-acetylglucosamine-specific IIB component (EC 2.7.1.69) / PTS system, N-acetylglucosamine-specific IIC component (EC 2.7.1.69)	Chitin and N-acetylglucosamine utilization; <br>Chitin and N-acetylglucosamine utilization; <br>Chitin and N-acetylglucosamine utilization; <br>Sialic Acid Metabolism; <br>Sialic Acid Metabolism; <br>Sialic Acid Metabolism	0.0543	0.1332	NA	1.3006	PF02378.13|PTS_EIIC|Phosphotransferase system, EIIC	PF00367.15|PTS_EIIB|phosphotransferase system, EIIB
6666666.90843.peg.1463	1567493	1566834	-2	-	660	Ribosomal large subunit pseudouridine synthase A (EC 4.2.1.70)	RNA pseudouridine syntheses; <br>Ribosome biogenesis bacterial; <br>tRNA modification Bacteria	0.0639	0.2584	0.1127	0.7033	PF00849.17|PseudoU_synth_2|RNA pseudouridylate synthase
6666666.90843.peg.1464	1570279	1567496	-1	-	2784	RNA polymerase associated protein RapA (EC 3.6.1.-)	CBSS-326442.4.peg.1852	0.1014	2.944	0.3012	0.8557	PF00176.18|SNF2_N|SNF2 family N-terminal domain	PF00271.26|Helicase_C|Helicase conserved C-terminal domain	PF12137.3|RapA_C|RNA polymerase recycling family C-terminal
6666666.90843.peg.1465	1570459	1571142	1	+	684	Ribosyl nicotinamide transporter, PnuC-like	NAD and NADP cofactor biosynthesis global	0.0897	0.3531	0.2052	2.8106	PF04973.7|NMN_transporter|NA
6666666.90843.peg.1466	1571885	1571187	-2	-	699	tRNA (adenine37-N(6))-methyltransferase TrmN6 (EC 2.1.1.223)	RNA methylation	0.2172	0.6721	0.3535	1.2572	PF13659.1|Methyltransf_26|Methyltransferase domain
6666666.90843.peg.1467	1571986	1573308	1	+	1323	ATP-dependent RNA helicase SrmB	- none -	0.0614	0.2184	0.0569	0.5801	PF00270.24|DEAD|DEAD/DEAH box helicase	PF00271.26|Helicase_C|Helicase conserved C-terminal domain
6666666.90843.peg.1468	1573686	1573423	-3	-	264	SSU ribosomal protein S20p	Ribosome SSU bacterial	0	0	0.0115	0.3653	PF01649.13|Ribosomal_S20p|Ribosomal protein S20
6666666.90843.peg.1469	1573953	1575527	3	+	1575	Proposed peptidoglycan lipid II flippase MurJ	Peptidoglycan lipid II flippase	0.0668	0.1992	0.098	1.4464	PF03023.9|MVIN|NA
6666666.90843.peg.147	154377	154802	3	+	426	6-carboxytetrahydropterin synthase (EC 4.1.2.50) @ Queuosine biosynthesis QueD, PTPS-I	Queuosine-Archaeosine Biosynthesis; <br>tRNA modification Bacteria	0.1493	0.2422	0.1489	1.7871	PF01242.14|PTPS|6-pyruvoyl tetrahydropterin synthase
6666666.90843.peg.1470	1575573	1576511	3	+	939	Riboflavin kinase (EC 2.7.1.26) / FMN adenylyltransferase (EC 2.7.7.2)	Riboflavin, FMN and FAD metabolism; <br>Riboflavin, FMN and FAD metabolism; <br>Riboflavin, FMN and FAD metabolism in plants; <br>Riboflavin, FMN and FAD metabolism in plants; <br>riboflavin to FAD; <br>riboflavin to FAD	0.0865	0.3186	0.1786	0.8669	PF06574.7|FAD_syn|FAD synthetase	PF01687.12|Flavokinase|Riboflavin kinase
6666666.90843.peg.1471	1576527	1579352	3	+	2826	Isoleucyl-tRNA synthetase (EC 6.1.1.5)	tRNA aminoacylation, Ile	0.0808	0.0926	0.1006	0.4365	PF00133.17|tRNA-synt_1|tRNA synthetases class I (I, L, M and V)	PF08264.8|Anticodon_1|Anticodon-binding domain of tRNA	PF06827.9|zf-FPG_IleRS|Zinc finger found in FPG and IleRS
6666666.90843.peg.1472	1579418	1579936	2	+	519	Lipoprotein signal peptidase (EC 3.4.23.36)	Lipoprotein Biosynthesis; <br>Signal peptidase	0.0407	0.48	0.1662	0.968	PF01252.13|Peptidase_A8|NA
6666666.90843.peg.1473	1579933	1580877	1	+	945	4-hydroxy-3-methylbut-2-enyl diphosphate reductase (EC 1.17.1.2)	Isoprenoid Biosynthesis; <br>Nonmevalonate Branch of Isoprenoid Biosynthesis	0.035	0.1165	0.0605	0.438	PF02401.13|LYTB|LytB protein
6666666.90843.peg.1474	1581085	1581690	1	+	606	CDP-diacylglycerol--glycerol-3-phosphate 3-phosphatidyltransferase (EC 2.7.8.5)	CBSS-316407.3.peg.1371; <br>Glycerolipid and Glycerophospholipid Metabolism in Bacteria	NA	0.7042	NA	1.1771	PF01066.16|CDP-OH_P_transf|NA
6666666.90843.peg.1475	1581775	1583520	1	+	1746	Putative lipase in cluster with Phosphatidate cytidylyltransferase	CBSS-316407.3.peg.1371; <br>Triacylglycerol metabolism	NA	NA	NA	0.8548	PF12146.3|Hydrolase_4|Putative lysophospholipase	PF12147.3|Methyltransf_20|NA
6666666.90843.peg.1476	1583517	1584809	3	+	1293	Ser/Thr and Tyr protein phosphatase (dual specificity)	CBSS-316407.3.peg.1371	NA	NA	NA	1.7763	PF01569.16|PAP2|PAP2 superfamily	PF00782.15|DSPc|Dual specificity phosphatase, catalytic domain
6666666.90843.peg.1477	1584806	1585165	2	+	360	hypothetical protein	- none -	NA	NA	NA	NA
6666666.90843.peg.1478	1585174	1585827	1	+	654	1-acyl-sn-glycerol-3-phosphate acyltransferase (EC 2.3.1.51)	Glycerolipid and Glycerophospholipid Metabolism in Bacteria	NA	0.956	NA	NA	PF01553.16|Acyltransferase|Acyltransferase
6666666.90843.peg.1479	1585827	1586762	3	+	936	Phosphatidate cytidylyltransferase (EC 2.7.7.41)	CBSS-316407.3.peg.1371; <br>Glycerolipid and Glycerophospholipid Metabolism in Bacteria	NA	0.8637	NA	1.6874	PF01148.15|CTP_transf_1|NA
6666666.90843.peg.148	154809	155438	3	+	630	Queuosine Biosynthesis QueE Radical SAM	Queuosine-Archaeosine Biosynthesis; <br>tRNA modification Bacteria	0.1366	0.2674	0.2388	1.9724	PF13394.1|Fer4_14|4Fe-4S single cluster domain	PF04055.16|Radical_SAM|Radical SAM superfamily
6666666.90843.peg.1480	1588917	1586992	-3	-	1926	Outer membrane vitamin B12 receptor BtuB	- none -	0.4874	NA	NA	2.4416	PF07715.10|Plug|TonB-dependent Receptor Plug Domain	PF00593.19|TonB_dep_Rec|TonB dependent receptor
6666666.90843.peg.1481	1589144	1589007	-2	-	138	hypothetical protein	- none -	NA	NA	NA	NA
6666666.90843.peg.1482	1589148	1590020	3	+	873	Glycyl-tRNA synthetase alpha chain (EC 6.1.1.14)	Glycyl-tRNA synthetase; <br>Glycyl-tRNA synthetase containing cluster; <br>tRNA aminoacylation, Gly	0.0207	0.0138	0.031	0.0759	PF02091.10|tRNA-synt_2e|Glycyl-tRNA synthetase alpha subunit
6666666.90843.peg.1483	1590066	1590719	3	+	654	conserved hypothetical protein	- none -	0.0507	NA	NA	NA	PF08768.6|DUF1794|Domain of unknown function (DUF1794)
6666666.90843.peg.1484	1590719	1590979	2	+	261	Glutaredoxin-related protein	Glutaredoxins	NA	0.7115	0.687	NA
6666666.90843.peg.1485	1591084	1591917	1	+	834	Mrr restriction system protein	- none -	4.3184	NA	NA	5.0787	PF04471.7|Mrr_cat|Restriction endonuclease
6666666.90843.peg.1486	1591932	1594001	3	+	2070	Glycyl-tRNA synthetase beta chain (EC 6.1.1.14)	Glycyl-tRNA synthetase; <br>Glycyl-tRNA synthetase containing cluster; <br>tRNA aminoacylation, Gly	0.0562	0.0901	0.1003	0.4729	PF02092.12|tRNA_synt_2f|NA	PF05746.10|DALR_1|DALR anticodon binding domain
6666666.90843.peg.1487	1594362	1595585	3	+	1224	putative prophage integrase	- none -	0.9059	NA	1.3291	NA	PF13356.1|DUF4102|Domain of unknown function (DUF4102)	PF00589.17|Phage_integrase|Phage integrase family
6666666.90843.peg.1488	1595873	1595613	-2	-	261	hypothetical protein	- none -	NA	NA	NA	NA
6666666.90843.peg.1489	1596031	1596144	1	+	114	hypothetical protein	- none -	NA	NA	NA	NA
6666666.90843.peg.149	155552	156307	2	+	756	FIG137478: Hypothetical protein YbgI	EC699-706	0.0717	0.1784	0.1558	0.5809	PF01784.13|NIF3|NIF3 (NGG1p interacting factor 3)
6666666.90843.peg.1490	1596276	1596109	-3	-	168	hypothetical protein	- none -	NA	NA	NA	NA
6666666.90843.peg.1491	1596370	1596684	1	+	315	Transcriptional regulator	- none -	1.4966	NA	NA	NA	PF05930.7|Phage_AlpA|Prophage CP4-57 regulatory protein (AlpA)
6666666.90843.peg.1492	1596681	1597373	3	+	693	hypothetical protein	- none -	NA	NA	NA	NA
6666666.90843.peg.1493	1597384	1598322	1	+	939	putative major capsid protein	- none -	2.7296	NA	0.3424	NA	PF05125.7|Phage_cap_P2|NA
6666666.90843.peg.1494	1598439	1598612	3	+	174	hypothetical protein	- none -	NA	NA	NA	NA
6666666.90843.peg.1495	1598645	1598908	2	+	264	hypothetical protein	- none -	NA	NA	1.7809	NA	PF05016.9|Plasmid_stabil|Plasmid stabilisation system protein
6666666.90843.peg.1496	1598920	1599312	1	+	393	possible transcriptional regulator	- none -	NA	NA	1.5195	NA	PF01381.17|HTH_3|Helix-turn-helix
6666666.90843.peg.1497	1599369	1600199	3	+	831	hypothetical protein	- none -	NA	NA	1.2008	NA
6666666.90843.peg.1498	1600338	1600553	3	+	216	hypothetical protein	- none -	NA	NA	NA	NA	PF12728.2|HTH_17|Helix-turn-helix domain
6666666.90843.peg.1499	1600563	1600871	3	+	309	hypothetical protein	- none -	NA	NA	0.4951	NA
6666666.90843.peg.15	14838	13960	-3	-	879	Protein-N(5)-glutamine methyltransferase PrmC, methylates polypeptide chain release factors RF1 and RF2	A Gammaproteobacteria Cluster Relating to Translation; <br>CBSS-216600.3.peg.802; <br>Translation termination factors bacterial; <br>YrdC-YciO-Sua5 protein family	0.2042	0.4375	0.3441	0.9111	PF13847.1|Methyltransf_31|Methyltransferase domain
6666666.90843.peg.150	156400	157188	1	+	789	Enoyl-[acyl-carrier-protein] reductase [NADH] (EC 1.3.1.9)	Fatty Acid Biosynthesis FASII	0	0.0153	0.0153	0.3764	PF13561.1|adh_short_C2|Enoyl-(Acyl carrier protein) reductase
6666666.90843.peg.1500	1601381	1601581	2	+	201	hypothetical protein	- none -	0.5141	NA	NA	NA
6666666.90843.peg.1501	1601574	1601924	3	+	351	hypothetical protein	- none -	NA	NA	NA	NA
6666666.90843.peg.1502	1601914	1602228	1	+	315	hypothetical protein	- none -	NA	NA	NA	NA
6666666.90843.peg.1503	1602225	1602422	3	+	198	hypothetical protein	- none -	NA	NA	NA	NA
6666666.90843.peg.1504	1602431	1603435	2	+	1005	Integrase	- none -	NA	NA	1.5166	NA	PF00589.17|Phage_integrase|Phage integrase family
6666666.90843.peg.1505	1603453	1603749	1	+	297	hypothetical protein	- none -	1.2334	NA	NA	NA
6666666.90843.peg.1506	1603758	1606019	3	+	2262	DNA primase (EC 2.7.7.-), phage-associated	- none -	NA	NA	NA	NA	PF06048.6|DUF927|NA
6666666.90843.peg.1507	1606338	1606207	-3	-	132	hypothetical protein	- none -	NA	NA	NA	NA
6666666.90843.peg.1508	1606584	1606453	-3	-	132	hypothetical protein	- none -	NA	NA	NA	NA
6666666.90843.peg.1509	1606848	1607225	3	+	378	Integrase	- none -	NA	NA	NA	NA	PF13356.1|DUF4102|Domain of unknown function (DUF4102)
6666666.90843.peg.151	157253	159232	2	+	1980	Exoribonuclease II (EC 3.1.13.1)	RNA processing and degradation, bacterial	0.0486	0.2158	0.1208	0.9975	PF08206.6|OB_RNB|Ribonuclease B OB domain	PF00773.14|RNB|RNB domain	PF00575.18|S1|S1 RNA binding domain
6666666.90843.peg.1510	1607296	1607685	1	+	390	Phage integrase	- none -	NA	NA	NA	NA
6666666.90843.peg.1511	1609752	1608262	-3	-	1491	FOG: TPR repeat	- none -	NA	NA	NA	NA	PF04575.8|DUF560|NA
6666666.90843.peg.1512	1611451	1609874	-1	-	1578	outer membrane protein 1E	- none -	NA	NA	NA	NA
6666666.90843.peg.1513	1613907	1612465	-3	-	1443	Glutamyl-tRNA synthetase (EC 6.1.1.17)	Heme and Siroheme Biosynthesis; <br>tRNA aminoacylation, Glu and Gln	0.0377	0.0938	0.0896	0.3985	PF00749.16|tRNA-synt_1c|tRNA synthetases class I (E and Q), catalytic domain
6666666.90843.peg.1514	1615766	1614774	-2	-	993	Cytosine deaminase (EC 3.5.4.1)	CBSS-326442.4.peg.1852; <br>Creatine and Creatinine Degradation; <br>pyrimidine conversions	0.0121	0.0671	0.0182	3.1767
6666666.90843.peg.1515	1617734	1615986	-2	-	1749	FIG001881: hydrolase of alkaline phosphatase superfamily	CBSS-211586.1.peg.1979	0.0997	0.5561	0.3052	1.3139	PF11893.3|DUF3413|NA	PF00884.18|Sulfatase|Sulfatase
6666666.90843.peg.1516	1617954	1617736	-3	-	219	FIG002927: hypothetical protein	CBSS-211586.1.peg.1979	0.1111	0.6911	0.0694	1.1667	PF07208.6|DUF1414|Protein of unknown function (DUF1414)
6666666.90843.peg.1517	1618091	1619107	2	+	1017	Nucleoid-associated protein NdpA	CBSS-211586.1.peg.1979	0.074	0.323	0.1732	0.9585	PF04245.8|NA37|NA
6666666.90843.peg.1518	1619170	1619583	1	+	414	Outer membrane lipoprotein SmpA, a component of the essential YaeT outer-membrane protein assembly complex	Lipopolysaccharide assembly	0.0584	0.5608	0.3069	1.1075	PF04355.8|SmpA_OmlA|SmpA / OmlA family
6666666.90843.peg.1519	1619631	1620335	3	+	705	Copper-sensing two-component system response regulator CpxR	Orphan regulatory proteins	0.1154	0.5488	0.6205	0.7375	PF00072.19|Response_reg|Response regulator receiver domain	PF00486.23|Trans_reg_C|Transcriptional regulatory protein, C terminal
6666666.90843.peg.152	159909	159316	-3	-	594	Nucleotidase YfbR, HD superfamily	Housecleaning nucleoside triphosphate pyrophosphatases	0.0558	0.2151	NA	0.7205	PF13023.1|HD_3|HD domain
6666666.90843.peg.1520	1620341	1621735	2	+	1395	Copper sensory histidine kinase CpxA	Orphan regulatory proteins	0.121	0.9681	NA	1.5633	PF00672.20|HAMP|HAMP domain	PF00512.20|HisKA|His Kinase A (phospho-acceptor) domain	PF02518.21|HATPase_c|Histidine kinase-, DNA gyrase B-, and HSP90-like ATPase
6666666.90843.peg.1521	1623944	1621770	-2	-	2175	Copper-translocating P-type ATPase (EC 3.6.3.4)	Copper Transport System; <br>Copper homeostasis	0.1506	0.544	0.425	1.724	PF00403.21|HMA|Heavy-metal-associated domain	PF00122.15|E1-E2_ATPase|E1-E2 ATPase	PF00702.21|Hydrolase|haloacid dehalogenase-like hydrolase
6666666.90843.peg.1522	1624134	1623928	-3	-	207	Copper chaperone	Copper homeostasis	0.2145	0.6813	0.6792	NA	PF00403.21|HMA|Heavy-metal-associated domain
6666666.90843.peg.1523	1624218	1624610	3	+	393	Cu(I)-responsive transcriptional regulator	Copper homeostasis	0.1304	0.3572	0.3365	1.5451	PF13411.1|MerR_1|MerR HTH family regulatory protein
6666666.90843.peg.1524	1624924	1624607	-1	-	318	Methionine repressor MetJ	Methionine Biosynthesis	0.0095	0.1388	0.1048	0.2139	PF01340.15|MetJ|Met Apo-repressor, MetJ
6666666.90843.peg.1525	1625882	1625124	-2	-	759	Beta-1,4-galactosyltransferase	LOS core oligosaccharide biosynthesis	0.1071	3.2814	0.2825	NA	PF01755.12|Glyco_transf_25|NA
6666666.90843.peg.1526	1627050	1625899	-3	-	1152	Glycosyltransferase	- none -	0.1652	NA	3.1952	3.0244	PF00534.15|Glycos_transf_1|Glycosyl transferases group 1
6666666.90843.peg.1527	1627947	1627063	-3	-	885	Beta-1,4-N-acetylgalactosaminyltransferase (EC 2.4.1.-)	Sialic Acid Metabolism	0.0714	NA	NA	NA	PF06306.6|CgtA|NA
6666666.90843.peg.1528	1628285	1628073	-2	-	213	LSU ribosomal protein L31p @ LSU ribosomal protein L31p, zinc-dependent	Ribosome LSU bacterial; <br>Ribosome LSU bacterial	0	0.0571	0.0143	0.3708	PF01197.13|Ribosomal_L31|Ribosomal protein L31
6666666.90843.peg.1529	1628511	1629644	3	+	1134	A/G-specific adenine glycosylase (EC 3.2.2.-)	DNA repair, bacterial	0.1061	0.3873	0.2451	0.7788	PF00730.20|HhH-GPD|HhH-GPD superfamily base excision DNA repair protein	PF14815.1|NUDIX_4|NUDIX domain
6666666.90843.peg.153	160939	159917	-1	-	1023	Outer membrane stress sensor protease DegS	Periplasmic Stress Response; <br>Proteolysis in bacteria, ATP-dependent	0.0088	0.3498	0.1638	0.9634	PF13365.1|Trypsin_2|Trypsin-like peptidase domain	PF13180.1|PDZ_2|PDZ domain
6666666.90843.peg.1530	1629622	1629894	1	+	273	FIG001341: Probable Fe(2+)-trafficking protein YggX	Heat shock dnaK gene cluster extended	0.0333	0.1142	0.0667	0.3309	PF04362.9|Iron_traffic|Bacterial Fe(2+) trafficking
6666666.90843.peg.1531	1629909	1630988	3	+	1080	Membrane-bound lytic murein transglycosylase C precursor (EC 3.2.1.-)	Murein Hydrolases	0.0223	0.2322	0.07	0.7952	PF11873.3|DUF3393|NA	PF01464.15|SLT|Transglycosylase SLT domain
6666666.90843.peg.1532	1632242	1631826	-2	-	417	Protein psiE homolog	- none -	0.0145	NA	0.2582	1.4426	PF06146.7|PsiE|NA
6666666.90843.peg.1533	1633049	1632327	-2	-	723	FIG053235: Diacylglucosamine hydrolase like	Llipid A biosynthesis cluster	0.0417	0.1119	0.0708	NA	PF02677.9|DUF208|NA
6666666.90843.peg.1534	1634085	1633096	-3	-	990	Octaprenyl-diphosphate synthase (EC 2.5.1.-) / Dimethylallyltransferase (EC 2.5.1.1) / Geranyltranstransferase (farnesyldiphosphate synthase) (EC 2.5.1.10) / Geranylgeranyl pyrophosphate synthetase (EC 2.5.1.29)	Isoprenoid Biosynthesis; <br>Isoprenoinds for Quinones	0.0729	0.1934	0.1396	0.6188	PF00348.12|polyprenyl_synt|Polyprenyl synthetase
6666666.90843.peg.1535	1634300	1634611	2	+	312	LSU ribosomal protein L21p	CBSS-176279.3.peg.868; <br>Ribosome LSU bacterial	0.0097	0.0291	0	0.2578	PF00829.16|Ribosomal_L21p|Ribosomal prokaryotic L21 protein
6666666.90843.peg.1536	1634632	1634889	1	+	258	LSU ribosomal protein L27p	CBSS-176279.3.peg.868; <br>Ribosome LSU bacterial	0	0.0118	0.0118	0.1375	PF01016.14|Ribosomal_L27|Ribosomal L27 protein
6666666.90843.peg.1537	1634973	1635896	3	+	924	Permease of the drug/metabolite transporter (DMT) superfamily	Queuosine-Archaeosine Biosynthesis	0.0423	0.3113	0.2324	1.1346	PF00892.15|EamA|EamA-like transporter family	PF00892.15|EamA|EamA-like transporter family
6666666.90843.peg.1538	1635930	1637102	3	+	1173	GTP-binding protein Obg	CBSS-176279.3.peg.868; <br>Universal GTPases	0.0437	0.1797	0.0872	0.3773	PF01018.17|GTP1_OBG|GTP1/OBG	PF01926.18|MMR_HSR1|50S ribosome-binding GTPase
6666666.90843.peg.1539	1637655	1637173	-3	-	483	tmRNA-binding protein SmpB	Heat shock dnaK gene cluster extended; <br>Translation termination factors bacterial	0.05	0.1472	0.1187	0.2929	PF01668.13|SmpB|SmpB protein
6666666.90843.peg.154	162061	160940	-1	-	1122	Diaminohydroxyphosphoribosylaminopyrimidine deaminase (EC 3.5.4.26) / 5-amino-6-(5-phosphoribosylamino)uracil reductase (EC 1.1.1.193)	Riboflavin, FMN and FAD metabolism; <br>Riboflavin, FMN and FAD metabolism; <br>Riboflavin, FMN and FAD metabolism in plants; <br>Riboflavin, FMN and FAD metabolism in plants; <br>Riboflavin synthesis cluster; <br>Riboflavin synthesis cluster	0.1046	0.5353	0.2258	0.8395	PF00383.17|dCMP_cyt_deam_1|Cytidine and deoxycytidylate deaminase zinc-binding region	PF01872.12|RibD_C|RibD C-terminal domain
6666666.90843.peg.1540	1638138	1637791	-3	-	348	MrfJ protein	- none -	NA	2.7124	2.995	NA	PF01381.17|HTH_3|Helix-turn-helix
6666666.90843.peg.1541	1638289	1638891	1	+	603	hypothetical protein	- none -	NA	NA	NA	NA
6666666.90843.peg.1542	1638941	1640230	2	+	1290	FOG: TPR repeat	- none -	NA	NA	1.8525	NA	PF04575.8|DUF560|NA
6666666.90843.peg.1543	1641000	1640287	-3	-	714	Aerobic respiration control protein arcA	- none -	0.0506	0.296	0.1996	0.3479	PF00072.19|Response_reg|Response regulator receiver domain	PF00486.23|Trans_reg_C|Transcriptional regulatory protein, C terminal
6666666.90843.peg.1544	1641146	1642924	2	+	1779	Cytochrome c-type biogenesis protein DsbD, protein-disulfide reductase (EC 1.8.1.8)	Biogenesis of c-type cytochromes; <br>Periplasmic disulfide interchange	0.1469	0.7692	0.4007	1.1215	PF11412.3|DsbC|Disulphide bond corrector protein DsbC	PF02683.10|DsbD|NA	PF13098.1|Thioredoxin_2|Thioredoxin-like domain
6666666.90843.peg.1545	1643036	1643440	2	+	405	INTEGRAL MEMBRANE PROTEIN (Rhomboid family)	- none -	0.0977	0.6904	0.2264	NA	PF07681.7|DoxX|NA
6666666.90843.peg.1546	1643626	1645224	1	+	1599	IMP cyclohydrolase (EC 3.5.4.10) / Phosphoribosylaminoimidazolecarboxamide formyltransferase (EC 2.1.2.3)	5-FCL-like protein; <br>De Novo Purine Biosynthesis; <br>De Novo Purine Biosynthesis	0.0357	NA	0.0583	0.302	PF02142.17|MGS|MGS-like domain	PF01808.13|AICARFT_IMPCHas|AICARFT/IMPCHase bienzyme
6666666.90843.peg.1547	1645777	1647066	1	+	1290	Phosphoribosylamine--glycine ligase (EC 6.3.4.13)	De Novo Purine Biosynthesis	0.0373	NA	0.0993	0.3504	PF02844.10|GARS_N|Phosphoribosylglycinamide synthetase, N domain	PF01071.14|GARS_A|Phosphoribosylglycinamide synthetase, ATP-grasp (A) domain	PF02843.11|GARS_C|Phosphoribosylglycinamide synthetase, C domain
6666666.90843.peg.1548	1647125	1648348	2	+	1224	protein of unknown function DUF711	- none -	0.0811	NA	NA	NA	PF05167.7|DUF711|Uncharacterised ACR (DUF711)
6666666.90843.peg.1549	1648494	1649759	3	+	1266	Serine hydroxymethyltransferase (EC 2.1.2.1)	5-FCL-like protein; <br>Glycine Biosynthesis; <br>Glycine and Serine Utilization; <br>Serine-glyoxylate cycle; <br>Serine Biosynthesis; <br>YrdC-YciO-Sua5 protein family	0.0119	0.1494	0.0404	0.3515	PF00464.14|SHMT|Serine hydroxymethyltransferase
6666666.90843.peg.155	162513	162064	-3	-	450	Ribonucleotide reductase transcriptional regulator NrdR	Ribonucleotide reduction	0.0201	0.1275	0.1007	0.4828	PF03477.11|ATP-cone|ATP cone domain
6666666.90843.peg.1550	1651058	1650084	-2	-	975	Protein-export membrane protein SecF (TC 3.A.5.1.1)	CBSS-211586.1.peg.2832	0.0278	0.3529	0.1526	1.2285	PF07549.9|Sec_GG|SecD/SecF GG Motif	PF02355.11|SecD_SecF|Protein export membrane protein
6666666.90843.peg.1551	1652887	1651070	-1	-	1818	Protein-export membrane protein SecD (TC 3.A.5.1.1)	CBSS-211586.1.peg.2832	0.0314	0.2876	0.1837	0.6772	PF13721.1|SecD-TM1|NA	PF07549.9|Sec_GG|SecD/SecF GG Motif	PF02355.11|SecD_SecF|Protein export membrane protein
6666666.90843.peg.1552	1653238	1652945	-1	-	294	Preprotein translocase subunit YajC (TC 3.A.5.1.1)	CBSS-211586.1.peg.2832	0.0206	0.2381	0.1507	0.7253	PF02699.10|YajC|Preprotein translocase subunit
6666666.90843.peg.1553	1653491	1653625	2	+	135	hypothetical protein	- none -	NA	NA	NA	NA
6666666.90843.peg.1554	1653637	1654017	1	+	381	Pirin-related protein	- none -	NA	NA	NA	NA	PF05726.8|Pirin_C|Pirin C-terminal cupin domain
6666666.90843.peg.1555	1654230	1656059	3	+	1830	Glutathione-regulated potassium-efflux system protein KefB	Glutathione-regulated potassium-efflux system and associated functions	0.0545	NA	1.293	1.6853	PF00999.16|Na_H_Exchanger|Sodium/hydrogen exchanger family	PF02254.13|TrkA_N|TrkA-N domain
6666666.90843.peg.1556	1657289	1656993	-2	-	297	FIG00696564: hypothetical protein	- none -	0.051	0.6464	0.2624	NA
6666666.90843.peg.1557	1657552	1657373	-1	-	180	hypothetical protein	- none -	0.1674	0.7402	0.318	0.5911	PF03889.8|DUF331|NA
6666666.90843.peg.1558	1657970	1657620	-2	-	351	Arsenate reductase (EC 1.20.4.1)	Anaerobic respiratory reductases; <br>Arsenic resistance; <br>Transcription repair cluster	0.1121	0.3915	0.3015	1.0276	PF03960.10|ArsC|ArsC family
6666666.90843.peg.1559	1658049	1659098	3	+	1050	Putative permease PerM (= YfgO)	- none -	0.0602	0.3295	0.0946	0.9157	PF01594.11|UPF0118|NA
6666666.90843.peg.156	166010	162576	-2	-	3435	Exodeoxyribonuclease V gamma chain (EC 3.1.11.5)	DNA repair, bacterial RecBCD pathway	0.289	0.8864	0.395	1.683
6666666.90843.peg.1560	1660339	1659719	-1	-	621	Acyl-phosphate:glycerol-3-phosphate O-acyltransferase PlsY	Glycerolipid and Glycerophospholipid Metabolism in Bacteria	0.0402	0.1834	0.1423	0.5378	PF02660.10|G3P_acyltransf|NA
6666666.90843.peg.1561	1660425	1660793	3	+	369	Dihydroneopterin aldolase (EC 4.1.2.25)	Folate Biosynthesis; <br>Folate biosynthesis cluster	0.123	0.3445	0.3613	0.8035	PF02152.13|FolB|Dihydroneopterin aldolase
6666666.90843.peg.1562	1660892	1660779	-2	-	114	hypothetical protein	- none -	NA	NA	NA	NA
6666666.90843.peg.1563	1661331	1660882	-3	-	450	LSU ribosomal protein L9p	Primosomal replication protein N clusters with ribosomal proteins; <br>Ribosome LSU bacterial	0.047	0.1766	0.2168	0.3893	PF01281.14|Ribosomal_L9_N|Ribosomal protein L9, N-terminal domain	PF03948.9|Ribosomal_L9_C|Ribosomal protein L9, C-terminal domain
6666666.90843.peg.1564	1661577	1661347	-3	-	231	SSU ribosomal protein S18p @ SSU ribosomal protein S18p, zinc-independent	Primosomal replication protein N clusters with ribosomal proteins; <br>Ribosome SSU bacterial; <br>Ribosome SSU bacterial	0	0.0132	0.04	0.1056	PF01084.15|Ribosomal_S18|Ribosomal protein S18
6666666.90843.peg.1565	1661804	1661589	-2	-	216	Primosomal replication protein N	Primosomal replication protein N clusters with ribosomal proteins	0.0563	0.5333	0.2009	0.8476
6666666.90843.peg.1566	1662279	1661902	-3	-	378	SSU ribosomal protein S6p	Primosomal replication protein N clusters with ribosomal proteins; <br>Ribosome SSU bacterial	0.008	0.024	0.04	0.2776	PF01250.12|Ribosomal_S6|Ribosomal protein S6
6666666.90843.peg.1567	1662689	1662471	-2	-	219	Translation initiation factor 1	Translation initiation factors bacterial	0.0278	0.0278	0.0278	0.0417	PF01176.14|eIF-1a|Translation initiation factor 1A / IF-1
6666666.90843.peg.1568	1662907	1663770	1	+	864	SSU rRNA (adenine(1518)-N(6)/adenine(1519)-N(6))-dimethyltransferase (EC 2.1.1.182)	RNA methylation; <br>Ribosome biogenesis bacterial	0.0348	0.1422	0.1374	0.5243	PF00398.15|RrnaAD|Ribosomal RNA adenine dimethylase
6666666.90843.peg.1569	1663788	1664615	3	+	828	Bis(5&#39;-nucleosyl)-tetraphosphatase, symmetrical (EC 3.6.1.41)	- none -	0.0945	0.3664	0.2205	0.9126	PF00149.23|Metallophos|Calcineurin-like phosphoesterase
6666666.90843.peg.157	166298	166023	-2	-	276	hypothetical protein	- none -	0.22	0.7155	0.681	NA
6666666.90843.peg.1570	1664626	1665249	1	+	624	FIG00696423: hypothetical protein	- none -	0.1419	0.4209	0.3047	NA	PF10786.4|G6PD_bact|NA
6666666.90843.peg.1571	1665350	1666684	2	+	1335	NADH dehydrogenase (EC 1.6.99.3)	Respiratory dehydrogenases 1; <br>Riboflavin synthesis cluster	0.0428	0.445	0.1014	0.8026	PF00070.22|Pyr_redox|Pyridine nucleotide-disulphide oxidoreductase
6666666.90843.peg.1572	1667581	1666733	-1	-	849	Methylenetetrahydrofolate dehydrogenase (NADP+) (EC 1.5.1.5) / Methenyltetrahydrofolate cyclohydrolase (EC 3.5.4.9)	5-FCL-like protein; <br>One-carbon metabolism by tetrahydropterines; <br>One-carbon metabolism by tetrahydropterines; <br>Serine-glyoxylate cycle; <br>Serine-glyoxylate cycle	0.0461	0.3272	0.2045	0.577	PF00763.18|THF_DHG_CYH|Tetrahydrofolate dehydrogenase/cyclohydrolase, catalytic domain	PF02882.14|THF_DHG_CYH_C|Tetrahydrofolate dehydrogenase/cyclohydrolase, NAD(P)-binding domain
6666666.90843.peg.1573	1668910	1667993	-1	-	918	Single-stranded DNA-binding protein	DNA repair, bacterial; <br>DNA repair, bacterial RecFOR pathway	NA	NA	2.0143	NA	PF00589.17|Phage_integrase|Phage integrase family
6666666.90843.peg.1574	1669431	1669261	-3	-	171	hypothetical protein	- none -	NA	NA	NA	NA
6666666.90843.peg.1575	1670939	1669542	-2	-	1398	Cytosine-specific DNA methyltransferase (EC 2.1.1.37)	- none -	NA	NA	NA	NA	PF00145.12|DNA_methylase|C-5 cytosine-specific DNA methylase
6666666.90843.peg.1576	1671733	1671059	-1	-	675	hypothetical protein	- none -	NA	NA	NA	NA
6666666.90843.peg.1577	1671978	1671826	-3	-	153	hypothetical protein	- none -	NA	NA	NA	NA
6666666.90843.peg.1578	1672311	1672048	-3	-	264	hypothetical protein	- none -	NA	NA	NA	NA
6666666.90843.peg.1579	1673287	1672382	-1	-	906	DNA recombination-dependent growth factor C	DNA repair, bacterial	NA	NA	NA	NA	PF04381.7|RdgC|Putative exonuclease, RdgC
6666666.90843.peg.158	166992	166303	-3	-	690	FIG00696574: hypothetical protein	- none -	0.2354	1.4691	0.6167	NA	PF10833.3|DUF2572|NA
6666666.90843.peg.1580	1673634	1673317	-3	-	318	hypothetical protein	- none -	NA	NA	NA	NA
6666666.90843.peg.1581	1674302	1673646	-2	-	657	phage related protein	- none -	0.2613	NA	NA	2.2409
6666666.90843.peg.1582	1675004	1674360	-2	-	645	FIG00696258: hypothetical protein	- none -	NA	NA	NA	NA
6666666.90843.peg.1583	1675169	1675014	-2	-	156	hypothetical protein	- none -	NA	NA	NA	NA
6666666.90843.peg.1584	1675904	1675212	-2	-	693	Phage tail fibers	Phage tail fiber proteins	NA	NA	NA	NA	PF04383.8|KilA-N|KilA-N domain	PF10548.4|P22_AR_C|NA
6666666.90843.peg.1585	1676917	1676153	-1	-	765	hypothetical protein	- none -	NA	NA	0.1665	NA
6666666.90843.peg.1586	1677468	1677058	-3	-	411	hypothetical protein	- none -	NA	NA	NA	NA
6666666.90843.peg.1587	1678025	1677468	-2	-	558	hypothetical protein	- none -	NA	NA	NA	NA	PF13274.1|DUF4065|NA
6666666.90843.peg.1588	1679039	1678101	-2	-	939	Recombinational DNA repair protein RecT (prophage associated)	DNA repair, bacterial	NA	NA	NA	NA	PF03837.9|RecT|NA
6666666.90843.peg.1589	1679345	1679052	-2	-	294	hypothetical protein	- none -	NA	NA	1.5906	NA
6666666.90843.peg.159	167696	166992	-2	-	705	Type II secretory pathway, component PulJ	- none -	0.1667	0.7779	0.5316	NA
6666666.90843.peg.1590	1679827	1679342	-1	-	486	Haemophilus-specific protein, uncharacterized	- none -	NA	NA	0.998	NA
6666666.90843.peg.1591	1680231	1679824	-3	-	408	FIG00697486: hypothetical protein	- none -	0.3842	NA	1.1859	NA
6666666.90843.peg.1592	1680495	1680241	-3	-	255	hypothetical protein	- none -	NA	NA	NA	NA
6666666.90843.peg.1593	1681307	1680840	-2	-	468	hypothetical protein	- none -	NA	NA	NA	NA
6666666.90843.peg.1594	1681571	1681323	-2	-	249	hypothetical protein	- none -	1.2332	NA	NA	NA
6666666.90843.peg.1595	1682146	1681946	-1	-	201	hypothetical protein	- none -	NA	NA	NA	NA
6666666.90843.peg.1596	1682979	1682371	-3	-	609	Phage DNA and RNA binding protein	- none -	NA	NA	NA	NA	PF04383.8|KilA-N|KilA-N domain
6666666.90843.peg.1597	1683381	1683845	3	+	465	hypothetical protein	- none -	NA	NA	NA	NA
6666666.90843.peg.1598	1684256	1683891	-2	-	366	hypothetical protein	- none -	NA	NA	NA	NA
6666666.90843.peg.1599	1684807	1684247	-1	-	561	NinG recombination protein	- none -	NA	NA	NA	NA	PF05766.7|NinG|NA
6666666.90843.peg.16	15266	14838	-2	-	429	Predicted membrane protein/domain	- none -	0.2485	NA	0.4876	NA	PF06271.7|RDD|NA
6666666.90843.peg.160	168216	167701	-3	-	516	Type II secretory pathway, pseudopilin PulG	- none -	0.2164	0.7177	0.3689	NA
6666666.90843.peg.1600	1685232	1684804	-3	-	429	Phage NinB DNA recombination	- none -	NA	NA	1.1779	NA	PF05772.7|NinB|NinB protein
6666666.90843.peg.1601	1685815	1685222	-1	-	594	FIG00696369: hypothetical protein	- none -	1.9927	NA	NA	NA	PF05869.6|Dam|NA	PF05869.6|Dam|NA
6666666.90843.peg.1602	1686447	1685812	-3	-	636	Replication protein P	- none -	NA	NA	0.7786	NA	PF06992.6|Phage_lambda_P|NA
6666666.90843.peg.1603	1687178	1686435	-2	-	744	Phage replication protein	Phage replication	NA	NA	0.6252	NA	PF13730.1|HTH_36|NA
6666666.90843.peg.1604	1687405	1687190	-1	-	216	hypothetical protein	- none -	NA	NA	NA	NA
6666666.90843.peg.1605	1687638	1687402	-3	-	237	FIG00696054: hypothetical protein	- none -	NA	NA	1.0068	NA	PF14090.1|HTH_39|NA
6666666.90843.peg.1606	1687860	1687690	-3	-	171	hypothetical protein	- none -	NA	NA	NA	NA
6666666.90843.peg.1607	1687836	1688045	3	+	210	hypothetical protein	- none -	NA	NA	NA	NA	PF13619.1|KTSC|NA
6666666.90843.peg.1608	1688571	1688056	-3	-	516	hypothetical protein	- none -	NA	NA	NA	NA	PF13392.1|HNH_3|HNH endonuclease
6666666.90843.peg.1609	1688801	1688574	-2	-	228	hypothetical protein	- none -	NA	NA	NA	NA
6666666.90843.peg.161	168416	169219	2	+	804	Inositol-1-monophosphatase (EC 3.1.3.25)	- none -	0.1236	0.308	0.1124	0.5953	PF00459.20|Inositol_P|Inositol monophosphatase family
6666666.90843.peg.1610	1689280	1688816	-1	-	465	hypothetical protein	- none -	NA	NA	NA	NA	PF06892.6|Phage_CP76|NA
6666666.90843.peg.1611	1689529	1689332	-1	-	198	FIG00696339: hypothetical protein	- none -	NA	NA	NA	NA
6666666.90843.peg.1612	1689569	1689688	2	+	120	hypothetical protein	- none -	NA	NA	NA	NA
6666666.90843.peg.1613	1689664	1690416	1	+	753	Phage repressor	- none -	NA	NA	NA	NA	PF12844.2|HTH_19|Helix-turn-helix domain	PF00717.18|Peptidase_S24|Peptidase S24-like
6666666.90843.peg.1614	1690692	1691012	3	+	321	hypothetical protein	- none -	NA	NA	NA	NA
6666666.90843.peg.1615	1691520	1691738	3	+	219	hypothetical protein	- none -	NA	NA	NA	NA
6666666.90843.peg.1616	1691735	1692268	2	+	534	Phage lysin, 1,4-beta-N-acetylmuramidase (EC 3.2.1.17) or lysozyme	Phage lysis modules	1.6324	NA	0.7019	NA	PF00959.14|Phage_lysozyme|Phage lysozyme
6666666.90843.peg.1617	1692241	1692579	1	+	339	hypothetical protein	- none -	NA	NA	1.9921	NA	PF10828.3|DUF2570|NA
6666666.90843.peg.1618	1692784	1693410	1	+	627	DNA modification methylase	- none -	NA	NA	NA	0.9291	PF02195.13|ParBc|ParB-like nuclease domain
6666666.90843.peg.1619	1693397	1694110	2	+	714	DNA modification	- none -	NA	NA	NA	NA
6666666.90843.peg.162	169427	170815	2	+	1389	Cytochrome c551 peroxidase (EC 1.11.1.5)	Protection from Reactive Oxygen Species	0.0584	0.3386	NA	1.2522	PF14376.1|Haem_bd|NA	PF03150.9|CCP_MauG|Di-haem cytochrome c peroxidase	PF00034.16|Cytochrom_C|Cytochrome c
6666666.90843.peg.1620	1694201	1694593	2	+	393	hypothetical protein	- none -	NA	NA	NA	NA
6666666.90843.peg.1621	1694583	1696037	3	+	1455	Gene Transfer Agent terminase protein	- none -	NA	NA	NA	NA	PF03237.10|Terminase_6|Terminase-like family
6666666.90843.peg.1622	1696041	1697384	3	+	1344	FIG00554000: hypothetical protein	- none -	NA	NA	NA	NA	PF06381.6|DUF1073|NA
6666666.90843.peg.1623	1697425	1698303	1	+	879	COG0840: Methyl-accepting chemotaxis protein	- none -	NA	NA	NA	NA	PF04233.9|Phage_Mu_F|NA
6666666.90843.peg.1624	1698300	1699667	3	+	1368	gp7	- none -	NA	NA	NA	NA
6666666.90843.peg.1625	1699667	1700104	2	+	438	Phage protein	- none -	NA	NA	NA	NA
6666666.90843.peg.1626	1700114	1701169	2	+	1056	FIG01045895: hypothetical protein	- none -	NA	NA	NA	NA
6666666.90843.peg.1627	1701212	1701418	2	+	207	hypothetical protein	- none -	NA	NA	NA	NA
6666666.90843.peg.1628	1701420	1701803	3	+	384	FIG00731856: hypothetical protein	- none -	NA	NA	NA	NA
6666666.90843.peg.1629	1701796	1702143	1	+	348	Phage protein	- none -	NA	NA	NA	NA
6666666.90843.peg.163	171649	170864	-1	-	786	HMP-PP hydrolase (pyridoxal phosphatase) Cof, detected in genetic screen for thiamin metabolic genes (PMID:15292217)	- none -	0.1693	NA	0.394	2.4151	PF08282.7|Hydrolase_3|haloacid dehalogenase-like hydrolase
6666666.90843.peg.1630	1702145	1702513	2	+	369	FIG00553480: hypothetical protein	- none -	NA	NA	NA	NA
6666666.90843.peg.1631	1702510	1702887	1	+	378	hypothetical protein	- none -	NA	NA	NA	NA
6666666.90843.peg.1632	1702899	1703387	3	+	489	Phage neck whiskers	Phage neck proteins	NA	NA	NA	NA	PF06199.6|Phage_tail_2|NA
6666666.90843.peg.1633	1703390	1704049	2	+	660	FIG00554931: hypothetical protein	- none -	NA	NA	NA	NA
6666666.90843.peg.1634	1704451	1704035	-1	-	417	hypothetical protein	- none -	NA	1.8773	NA	1.9578	PF03681.10|UPF0150|Uncharacterised protein family (UPF0150)
6666666.90843.peg.1635	1704674	1704498	-2	-	177	hypothetical protein; Hypothetical gene	- none -	NA	NA	NA	0.975	PF07927.7|YcfA|YcfA-like protein
6666666.90843.peg.1636	1704774	1707272	3	+	2499	Phage tail length tape-measure protein 1	Phage tail proteins; <br>Phage tail proteins 2	NA	NA	NA	NA
6666666.90843.peg.1637	1707226	1707588	1	+	363	Phage minor tail protein #tail protein M	Phage tail proteins; <br>Phage tail proteins 2	NA	NA	2.4597	NA	PF05939.8|Phage_min_tail|NA
6666666.90843.peg.1638	1707588	1708292	3	+	705	Phage minor tail protein	Phage tail proteins; <br>Phage tail proteins 2	NA	NA	1.1169	NA	PF05100.7|Phage_tail_L|NA
6666666.90843.peg.1639	1708295	1709041	2	+	747	Phage tail assembly protein	Phage tail proteins; <br>Phage tail proteins 2	NA	NA	1.2036	NA	PF14464.1|Prok-JAB|Prokaryotic homologs of the JAB domain	PF00877.14|NLPC_P60|NlpC/P60 family
6666666.90843.peg.164	172172	171705	-2	-	468	Metal-dependent hydrolase YbeY, involved in rRNA and/or ribosome maturation and assembly	CBSS-56780.10.peg.1536; <br>Glycyl-tRNA synthetase containing cluster; <br>tRNA-methylthiotransferase containing cluster	0.0581	0.2422	0.1557	0.5648	PF02130.12|UPF0054|Uncharacterized protein family UPF0054
6666666.90843.peg.1640	1709095	1709619	1	+	525	Phage tail assembly protein I	Phage tail proteins; <br>Phage tail proteins 2	NA	NA	NA	NA
6666666.90843.peg.1641	1709621	1713790	2	+	4170	Phage tail fiber protein	Phage tail fiber proteins	NA	NA	NA	NA	PF13550.1|Phage-tail_3|NA
6666666.90843.peg.1642	1713896	1714189	2	+	294	hypothetical protein	- none -	NA	NA	NA	NA
6666666.90843.peg.1643	1714229	1714576	2	+	348	hypothetical protein	- none -	NA	NA	NA	NA
6666666.90843.peg.1644	1714569	1714718	3	+	150	hypothetical protein	- none -	NA	NA	NA	NA
6666666.90843.peg.1645	1714702	1715319	1	+	618	hypothetical protein	- none -	NA	NA	NA	NA
6666666.90843.peg.1646	1716049	1717791	1	+	1743	Putative sulfate permease	- none -	0.0621	0.2254	NA	0.7309	PF13792.1|Sulfate_tra_GLY|NA	PF00916.15|Sulfate_transp|NA	PF01740.16|STAS|STAS domain
6666666.90843.peg.1647	1717850	1718566	2	+	717	Ribonuclease PH (EC 2.7.7.56)	Heat shock dnaK gene cluster extended; <br>tRNA processing	0.021	0.1603	0.063	0.2685	PF01138.16|RNase_PH|3' exoribonuclease family, domain 1	PF03725.10|RNase_PH_C|3' exoribonuclease family, domain 2
6666666.90843.peg.1648	1718576	1719217	2	+	642	Orotate phosphoribosyltransferase (EC 2.4.2.10)	De Novo Pyrimidine Synthesis	0.0282	0.2693	0.0751	0.4685	PF00156.22|Pribosyltran|Phosphoribosyl transferase domain
6666666.90843.peg.1649	1719292	1720158	1	+	867	DnaJ-like protein DjlA	- none -	0.0312	0.2583	0.1115	0.8287	PF05099.8|TerB|Tellurite resistance protein TerB	PF00226.26|DnaJ|DnaJ domain
6666666.90843.peg.165	173256	172174	-3	-	1083	Phosphate starvation-inducible protein PhoH, predicted ATPase	CBSS-56780.10.peg.1536; <br>CBSS-56780.10.peg.1536; <br>Glycyl-tRNA synthetase containing cluster; <br>Phosphate metabolism; <br>Phosphate metabolism; <br>tRNA-methylthiotransferase containing cluster; <br>tRNA-methylthiotransferase containing cluster	0.0833	NA	NA	0.5509	PF02562.11|PhoH|PhoH-like protein
6666666.90843.peg.1650	1720162	1721094	1	+	933	tRNA-dihydrouridine synthase C (EC 1.-.-.-)	Murein hydrolase regulation and cell death; <br>tRNA modification Bacteria	0.1161	0.4116	0.3528	0.5399	PF01207.12|Dus|Dihydrouridine synthase (Dus)
6666666.90843.peg.1651	1721049	1721177	3	+	129	hypothetical protein	- none -	NA	NA	NA	NA
6666666.90843.peg.1652	1721587	1721174	-1	-	414	hypothetical protein	- none -	NA	NA	NA	NA
6666666.90843.peg.1653	1721993	1721679	-2	-	315	hypothetical protein	- none -	NA	NA	NA	NA
6666666.90843.peg.1654	1722118	1722486	1	+	369	hypothetical protein	- none -	NA	NA	0.7965	NA	PF01381.17|HTH_3|Helix-turn-helix
6666666.90843.peg.1655	1723354	1722530	-1	-	825	Diaminopimelate epimerase (EC 5.1.1.7)	Lysine Biosynthesis DAP Pathway; <br>Lysine Biosynthesis DAP Pathway, GJO scratch	0.0438	0.1448	0.1204	0.3412	PF01678.14|DAP_epimerase|Diaminopimelate epimerase	PF01678.14|DAP_epimerase|Diaminopimelate epimerase
6666666.90843.peg.1656	1723334	1723477	2	+	144	hypothetical protein	- none -	NA	NA	NA	NA
6666666.90843.peg.1657	1724108	1723485	-2	-	624	SOS-response repressor and protease LexA (EC 3.4.21.88)	DNA repair, bacterial	0.0097	0.1924	0.1336	0.4064	PF01726.11|LexA_DNA_bind|LexA DNA binding domain	PF00717.18|Peptidase_S24|Peptidase S24-like
6666666.90843.peg.1658	1724270	1726699	2	+	2430	Glycerol-3-phosphate acyltransferase (EC 2.3.1.15)	Glycerolipid and Glycerophospholipid Metabolism in Bacteria	0.0519	0.2648	0.1932	0.7921	PF01553.16|Acyltransferase|Acyltransferase
6666666.90843.peg.1659	1727395	1726847	-1	-	549	Superoxide dismutase [Cu-Zn] precursor (EC 1.15.1.1)	Oxidative stress; <br>Protection from Reactive Oxygen Species	0.1321	0.2908	NA	1.1236	PF00080.15|Sod_Cu|Copper/zinc superoxide dismutase (SODC)
6666666.90843.peg.166	175631	173352	-2	-	2280	Glutathione biosynthesis bifunctional protein gshF (EC 6.3.2.2)(EC 6.3.2.3)	Glutathione: Biosynthesis and gamma-glutamyl cycle	0.0938	0.2925	0.4807	1.9702	PF04262.9|Glu_cys_ligase|Glutamate-cysteine ligase	PF13535.1|ATP-grasp_4|ATP-grasp domain
6666666.90843.peg.1660	1729122	1727464	-3	-	1659	probable integral membrane protein NMA0408	- none -	0.172	NA	0.2364	NA	PF00884.18|Sulfatase|Sulfatase
6666666.90843.peg.1661	1729901	1729299	-2	-	603	3-isopropylmalate dehydratase small subunit (EC 4.2.1.33)	Branched-Chain Amino Acid Biosynthesis; <br>Leucine Biosynthesis	0.035	NA	0.06	0.4519	PF00694.14|Aconitase_C|Aconitase C-terminal domain
6666666.90843.peg.1662	1731324	1729915	-3	-	1410	3-isopropylmalate dehydratase large subunit (EC 4.2.1.33)	Branched-Chain Amino Acid Biosynthesis; <br>Leucine Biosynthesis	0.0362	NA	0.064	0.3324	PF00330.15|Aconitase|Aconitase family (aconitate hydratase)
6666666.90843.peg.1663	1732473	1731397	-3	-	1077	3-isopropylmalate dehydrogenase (EC 1.1.1.85)	Branched-Chain Amino Acid Biosynthesis; <br>Leucine Biosynthesis	0.0642	NA	0.0838	0.4044	PF00180.15|Iso_dh|Isocitrate/isopropylmalate dehydrogenase
6666666.90843.peg.1664	1732457	1732630	2	+	174	hypothetical protein	- none -	NA	NA	NA	NA
6666666.90843.peg.1665	1734561	1733014	-3	-	1548	2-isopropylmalate synthase (EC 2.3.3.13)	Branched-Chain Amino Acid Biosynthesis; <br>Leucine Biosynthesis	0.0408	NA	0.0466	0.5243	PF00682.14|HMGL-like|HMGL-like	PF08502.5|LeuA_dimer|LeuA allosteric (dimerisation) domain
6666666.90843.peg.1666	1735091	1736212	2	+	1122	Rossmann fold nucleotide-binding protein Smf possibly involved in DNA uptake	CBSS-272943.3.peg.1367; <br>Conserved gene cluster associated with Met-tRNA formyltransferase; <br>YrdC-YciO-Sua5 protein family	0.0965	0.6102	0.2454	1.4822	PF02481.10|DNA_processg_A|DNA recombination-mediator protein A
6666666.90843.peg.1667	1736254	1737030	1	+	777	UPF0246 protein YaaA	- none -	0.0659	0.3353	0.2397	0.6453	PF03883.9|DUF328|NA
6666666.90843.peg.1668	1736996	1737604	2	+	609	FIG00696214: hypothetical protein	- none -	0.1802	1.1549	0.8201	NA
6666666.90843.peg.1669	1737730	1738695	1	+	966	6-phosphofructokinase (EC 2.7.1.11)	Glycolysis and Gluconeogenesis	0.0685	0.0997	0.0748	0.4015	PF00365.15|PFK|Phosphofructokinase
6666666.90843.peg.167	176474	175761	-2	-	714	Integral membrane protein TerC	- none -	0.0675	0.5471	0.1854	0.7842	PF03741.11|TerC|NA
6666666.90843.peg.1670	1738868	1739392	2	+	525	COG1399 protein, clustered with ribosomal protein L32p	- none -	0.0862	0.2833	0.145	0.6257	PF02620.12|DUF177|NA
6666666.90843.peg.1671	1739420	1739590	2	+	171	LSU ribosomal protein L32p	Ribosome LSU bacterial	0	0	0	0.2766	PF01783.18|Ribosomal_L32p|Ribosomal L32p protein family
6666666.90843.peg.1672	1739612	1740631	2	+	1020	Phosphate:acyl-ACP acyltransferase PlsX	Glycerolipid and Glycerophospholipid Metabolism in Bacteria	0.1697	0.4127	NA	0.9897	PF02504.10|FA_synthesis|Fatty acid synthesis protein
6666666.90843.peg.1673	1740651	1741601	3	+	951	3-oxoacyl-[acyl-carrier-protein] synthase, KASIII (EC 2.3.1.180)	- none -	0.0728	0.1138	0.0759	0.5257	PF08545.5|ACP_syn_III|3-Oxoacyl-[acyl-carrier-protein (ACP)] synthase III	PF08541.5|ACP_syn_III_C|3-Oxoacyl-[acyl-carrier-protein (ACP)] synthase III C terminal
6666666.90843.peg.1674	1741697	1741581	-2	-	117	hypothetical protein	- none -	NA	NA	NA	NA
6666666.90843.peg.1675	1741734	1742672	3	+	939	Malonyl CoA-acyl carrier protein transacylase (EC 2.3.1.39)	Fatty Acid Biosynthesis FASII	0.1297	0.2024	0.1397	0.5075	PF00698.16|Acyl_transf_1|Acyl transferase domain
6666666.90843.peg.1676	1742684	1743412	2	+	729	3-oxoacyl-[acyl-carrier protein] reductase (EC 1.1.1.100)	Fatty Acid Biosynthesis FASII	0.0868	0.1605	0.0868	0.3724	PF00106.20|adh_short|short chain dehydrogenase
6666666.90843.peg.1677	1743672	1743902	3	+	231	Acyl carrier protein	Fatty Acid Biosynthesis FASII; <br>Glycerolipid and Glycerophospholipid Metabolism in Bacteria	0	0	0	0.2079	PF00550.20|PP-binding|Phosphopantetheine attachment site
6666666.90843.peg.1678	1744118	1745788	2	+	1671	C4-dicarboxylate transporter DcuB	- none -	0.0719	0.1726	NA	0.3773	PF03605.9|DcuA_DcuB|NA	PF03605.9|DcuA_DcuB|NA
6666666.90843.peg.1679	1747381	1746002	-1	-	1380	Putative protease	- none -	0.0261	0.0523	0.0458	0.2699	PF01136.14|Peptidase_U32|NA
6666666.90843.peg.168	178370	176544	-2	-	1827	Excinuclease ABC subunit C	DNA repair, UvrABC system	0.0411	0.238	0.0888	0.5555	PF01541.19|GIY-YIG|GIY-YIG catalytic domain	PF02151.14|UVR|UvrB/uvrC motif	PF08459.6|UvrC_HhH_N|UvrC Helix-hairpin-helix N-terminal	PF14520.1|HHH_5|Helix-hairpin-helix domain
6666666.90843.peg.1680	1747549	1747415	-1	-	135	hypothetical protein	- none -	0	NA	NA	NA
6666666.90843.peg.1681	1749551	1747557	-2	-	1995	unknown	- none -	0.15	0.9674	NA	NA
6666666.90843.peg.1682	1750287	1749643	-3	-	645	Adenylate kinase (EC 2.7.4.3)	Purine conversions	0.0093	0.1626	0.0421	0.4326	PF00406.17|ADK|Adenylate kinase	PF05191.9|ADK_lid|Adenylate kinase, active site lid
6666666.90843.peg.1683	1750427	1750302	-2	-	126	hypothetical protein	- none -	NA	NA	NA	NA
6666666.90843.peg.1684	1750491	1750925	3	+	435	hypothetical protein	- none -	NA	NA	NA	NA
6666666.90843.peg.1685	1750909	1751214	1	+	306	hypothetical protein	- none -	NA	NA	NA	NA
6666666.90843.peg.1686	1752554	1751292	-2	-	1263	AmpG permease	Recycling of Peptidoglycan Amino Acids	0.1002	0.2013	0.1489	1.8689	PF07690.11|MFS_1|Major Facilitator Superfamily
6666666.90843.peg.1687	1753656	1752640	-3	-	1017	UDP-glucose 4-epimerase (EC 5.1.3.2)	Lactose and Galactose Uptake and Utilization	0.0621	0.1562	0.0799	0.8586	PF01370.16|Epimerase|NAD dependent epimerase/dehydratase family	PF13950.1|Epimerase_Csub|UDP-glucose 4-epimerase C-term subunit
6666666.90843.peg.1688	1753845	1755533	3	+	1689	D-Lactate dehydrogenase (EC 1.1.2.5)	Lactate utilization; <br>Respiratory dehydrogenases 1	0.0641	NA	0.2106	0.7132	PF01565.18|FAD_binding_4|FAD binding domain	PF09330.6|Lact-deh-memb|D-lactate dehydrogenase, membrane binding
6666666.90843.peg.1689	1755727	1757205	1	+	1479	Aldehyde dehydrogenase (EC 1.2.1.3)	Glycerolipid and Glycerophospholipid Metabolism in Bacteria; <br>Methylglyoxal Metabolism; <br>Methylglyoxal Metabolism; <br>Pyruvate metabolism II: acetyl-CoA, acetogenesis from pyruvate	0.0467	NA	NA	1.0494	PF00171.17|Aldedh|Aldehyde dehydrogenase family
6666666.90843.peg.169	179136	178372	-3	-	765	3-deoxy-manno-octulosonate cytidylyltransferase (EC 2.7.7.38)	KDO2-Lipid A biosynthesis	0.133	0.2932	0.1798	0.59	PF02348.14|CTP_transf_3|Cytidylyltransferase
6666666.90843.peg.1690	1757841	1757311	-3	-	531	Inorganic pyrophosphatase (EC 3.6.1.1)	Phosphate metabolism	0	2.3257	0.017	2.4281	PF00719.14|Pyrophosphatase|Inorganic pyrophosphatase
6666666.90843.peg.1691	1758018	1759334	3	+	1317	Guanine-hypoxanthine permease	Purine Utilization	0.0411	0.2022	0.0708	0.3355	PF00860.15|Xan_ur_permease|Permease family
6666666.90843.peg.1692	1759363	1759479	1	+	117	hypothetical protein	- none -	NA	NA	NA	NA
6666666.90843.peg.1693	1759639	1759947	1	+	309	Ribosomal silencing factor RsfA (former Iojap)	- none -	0.0098	0.4684	0.1176	0.7308	PF02410.10|Oligomerisation|Oligomerisation domain
6666666.90843.peg.1694	1760000	1760467	2	+	468	LSU m3Psi1915 methyltransferase RlmH	RNA methylation; <br>Ribosome biogenesis bacterial; <br>tRNA modification Bacteria	0.0387	0.1097	0.0581	0.2377	PF02590.12|SPOUT_MTase|Predicted SPOUT methyltransferase
6666666.90843.peg.1695	1760486	1762441	2	+	1956	Penicillin-binding protein 2 (PBP-2)	16S rRNA modification within P site of ribosome; <br>CBSS-83331.1.peg.3039; <br>Peptidoglycan Biosynthesis	0.0353	0.3226	0.2215	0.8128	PF03717.10|PBP_dimer|Penicillin-binding Protein dimerisation domain	PF00905.17|Transpeptidase|Penicillin binding protein transpeptidase domain
6666666.90843.peg.1696	1762441	1763556	1	+	1116	Rod shape-determining protein RodA	Bacterial Cytoskeleton; <br>Peptidoglycan Biosynthesis	0.0189	0.2701	0.1385	0.719	PF01098.14|FTSW_RODA_SPOVE|NA
6666666.90843.peg.1697	1763608	1764465	1	+	858	Rare lipoprotein A precursor	Peptidoglycan Biosynthesis	0.302	0.9979	0.7525	2.5189	PF03330.13|DPBB_1|Rare lipoprotein A (RlpA)-like double-psi beta-barrel
6666666.90843.peg.1698	1764487	1765671	1	+	1185	D-alanyl-D-alanine carboxypeptidase (EC 3.4.16.4)	Metallocarboxypeptidases (EC 3.4.17.-); <br>Murein Hydrolases; <br>Peptidoglycan Biosynthesis	0.0888	0.2477	0.2182	0.9636	PF00768.15|Peptidase_S11|D-alanyl-D-alanine carboxypeptidase	PF07943.8|PBP5_C|Penicillin-binding protein 5, C-terminal domain
6666666.90843.peg.1699	1765781	1766059	2	+	279	Proposed lipoate regulatory protein YbeD	Lipoic acid metabolism; <br>Lipoic acid synthesis cluster	0.0217	0.9757	0.1411	0.9812	PF04359.9|DUF493|Protein of unknown function (DUF493)
6666666.90843.peg.17	16399	15317	-1	-	1083	Peptide chain release factor 1	A Gammaproteobacteria Cluster Relating to Translation; <br>CBSS-216600.3.peg.802; <br>Translation termination factors bacterial; <br>YrdC-YciO-Sua5 protein family	0.025	0.0972	0.0278	0.3593	PF03462.13|PCRF|PCRF domain	PF00472.15|RF-1|RF-1 domain
6666666.90843.peg.170	179367	179188	-3	-	180	FIG002473: Protein YcaR in KDO2-Lipid A biosynthesis cluster	Broadly distributed proteins not in subsystems	0.1722	0.7037	NA	1.2867	PF03966.11|Trm112p|Trm112p-like protein
6666666.90843.peg.1700	1766061	1766702	3	+	642	Octanoate-[acyl-carrier-protein]-protein-N-octanoyltransferase	Lipoic acid metabolism; <br>Lipoic acid synthesis cluster	0.1174	0.2621	0.2255	0.6774	PF03099.14|BPL_LplA_LipB|Biotin/lipoate A/B protein ligase family
6666666.90843.peg.1701	1766748	1767710	3	+	963	Lipoate synthase	Lipoic acid metabolism; <br>Lipoic acid synthesis cluster	0.0375	0.0969	0.0437	0.378	PF04055.16|Radical_SAM|Radical SAM superfamily
6666666.90843.peg.1702	1769443	1767788	-1	-	1656	Mediator of hyperadherence YidE	- none -	0.1445	0.2886	0.2237	0.6083	PF06826.7|Asp-Al_Ex|NA	PF02080.16|TrkA_C|TrkA-C domain	PF02080.16|TrkA_C|TrkA-C domain	PF06826.7|Asp-Al_Ex|NA
6666666.90843.peg.1703	1769606	1771393	2	+	1788	ABC transporter ATP-binding protein	- none -	0.1672	0.3494	0.2735	2.1677	PF06472.10|ABC_membrane_2|NA	PF00005.22|ABC_tran|ABC transporter
6666666.90843.peg.1704	1771545	1772600	3	+	1056	Rod shape-determining protein MreB	Bacterial Cell Division; <br>Bacterial Cytoskeleton	0.0028	0.0769	0.0285	0.2564	PF06723.8|MreB_Mbl|MreB/Mbl protein
6666666.90843.peg.1705	1772675	1773727	2	+	1053	Rod shape-determining protein MreC	Bacterial Cell Division; <br>Bacterial Cytoskeleton; <br>CBSS-354.1.peg.2917	0.0543	0.3488	0.2482	1.1679	PF04085.9|MreC|rod shape-determining protein MreC
6666666.90843.peg.1706	1773727	1774212	1	+	486	Rod shape-determining protein MreD	Bacterial Cell Division; <br>Bacterial Cytoskeleton; <br>CBSS-354.1.peg.2917	0.0683	0.641	0.3605	1.5852	PF04093.7|MreD|NA
6666666.90843.peg.1707	1775581	1774319	-1	-	1263	Transcription termination factor Rho	Transcription factors bacterial	0	0.0291	0.031	0.142	PF07498.7|Rho_N|Rho termination factor, N-terminal domain	PF07497.7|Rho_RNA_bind|Rho termination factor, RNA-binding domain	PF00006.20|ATP-synt_ab|ATP synthase alpha/beta family, nucleotide-binding domain
6666666.90843.peg.1708	1776594	1775713	-3	-	882	Transcriptional regulator, AraC family	- none -	0.1024	NA	NA	NA	PF12852.2|Cupin_6|Cupin	PF12833.2|HTH_18|Helix-turn-helix domain
6666666.90843.peg.1709	1777291	1776659	-1	-	633	membrane protein ykgB	- none -	0.019	0.3493	0.3279	1.1817	PF04224.7|DUF417|NA
6666666.90843.peg.171	180358	179360	-1	-	999	Tetraacyldisaccharide 4&#39;-kinase (EC 2.7.1.130)	KDO2-Lipid A biosynthesis	0.2141	0.5443	0.2494	1.0516	PF02606.9|LpxK|Tetraacyldisaccharide-1-P 4'-kinase
6666666.90843.peg.1710	1777528	1778901	1	+	1374	Argininosuccinate lyase (EC 4.3.2.1)	- none -	0.0284	0.1287	0.0722	0.3656	PF00206.15|Lyase_1|Lyase	PF14698.1|ASL_C2|Argininosuccinate lyase C-terminal
6666666.90843.peg.1711	1778926	1779054	1	+	129	hypothetical protein	- none -	NA	NA	NA	NA
6666666.90843.peg.1712	1779544	1779663	1	+	120	hypothetical protein	- none -	NA	NA	NA	NA
6666666.90843.peg.1713	1779714	1780586	3	+	873	Outer membrane protein A precursor	Osmoregulation	0.2686	NA	NA	2.2896	PF00691.15|OmpA|OmpA family
6666666.90843.peg.1714	1780603	1782942	1	+	2340	PUTATIVE HEMAGGLUTININ/HEMOLYSIN-RELATED PROTEIN	- none -	0.6794	NA	NA	NA
6666666.90843.peg.1715	1783029	1784555	3	+	1527	T1SS secreted agglutinin RTX	Type I secretion system for aggregation	NA	NA	NA	NA
6666666.90843.peg.1716	1784542	1784748	1	+	207	hypothetical protein	- none -	NA	NA	NA	NA
6666666.90843.peg.1717	1784732	1787884	2	+	3153	calcium binding hemolysin protein, putative	- none -	NA	NA	NA	NA
6666666.90843.peg.1718	1788091	1789353	1	+	1263	Type I secretion system, outer membrane component LapE # AggA	Type I secretion system for aggregation	0.4412	NA	NA	NA	PF02321.13|OEP|Outer membrane efflux protein	PF02321.13|OEP|Outer membrane efflux protein
6666666.90843.peg.1719	1789545	1791770	3	+	2226	ABC transporter, transmembrane region:ABC transporter:Peptidase C39, bacteriocin processing	- none -	0.1863	NA	NA	NA	PF00664.18|ABC_membrane|ABC transporter transmembrane region	PF00005.22|ABC_tran|ABC transporter
6666666.90843.peg.172	182232	180484	-3	-	1749	Lipid A export ATP-binding/permease protein MsbA	- none -	0.067	0.2245	0.1065	0.5079	PF00664.18|ABC_membrane|ABC transporter transmembrane region	PF00005.22|ABC_tran|ABC transporter
6666666.90843.peg.1720	1791763	1792986	1	+	1224	Type I secretion system, membrane fusion protein LapC	Type I secretion system for aggregation	0.1798	2.9172	NA	NA	PF00529.15|HlyD|HlyD family secretion protein	PF13437.1|HlyD_3|HlyD family secretion protein
6666666.90843.peg.1721	1793046	1793195	3	+	150	hypothetical protein	- none -	NA	NA	NA	NA
6666666.90843.peg.1722	1793920	1793429	-1	-	492	FIG001943: hypothetical protein YajQ	Broadly distributed proteins not in subsystems	0.0123	0.2958	0.0982	0.6599	PF04461.8|DUF520|Protein of unknown function (DUF520)
6666666.90843.peg.1723	1794883	1793939	-1	-	945	Phosphoserine phosphatase (EC 3.1.3.3)	Glycine and Serine Utilization; <br>Serine Biosynthesis; <br>Serine Biosynthesis	0.0987	0.509	0.3595	1.0133	PF12710.2|HAD|haloacid dehalogenase-like hydrolase
6666666.90843.peg.1724	1794952	1795620	1	+	669	Lipoate-protein ligase A	Lipoic acid metabolism	0.0811	0.6906	NA	2.8367	PF10144.4|SMP_2|NA
6666666.90843.peg.1725	1795727	1797724	2	+	1998	Transketolase (EC 2.2.1.1)	Pentose phosphate pathway	0.0391	0.1619	0.0827	0.311	PF00456.16|Transketolase_N|Transketolase, thiamine diphosphate binding domain	PF02779.19|Transket_pyr|Transketolase, pyrimidine binding domain	PF02780.15|Transketolase_C|Transketolase, C-terminal domain
6666666.90843.peg.1726	1798829	1798527	-2	-	303	hypothetical protein	- none -	NA	NA	NA	NA
6666666.90843.peg.1727	1799167	1798826	-1	-	342	hypothetical protein	- none -	NA	NA	NA	NA	PF08238.7|Sel1|Sel1 repeat
6666666.90843.peg.1728	1799730	1799164	-3	-	567	hypothetical protein	- none -	0.155	NA	NA	NA
6666666.90843.peg.1729	1800089	1800235	2	+	147	hypothetical protein	- none -	NA	NA	NA	NA
6666666.90843.peg.173	184473	182275	-3	-	2199	DNA internalization-related competence protein ComEC/Rec2	KDO2-Lipid A biosynthesis	0.1788	0.9168	0.529	1.953	PF13567.1|DUF4131|NA	PF03772.11|Competence|NA	PF00753.22|Lactamase_B|Metallo-beta-lactamase superfamily
6666666.90843.peg.1730	1800252	1801619	3	+	1368	Sodium/glycine symporter GlyP	- none -	0.0813	0.2531	0.1849	NA	PF01235.12|Na_Ala_symp|NA
6666666.90843.peg.1731	1801666	1801800	1	+	135	Transposase and inactivated derivatives	- none -	NA	NA	NA	NA
6666666.90843.peg.1732	1802435	1801818	-2	-	618	Glutathione S-transferase (EC 2.5.1.18)	Glutathione: Non-redox reactions	NA	NA	NA	2.7167	PF02798.15|GST_N|Glutathione S-transferase, N-terminal domain	PF00043.20|GST_C|Glutathione S-transferase, C-terminal domain
6666666.90843.peg.1733	1803240	1802542	-3	-	699	Transcriptional regulator, DeoR family	- none -	NA	NA	NA	NA	PF08279.7|HTH_11|HTH domain	PF13280.1|WYL|NA
6666666.90843.peg.1734	1803679	1803999	1	+	321	Ribosome hibernation protein YfiA	Ribosome activity modulation	0.0094	0.1985	0.1226	0.5223	PF02482.14|Ribosomal_S30AE|Sigma 54 modulation protein / S30EA ribosomal protein
6666666.90843.peg.1735	1805394	1804078	-3	-	1317	Predicted thiazole transporter ThiU	Thiamin biosynthesis	0.0274	NA	0.0731	0.8731	PF07690.11|MFS_1|Major Facilitator Superfamily
6666666.90843.peg.1736	1806206	1805463	-2	-	744	2-succinyl-6-hydroxy-2,4-cyclohexadiene-1-carboxylate synthase (EC 4.2.99.20)	Menaquinone and Phylloquinone Biosynthesis; <br>Menaquinone and Phylloquinone Biosynthesis -- gjo	0.204	0.6888	0.3946	1.6053	PF12697.2|Abhydrolase_6|Alpha/beta hydrolase family
6666666.90843.peg.1737	1807946	1806240	-2	-	1707	2-succinyl-5-enolpyruvyl-6-hydroxy-3-cyclohexene-1-carboxylic-acid synthase (EC 2.2.1.9)	Menaquinone and Phylloquinone Biosynthesis; <br>Menaquinone and Phylloquinone Biosynthesis -- gjo	0.0722	0.2562	0.1693	1.1096	PF02776.13|TPP_enzyme_N|Thiamine pyrophosphate enzyme, N-terminal TPP binding domain	PF02775.16|TPP_enzyme_C|Thiamine pyrophosphate enzyme, C-terminal TPP binding domain
6666666.90843.peg.1738	1809229	1807937	-1	-	1293	Menaquinone-specific isochorismate synthase (EC 5.4.4.2)	Menaquinone and Phylloquinone Biosynthesis; <br>Menaquinone and Phylloquinone Biosynthesis -- gjo	0.1539	0.9449	0.4188	1.8478	PF00425.13|Chorismate_bind|chorismate binding enzyme
6666666.90843.peg.1739	1809320	1810588	2	+	1269	Aspartate aminotransferase (EC 2.6.1.1)	CBSS-216591.1.peg.168; <br>Glutamine, Glutamate, Aspartate and Asparagine Biosynthesis; <br>Threonine and Homoserine Biosynthesis	0.0495	0.1623	0.0545	0.2979	PF00155.16|Aminotran_1_2|Aminotransferase class I and II
6666666.90843.peg.174	184778	184894	2	+	117	hypothetical protein	- none -	NA	NA	NA	NA
6666666.90843.peg.1740	1811618	1810680	-2	-	939	Integral membrane protein	- none -	NA	NA	NA	NA	PF04657.8|DUF606|NA	PF04657.8|DUF606|NA
6666666.90843.peg.1741	1813647	1811797	-3	-	1851	GTP-binding protein TypA/BipA	Universal GTPases	0.0097	0.086	0.0308	0.2235	PF00009.22|GTP_EFTU|Elongation factor Tu GTP binding domain	PF03144.20|GTP_EFTU_D2|Elongation factor Tu domain 2	PF00679.19|EFG_C|Elongation factor G C-terminus
6666666.90843.peg.1742	1813843	1815261	1	+	1419	Glutamine synthetase type I (EC 6.3.1.2)	Glutamine, Glutamate, Aspartate and Asparagine Biosynthesis; <br>Glutamine synthetases; <br>Peptidoglycan Biosynthesis	0.0318	0.0959	0.0657	0.4666	PF03951.14|Gln-synt_N|Glutamine synthetase, beta-Grasp domain	PF00120.19|Gln-synt_C|Glutamine synthetase, catalytic domain
6666666.90843.peg.1743	1815433	1816551	1	+	1119	regulator of length of O-antigen component of lipopolysaccharide chains	KDO2-Lipid A biosynthesis	0.1537	NA	1.2419	2.6523	PF02706.10|Wzz|Chain length determinant protein
6666666.90843.peg.1744	1816548	1817180	3	+	633	N-acetylneuraminate synthase (EC 2.5.1.56)	CMP-N-acetylneuraminate Biosynthesis; <br>Sialic Acid Metabolism	0.0622	NA	NA	NA	PF00132.19|Hexapep|Bacterial transferase hexapeptide (six repeats)
6666666.90843.peg.1745	1817183	1818220	2	+	1038	N-acetylneuraminate synthase (EC 2.5.1.56)	CMP-N-acetylneuraminate Biosynthesis; <br>Sialic Acid Metabolism	0.0609	NA	NA	NA	PF03102.9|NeuB|NeuB family	PF08666.7|SAF|SAF domain
6666666.90843.peg.1746	1818237	1819496	3	+	1260	N-Acetylneuraminate cytidylyltransferase (EC 2.7.7.43)	CMP-N-acetylneuraminate Biosynthesis; <br>Sialic Acid Metabolism	0.1541	NA	2.7218	NA	PF02348.14|CTP_transf_3|Cytidylyltransferase	PF13472.1|Lipase_GDSL_2|GDSL-like Lipase/Acylhydrolase family
6666666.90843.peg.1747	1819493	1820677	2	+	1185	UDP-N-acetylglucosamine 2-epimerase (EC 5.1.3.14)	CMP-N-acetylneuraminate Biosynthesis; <br>Sialic Acid Metabolism	0.1961	NA	NA	NA	PF02350.14|Epimerase_2|UDP-N-acetylglucosamine 2-epimerase
6666666.90843.peg.1748	1820664	1821881	3	+	1218	lipopolysaccharide biosynthesis protein	- none -	0.2046	NA	0.3495	NA	PF01943.12|Polysacc_synt|NA
6666666.90843.peg.1749	1821862	1822614	1	+	753	Glucosyl-3-phosphoglycerate synthase (EC 2.4.1.266)	- none -	2.8383	2.8281	0.3685	2.4977	PF00535.21|Glycos_transf_2|Glycosyl transferase family 2
6666666.90843.peg.175	184920	185357	3	+	438	C4-type zinc finger protein, DksA/TraR family	- none -	0.0069	0.1745	0.069	0.3428	PF01258.12|zf-dskA_traR|Prokaryotic dksA/traR C4-type zinc finger
6666666.90843.peg.1750	1822620	1823504	3	+	885	FIG00696205: hypothetical protein	- none -	NA	NA	0.3033	NA	PF00535.21|Glycos_transf_2|Glycosyl transferase family 2
6666666.90843.peg.1751	1823517	1824614	3	+	1098	capsular polysaccharide biosynthesis protein	Vibrio Core Oligosaccharide Biosynthesis	NA	NA	2.1218	NA	PF14897.1|EpsG|NA
6666666.90843.peg.1752	1824722	1825549	2	+	828	N-acetylneuraminic acid synthase-like protein	- none -	NA	NA	0.4488	NA	PF07922.6|Glyco_transf_52|Glycosyltransferase family 52
6666666.90843.peg.1753	1825542	1826963	3	+	1422	Undecaprenyl-phosphate galactosephosphotransferase (EC 2.7.8.6)	- none -	2.6655	1.1625	0.4187	2.4266	PF13727.1|CoA_binding_3|CoA-binding domain	PF02397.11|Bac_transf|NA
6666666.90843.peg.1754	1826973	1828007	3	+	1035	dTDP-glucose 4,6-dehydratase (EC 4.2.1.46)	- none -	0.3444	0.3575	0.4937	0.4837	PF01370.16|Epimerase|NAD dependent epimerase/dehydratase family
6666666.90843.peg.1755	1828106	1829410	2	+	1305	Peptidase B (EC 3.4.11.23)	Aminopeptidases (EC 3.4.11.-)	0.0576	0.4107	0.172	0.7828	PF12404.3|DUF3663|NA	PF00883.16|Peptidase_M17|Cytosol aminopeptidase family, catalytic domain
6666666.90843.peg.1756	1829419	1829841	1	+	423	Nucleoside diphosphate kinase (EC 2.7.4.6)	CBSS-498211.3.peg.1415; <br>Purine conversions; <br>pyrimidine conversions	0.0929	0.286	0.1915	0.5786	PF00334.14|NDK|Nucleoside diphosphate kinase
6666666.90843.peg.1757	1830246	1829902	-3	-	345	Fumarate reductase subunit D	Succinate dehydrogenase	0.0351	0.3597	0.0965	0.9354	PF02313.12|Fumarate_red_D|Fumarate reductase subunit D
6666666.90843.peg.1758	1830670	1830260	-1	-	411	Fumarate reductase subunit C	Succinate dehydrogenase	0.0588	0.8722	0.0662	1.0281	PF02300.12|Fumarate_red_C|Fumarate reductase subunit C
6666666.90843.peg.1759	1831451	1830681	-2	-	771	Succinate dehydrogenase iron-sulfur protein (EC 1.3.99.1)	5-FCL-like protein; <br>Serine-glyoxylate cycle; <br>Succinate dehydrogenase; <br>TCA Cycle	0.0156	0.1662	0.043	0.3683	PF13085.1|Fer2_3|2Fe-2S iron-sulfur cluster binding domain	PF13183.1|Fer4_8|4Fe-4S dicluster domain
6666666.90843.peg.176	185449	186888	1	+	1440	Poly(A) polymerase (EC 2.7.7.19)	Polyadenylation bacterial	0.071	0.3246	0.1641	0.9612	PF01743.15|PolyA_pol|Poly A polymerase head domain	PF12627.2|PolyA_pol_RNAbd|Probable RNA and SrmB- binding site of polymerase A	PF12626.2|PolyA_pol_arg_C|Polymerase A arginine-rich C-terminus
6666666.90843.peg.1760	1833243	1831444	-3	-	1800	Succinate dehydrogenase flavoprotein subunit (EC 1.3.99.1)	Serine-glyoxylate cycle; <br>Succinate dehydrogenase; <br>TCA Cycle	0.01	0.0684	0.0234	0.3126	PF00890.19|FAD_binding_2|FAD binding domain	PF02910.15|Succ_DH_flav_C|Fumarate reductase flavoprotein C-term
6666666.90843.peg.1761	1833530	1834513	2	+	984	Translation elongation factor P Lys34:lysine transferase	Translation elongation factor P lysylation	0.0612	0.2572	0.2093	0.5992	PF00152.15|tRNA-synt_2|tRNA synthetases class II (D, K and N)
6666666.90843.peg.1762	1834741	1835970	1	+	1230	Serine transporter	Glycine and Serine Utilization; <br>Pyruvate Alanine Serine Interconversions	0.0244	0.2132	0.0733	0.7465	PF03222.8|Trp_Tyr_perm|Tryptophan/tyrosine permease family
6666666.90843.peg.1763	1836011	1837378	2	+	1368	L-serine dehydratase (EC 4.3.1.17)	Glycine and Serine Utilization; <br>Pyruvate Alanine Serine Interconversions	0.0484	0.2953	0.1121	0.4446	PF03315.10|SDH_beta|Serine dehydratase beta chain	PF03313.10|SDH_alpha|NA
6666666.90843.peg.1764	1838853	1837429	-3	-	1425	FOG: TPR repeat	- none -	0.1867	NA	NA	NA	PF04575.8|DUF560|NA
6666666.90843.peg.1765	1841166	1839040	-3	-	2127	CDS_ID OB2491	- none -	1.4112	2.4359	NA	NA	PF08794.5|Lipoprot_C|Lipoprotein GNA1870 C terminal like
6666666.90843.peg.1766	1841298	1841711	3	+	414	hypothetical protein	- none -	0.0612	NA	NA	NA	PF01381.17|HTH_3|Helix-turn-helix
6666666.90843.peg.1767	1841866	1842870	1	+	1005	Ornithine carbamoyltransferase (EC 2.1.3.3)	Arginine Deiminase Pathway; <br>Arginine and Ornithine Degradation	0.0359	0.1509	0.138	0.6734	PF02729.16|OTCace_N|Aspartate/ornithine carbamoyltransferase, carbamoyl-P binding domain	PF00185.19|OTCace|Aspartate/ornithine carbamoyltransferase, Asp/Orn binding domain
6666666.90843.peg.1768	1842942	1843886	3	+	945	Carbamate kinase (EC 2.7.2.2)	Arginine Deiminase Pathway; <br>Arginine and Ornithine Degradation; <br>Polyamine Metabolism	0.1019	0.6116	0.5855	1.1791	PF00696.23|AA_kinase|Amino acid kinase family
6666666.90843.peg.1769	1843950	1844642	3	+	693	Autotransporter adhesin	- none -	NA	NA	NA	NA
6666666.90843.peg.177	186890	187375	2	+	486	2-amino-4-hydroxy-6-hydroxymethyldihydropteridine pyrophosphokinase (EC 2.7.6.3)	Folate Biosynthesis; <br>Folate biosynthesis cluster	0.2075	NA	0.3462	0.8588	PF01288.15|HPPK|7,8-dihydro-6-hydroxymethylpterin-pyrophosphokinase (HPPK)
6666666.90843.peg.1770	1844655	1845482	3	+	828	Autotransporter adhesin	- none -	NA	NA	NA	NA	PF05662.9|YadA_stalk|Coiled stalk of trimeric autotransporter adhesin
6666666.90843.peg.1771	1845543	1845656	3	+	114	hypothetical protein	- none -	NA	NA	NA	NA
6666666.90843.peg.1772	1845650	1846363	2	+	714	surface protein	- none -	NA	NA	NA	NA	PF03895.10|YadA_anchor|YadA-like C-terminal region
6666666.90843.peg.1773	1847052	1846651	-3	-	402	hypothetical protein	- none -	NA	NA	NA	NA	PF01381.17|HTH_3|Helix-turn-helix
6666666.90843.peg.1774	1847707	1848435	1	+	729	Possible surface protein, responsible for cell interaction; contains cell adhesion domain and ChW-repeats	- none -	NA	NA	NA	NA	PF12799.2|LRR_4|Leucine Rich repeats (2 copies)	PF12799.2|LRR_4|Leucine Rich repeats (2 copies)	PF12799.2|LRR_4|Leucine Rich repeats (2 copies)
6666666.90843.peg.1775	1849794	1848670	-3	-	1125	L-xylulose/3-keto-L-gulonate kinase (EC 2.7.1.-)	L-ascorbate utilization (and related gene clusters)	0.1043	NA	NA	0.8007	PF00370.16|FGGY_N|FGGY family of carbohydrate kinases, N-terminal domain	PF02782.11|FGGY_C|FGGY family of carbohydrate kinases, C-terminal domain
6666666.90843.peg.1776	1850119	1849832	-1	-	288	L-xylulose/3-keto-L-gulonate kinase (EC 2.7.1.-)	L-ascorbate utilization (and related gene clusters)	NA	0.6235	NA	NA	PF00370.16|FGGY_N|FGGY family of carbohydrate kinases, N-terminal domain
6666666.90843.peg.1777	1850335	1850213	-1	-	123	hypothetical protein	- none -	NA	NA	NA	NA
6666666.90843.peg.1778	1851373	1850387	-1	-	987	2,3-diketo-L-gulonate-binding periplasmic protein yiaO precursor	2,3-diketo-L-gulonate TRAP transporter	0.0335	NA	NA	0.7759	PF03480.8|SBP_bac_7|Bacterial extracellular solute-binding protein, family 7
6666666.90843.peg.1779	1852367	1851447	-2	-	921	2,3-diketo-L-gulonate TRAP transporter large permease protein yiaN	2,3-diketo-L-gulonate TRAP transporter	0.0294	NA	NA	0.577	PF06808.7|DctM|NA
6666666.90843.peg.178	188398	187418	-1	-	981	TETRATRICOPEPTIDE REPEAT FAMILY PROTEIN	- none -	NA	NA	NA	1.7311	PF08238.7|Sel1|Sel1 repeat	PF08238.7|Sel1|Sel1 repeat	PF08238.7|Sel1|Sel1 repeat	PF08238.7|Sel1|Sel1 repeat	PF08238.7|Sel1|Sel1 repeat	PF08238.7|Sel1|Sel1 repeat	PF08238.7|Sel1|Sel1 repeat
6666666.90843.peg.1780	1852720	1852391	-1	-	330	2,3-diketo-L-gulonate TRAP transporter large permease protein yiaN	2,3-diketo-L-gulonate TRAP transporter	NA	NA	NA	NA	PF06808.7|DctM|NA
6666666.90843.peg.1781	1853187	1852717	-3	-	471	2,3-diketo-L-gulonate TRAP transporter small permease protein yiaM	2,3-diketo-L-gulonate TRAP transporter	0.1233	NA	NA	1.7732	PF04290.7|DctQ|NA
6666666.90843.peg.1782	1853616	1853197	-3	-	420	probable beta-D-galactosidase	Galactosylceramide and Sulfatide metabolism	0.0656	NA	NA	1.4516	PF04074.7|DUF386|Domain of unknown function (DUF386)
6666666.90843.peg.1783	1854740	1853742	-2	-	999	3-dehydro-L-gulonate 2-dehydrogenase (EC 1.1.1.130)	L-ascorbate utilization (and related gene clusters)	0.0211	NA	NA	0.3661	PF02615.9|Ldh_2|Malate/L-lactate dehydrogenase
6666666.90843.peg.1784	1854970	1855764	1	+	795	Transcriptional regulator, IclR family	- none -	0.0038	NA	NA	0.6784	PF09339.5|HTH_IclR|IclR helix-turn-helix domain	PF01614.13|IclR|Bacterial transcriptional regulator
6666666.90843.peg.1785	1855892	1857526	2	+	1635	Phosphoethanolamine transferase EptA specific for the 1 phosphate group of core-lipid A	- none -	0.0551	NA	NA	1.3869	PF08019.7|DUF1705|NA	PF00884.18|Sulfatase|Sulfatase
6666666.90843.peg.1786	1859452	1857635	-1	-	1818	FIG00696060: hypothetical protein	- none -	0.0562	0.2054	0.1326	0.5135	PF02624.11|YcaO|NA
6666666.90843.peg.1787	1860219	1859491	-3	-	729	FIG005121: SAM-dependent methyltransferase (EC 2.1.1.-)	CBSS-228410.1.peg.134; <br>CBSS-342610.3.peg.1536; <br>Glutathione: Non-redox reactions	0.1796	0.6499	NA	1.6044	PF08241.7|Methyltransf_11|Methyltransferase domain
6666666.90843.peg.1788	1860241	1860942	1	+	702	Hydroxyacylglutathione hydrolase (EC 3.1.2.6)	CBSS-228410.1.peg.134; <br>CBSS-342610.3.peg.1536; <br>Glutathione: Non-redox reactions; <br>Methylglyoxal Metabolism	0.0944	0.6243	0.2881	1.4864	PF00753.22|Lactamase_B|Metallo-beta-lactamase superfamily
6666666.90843.peg.1789	1861076	1862398	2	+	1323	Glutamyl-tRNA reductase (EC 1.2.1.70)	A Gammaproteobacteria Cluster Relating to Translation; <br>Heme and Siroheme Biosynthesis	0.0615	0.3991	NA	0.9193	PF05201.10|GlutR_N|Glutamyl-tRNAGlu reductase, N-terminal domain	PF01488.15|Shikimate_DH|Shikimate / quinate 5-dehydrogenase	PF00745.15|GlutR_dimer|Glutamyl-tRNAGlu reductase, dimerisation domain
6666666.90843.peg.179	189131	188778	-2	-	354	UPF0265 protein YeeX	Broadly distributed proteins not in subsystems	0.0354	0.2857	0.2273	0.8579	PF04363.7|DUF496|NA
6666666.90843.peg.1790	1862382	1863113	3	+	732	hypothetical protein	- none -	0.1358	NA	NA	2.1289	PF09992.4|DUF2233|Predicted periplasmic protein (DUF2233)
6666666.90843.peg.1791	1865427	1863847	-3	-	1581	Peptide chain release factor 3	Translation termination factors bacterial	0.0152	0.0608	0.0323	0.1501	PF00009.22|GTP_EFTU|Elongation factor Tu GTP binding domain	PF03144.20|GTP_EFTU_D2|Elongation factor Tu domain 2
6666666.90843.peg.1792	1865451	1865648	3	+	198	hypothetical protein	- none -	NA	NA	NA	NA
6666666.90843.peg.1793	1865605	1866471	1	+	867	Phosphoribosylaminoimidazole-succinocarboxamide synthase (EC 6.3.2.6)	De Novo Purine Biosynthesis	0.0417	NA	0.0729	2.8615	PF01259.13|SAICAR_synt|SAICAR synthetase
6666666.90843.peg.1794	1866644	1867978	2	+	1335	Argininosuccinate synthase (EC 6.3.4.5)	- none -	0.027	0.1796	0.0541	0.2929	PF00764.14|Arginosuc_synth|Arginosuccinate synthase
6666666.90843.peg.1795	1868686	1868027	-1	-	660	GTP cyclohydrolase II (EC 3.5.4.25)	Molybdenum cofactor biosynthesis; <br>Riboflavin, FMN and FAD metabolism; <br>Riboflavin, FMN and FAD metabolism in plants; <br>Riboflavin synthesis cluster	0.0228	0.1349	0.0419	0.5414	PF00925.15|GTP_cyclohydro2|GTP cyclohydrolase II
6666666.90843.peg.1796	1868754	1869473	3	+	720	Phosphatidylglycerophosphatase B (EC 3.1.3.27)	Glycerolipid and Glycerophospholipid Metabolism in Bacteria; <br>Osmotic stress cluster	0.0418	0.659	0.2717	1.8056	PF01569.16|PAP2|PAP2 superfamily
6666666.90843.peg.1797	1869543	1870457	3	+	915	ROK family Glucokinase with ambiguous substrate specificity	- none -	0.0329	0.2028	0.0724	1.0899	PF00480.15|ROK|ROK family
6666666.90843.peg.1798	1870623	1872056	3	+	1434	Na+/alanine symporter	- none -	0.0692	NA	0.1802	1.4635	PF01235.12|Na_Ala_symp|NA
6666666.90843.peg.1799	1873360	1872167	-1	-	1194	Bicyclomycin resistance protein	- none -	0.0579	0.3373	0.1899	1.4537	PF07690.11|MFS_1|Major Facilitator Superfamily
6666666.90843.peg.18	17101	16565	-1	-	537	Putative transporting ATPase	- none -	0.0449	NA	0.1037	1.0649	PF04315.7|DUF462|NA
6666666.90843.peg.180	189313	190398	1	+	1086	Phosphoserine aminotransferase (EC 2.6.1.52)	Glycine and Serine Utilization; <br>Pyridoxin (Vitamin B6) Biosynthesis; <br>Serine Biosynthesis	0.097	0.3501	0.1313	0.9118	PF00266.14|Aminotran_5|Aminotransferase class-V
6666666.90843.peg.1800	1874061	1873357	-3	-	705	Ribosomal small subunit pseudouridine synthase A (EC 4.2.1.70)	RNA pseudouridine syntheses	0.0726	0.3401	0.1755	0.8409	PF01479.20|S4|S4 domain	PF00849.17|PseudoU_synth_2|RNA pseudouridylate synthase
6666666.90843.peg.1801	1874816	1874169	-2	-	648	Exopolysaccharide biosynthesis protein	- none -	0.1139	0.6656	0.4633	NA	PF08942.5|DUF1919|Domain of unknown function (DUF1919)
6666666.90843.peg.1802	1874983	1877253	1	+	2271	NADP-dependent malic enzyme (EC 1.1.1.40)	Pyruvate metabolism I: anaplerotic reactions, PEP	0.0899	0.3451	0.1032	0.4607	PF00390.14|malic|Malic enzyme, N-terminal domain	PF03949.10|Malic_M|Malic enzyme, NAD binding domain	PF01515.14|PTA_PTB|Phosphate acetyl/butaryl transferase
6666666.90843.peg.1803	1878268	1877303	-1	-	966	tRNA (5-methoxyuridine) 34 synthase	tRNA modification Bacteria; <br>tRNAmodification position 34	0.0748	0.1964	0.0903	0.5696	PF08003.6|Methyltransf_9|Protein of unknown function (DUF1698)
6666666.90843.peg.1804	1878400	1879875	1	+	1476	Cytoplasmic axial filament protein CafA and Ribonuclease G (EC 3.1.4.-)	Bacterial Cell Division; <br>CBSS-354.1.peg.2917; <br>RNA processing and degradation, bacterial	0.0326	0.1757	0.0733	0.424	PF00575.18|S1|S1 RNA binding domain	PF10150.4|RNase_E_G|Ribonuclease E/G family
6666666.90843.peg.1805	1880435	1879938	-2	-	498	Phospholipid-binding protein	- none -	0.0485	0.2578	NA	2.1039	PF01161.15|PBP|Phosphatidylethanolamine-binding protein
6666666.90843.peg.1806	1882143	1880515	-3	-	1629	Trehalose-6-phosphate hydrolase (EC 3.2.1.93)	- none -	0.0701	2.5779	NA	0.5755	PF00128.19|Alpha-amylase|Alpha amylase, catalytic domain	PF11941.3|DUF3459|Domain of unknown function (DUF3459)
6666666.90843.peg.1807	1883700	1882282	-3	-	1419	PTS system, trehalose-specific IIB component (EC 2.7.1.69) / PTS system, trehalose-specific IIC component (EC 2.7.1.69)	- none -	0.0339	NA	NA	0.5111	PF00367.15|PTS_EIIB|phosphotransferase system, EIIB	PF02378.13|PTS_EIIC|Phosphotransferase system, EIIC
6666666.90843.peg.1808	1884815	1883874	-2	-	942	Trehalose operon transcriptional repressor	- none -	0.111	NA	NA	1.2078	PF00356.16|LacI|Bacterial regulatory proteins, lacI family	PF13377.1|Peripla_BP_3|Periplasmic binding protein-like domain
6666666.90843.peg.1809	1885811	1884822	-2	-	990	Ribosomal RNA small subunit methyltransferase C (EC 2.1.1.52)	RNA methylation	0.1499	0.5323	0.2747	1.0936	PF08468.6|MTS_N|Methyltransferase small domain N-terminal	PF05175.9|MTS|Methyltransferase small domain
6666666.90843.peg.181	190476	191585	3	+	1110	Biosynthetic Aromatic amino acid aminotransferase beta (EC 2.6.1.57) @ Histidinol-phosphate aminotransferase (EC 2.6.1.9)	Histidine Biosynthesis; <br>Phenylalanine and Tyrosine Branches from Chorismate	0.0867	0.4736	0.1501	NA	PF00155.16|Aminotran_1_2|Aminotransferase class I and II
6666666.90843.peg.1810	1885925	1886503	2	+	579	hypothetical protein	- none -	0.1759	NA	NA	NA
6666666.90843.peg.1811	1886512	1886916	1	+	405	DNA polymerase III psi subunit (EC 2.7.7.7)	- none -	0.1429	1.3731	0.5511	1.91	PF03603.8|DNA_III_psi|DNA polymerase III psi subunit
6666666.90843.peg.1812	1886921	1887361	2	+	441	Ribosomal-protein-S18p-alanine acetyltransferase (EC 2.3.1.-)	Bacterial RNA-metabolizing Zn-dependent hydrolases; <br>Conserved gene cluster associated with Met-tRNA formyltransferase; <br>Ribosome biogenesis bacterial; <br>YrdC-YciO-Sua5 protein family	0.1654	0.5392	0.3133	0.9802	PF00583.19|Acetyltransf_1|Acetyltransferase (GNAT) family
6666666.90843.peg.1813	1888312	1887401	-1	-	912	formate dehydrogenase formation protein FdhE	Formate hydrogenase	0.1155	0.7176	0.237	1.0186	PF04216.7|FdhE|Protein involved in formate dehydrogenase formation
6666666.90843.peg.1814	1889087	1888377	-2	-	711	Formate dehydrogenase -O, gamma subunit (EC 1.2.1.2)	Anaerobic respiratory reductases; <br>Formate hydrogenase	0.0297	0.1395	0.2397	0.9197	PF00033.14|Cytochrom_B_N|Cytochrome b(N-terminal)/b6/petB
6666666.90843.peg.1815	1890003	1889080	-3	-	924	Formate dehydrogenase O beta subunit (EC 1.2.1.2)	Formate hydrogenase	0.0423	0.1082	0.109	0.3727	PF13247.1|Fer4_11|4Fe-4S dicluster domain	PF09163.6|Form-deh_trans|Formate dehydrogenase N, transmembrane
6666666.90843.peg.1816	1893105	1890007	-3	-	3099	Formate dehydrogenase N alpha subunit (EC 1.2.1.2) @ selenocysteine-containing	Formate hydrogenase	NA	0.1248	NA	NA	PF04879.11|Molybdop_Fe4S4|Molybdopterin oxidoreductase Fe4S4 domain	PF00384.17|Molybdopterin|Molybdopterin oxidoreductase	PF01568.16|Molydop_binding|Molydopterin dinucleotide binding domain
6666666.90843.peg.1817	1893361	1894173	1	+	813	Formate dehydrogenase chain D (EC 1.2.1.2)	Formate hydrogenase	0.1227	0.5193	0.2674	1.0203	PF02634.10|FdhD-NarQ|FdhD/NarQ family
6666666.90843.peg.1818	1895296	1894256	-1	-	1041	Ferric iron ABC transporter, iron-binding protein	Iron acquisition in Streptococcus	0.0607	0.8197	2.9159	NA	PF13343.1|SBP_bac_6|Bacterial extracellular solute-binding protein
6666666.90843.peg.1819	1895769	1898039	3	+	2271	CRISPR-associated helicase Cas3	CRISPRs	NA	0.3957	NA	NA	PF00270.24|DEAD|DEAD/DEAH box helicase
6666666.90843.peg.182	191595	192092	3	+	498	Thiol peroxidase, Tpx-type (EC 1.11.1.15)	Thioredoxin-disulfide reductase	0.0545	0.3672	0.37	0.671	PF08534.5|Redoxin|Redoxin
6666666.90843.peg.1820	1898113	1899948	1	+	1836	hypothetical protein	- none -	NA	3.5595	NA	NA	PF13175.1|AAA_15|AAA ATPase domain
6666666.90843.peg.1821	1900103	1900795	2	+	693	CRISPR-associated protein Cas1	CRISPRs	NA	0.7943	NA	NA	PF09704.5|Cas_Cas5d|CRISPR-associated protein (Cas_Cas5)	PF01867.11|Cas_Cas1|CRISPR associated protein Cas1
6666666.90843.peg.1822	1900849	1901142	1	+	294	CRISPR-associated protein Cas2	CRISPRs	NA	0.2802	NA	NA	PF09827.4|CRISPR_Cas2|CRISPR associated protein Cas2
6666666.90843.peg.1823	1901358	1901546	3	+	189	hypothetical protein	- none -	NA	1.1734	NA	NA
6666666.90843.peg.1824	1902314	1904494	2	+	2181	ATP-dependent DNA helicase UvrD/PcrA	DNA repair, bacterial UvrD and related helicases	0.0759	0.1857	0.073	0.4749	PF00580.16|UvrD-helicase|UvrD/REP helicase N-terminal domain	PF13361.1|UvrD_C|UvrD-like helicase C-terminal domain
6666666.90843.peg.1825	1904637	1905665	3	+	1029	Dipeptide transport system permease protein DppB (TC 3.A.1.5.2)	ABC transporter dipeptide (TC 3.A.1.5.2)	0.042	NA	0.0712	0.7978	PF00528.17|BPD_transp_1|Binding-protein-dependent transport system inner membrane component
6666666.90843.peg.1826	1905679	1906566	1	+	888	Dipeptide transport system permease protein DppC (TC 3.A.1.5.2)	ABC transporter dipeptide (TC 3.A.1.5.2)	0.061	NA	0.0847	0.5776	PF12911.2|OppC_N|NA	PF00528.17|BPD_transp_1|Binding-protein-dependent transport system inner membrane component
6666666.90843.peg.1827	1906576	1907571	1	+	996	Dipeptide transport ATP-binding protein DppD (TC 3.A.1.5.2)	ABC transporter dipeptide (TC 3.A.1.5.2)	0.1266	NA	0.1714	0.3524	PF00005.22|ABC_tran|ABC transporter	PF08352.7|oligo_HPY|Oligopeptide/dipeptide transporter, C-terminal region
6666666.90843.peg.1828	1907575	1908558	1	+	984	Dipeptide transport ATP-binding protein DppF (TC 3.A.1.5.2)	ABC transporter dipeptide (TC 3.A.1.5.2)	0.0979	NA	0.0856	0.3324	PF00005.22|ABC_tran|ABC transporter	PF08352.7|oligo_HPY|Oligopeptide/dipeptide transporter, C-terminal region
6666666.90843.peg.1829	1909961	1908705	-2	-	1257	putative inner membrane protein	- none -	NA	NA	NA	NA	PF03219.9|TLC|NA
6666666.90843.peg.183	193457	192168	-2	-	1290	Seryl-tRNA synthetase (EC 6.1.1.11)	CBSS-326442.4.peg.1852; <br>Glycine and Serine Utilization; <br>tRNA aminoacylation, Ser	0.028	0.1939	0.0746	0.3033	PF02403.17|Seryl_tRNA_N|Seryl-tRNA synthetase N-terminal domain	PF00587.20|tRNA-synt_2b|tRNA synthetase class II core domain (G, H, P, S and T)
6666666.90843.peg.1830	1910087	1909962	-2	-	126	hypothetical protein	- none -	NA	NA	NA	NA
6666666.90843.peg.1831	1910853	1910221	-3	-	633	FMN-dependent NADH-azoreductase	- none -	NA	NA	NA	NA	PF02525.12|Flavodoxin_2|Flavodoxin-like fold
6666666.90843.peg.1832	1911644	1910871	-2	-	774	NAD-dependent epimerase/dehydratase	- none -	NA	NA	NA	NA	PF13460.1|NAD_binding_10|NADH(P)-binding
6666666.90843.peg.1833	1911840	1912772	3	+	933	Transcriptional regulator, LysR family	- none -	NA	2.4017	NA	NA	PF00126.22|HTH_1|Bacterial regulatory helix-turn-helix protein, lysR family	PF03466.15|LysR_substrate|LysR substrate binding domain
6666666.90843.peg.1834	1913967	1912789	-3	-	1179	Sugar efflux transporter SotB	- none -	0.1071	0.7001	0.3232	1.1574	PF07690.11|MFS_1|Major Facilitator Superfamily
6666666.90843.peg.1835	1915157	1913967	-2	-	1191	FIG00696476: hypothetical protein	- none -	0.0455	1.2543	1.0382	NA	PF13502.1|AsmA_2|NA
6666666.90843.peg.1836	1915742	1915158	-2	-	585	Deoxycytidine triphosphate deaminase (EC 3.5.4.13)	pyrimidine conversions	0.0052	0.0619	0.0567	0.326	PF06559.6|DCD|2'-deoxycytidine 5'-triphosphate deaminase (DCD)
6666666.90843.peg.1837	1916392	1915751	-1	-	642	Uridine kinase (EC 2.7.1.48) [C1]	pyrimidine conversions	0.0141	0.0939	0.061	0.5554	PF00485.13|PRK|Phosphoribulokinase / Uridine kinase family
6666666.90843.peg.1838	1916557	1917597	1	+	1041	Ferric iron ABC transporter, iron-binding protein	Iron acquisition in Streptococcus	0.0376	0.1556	NA	NA	PF13343.1|SBP_bac_6|Bacterial extracellular solute-binding protein
6666666.90843.peg.1839	1917687	1917815	3	+	129	hypothetical protein	- none -	NA	NA	NA	NA
6666666.90843.peg.184	193706	193924	2	+	219	Uncharacterized protein conserved in bacteria	- none -	0.0278	0.6165	NA	1.406	PF04325.8|DUF465|Protein of unknown function (DUF465)
6666666.90843.peg.1840	1917920	1919971	2	+	2052	Ferric iron ABC transporter, permease protein	Iron acquisition in Streptococcus	0.0113	0.1964	NA	NA	PF00528.17|BPD_transp_1|Binding-protein-dependent transport system inner membrane component	PF00528.17|BPD_transp_1|Binding-protein-dependent transport system inner membrane component
6666666.90843.peg.1841	1920035	1921081	2	+	1047	Fe(3+) ions import ATP-binding protein fbpC (EC 3.6.3.30)	- none -	0.0546	0.1767	NA	0.6364	PF00005.22|ABC_tran|ABC transporter
6666666.90843.peg.1842	1923270	1921147	-3	-	2124	Ribonucleotide reductase of class III (anaerobic), large subunit (EC 1.17.4.2)	Ribonucleotide reduction	0.0636	0.1607	0.082	0.3046	PF03477.11|ATP-cone|ATP cone domain	PF13597.1|NRDD|Anaerobic ribonucleoside-triphosphate reductase
6666666.90843.peg.1843	1924118	1923534	-2	-	585	Heat shock protein GrpE	GroEL GroES; <br>Heat shock dnaK gene cluster extended; <br>Protein chaperones	0.0773	0.2482	0.2192	1.3031	PF01025.14|GrpE|GrpE
6666666.90843.peg.1844	1924182	1925126	3	+	945	NAD kinase (EC 2.7.1.23)	NAD and NADP cofactor biosynthesis global	0.0473	0.2874	0.1727	0.7698	PF01513.16|NAD_kinase|ATP-NAD kinase
6666666.90843.peg.1845	1925194	1926873	1	+	1680	DNA repair protein RecN	DNA repair, bacterial	0.1326	0.4205	0.2087	1.1072	PF02463.14|SMC_N|RecF/RecN/SMC N terminal domain
6666666.90843.peg.1846	1927029	1927481	3	+	453	putative membrane protein	- none -	0.1641	0.3364	0.2281	1.1534	PF04284.8|DUF441|NA
6666666.90843.peg.1847	1927482	1927616	3	+	135	COG2363	- none -	0.1304	0.3624	0.3274	NA
6666666.90843.peg.1848	1927619	1927837	2	+	219	COG2363	- none -	NA	NA	NA	NA	PF04241.10|DUF423|NA
6666666.90843.peg.1849	1927834	1931745	1	+	3912	HrpA-like helicases	- none -	0.0652	0.0883	0.1159	0.4669	PF00270.24|DEAD|DEAD/DEAH box helicase	PF00271.26|Helicase_C|Helicase conserved C-terminal domain	PF04408.18|HA2|Helicase associated domain (HA2)	PF07717.11|OB_NTP_bind|Oligonucleotide/oligosaccharide-binding (OB)-fold	PF11898.3|DUF3418|NA
6666666.90843.peg.185	194702	193962	-2	-	741	Permeases of the drug/metabolite transporter (DMT) superfamily	- none -	0.1741	1.3093	0.4407	NA
6666666.90843.peg.1850	1932075	1932680	3	+	606	FIG00696256: hypothetical protein	- none -	0.0647	NA	NA	NA
6666666.90843.peg.1851	1932846	1933472	3	+	627	ADP-ribose pyrophosphatase (EC 3.6.1.13)	CBSS-216591.1.peg.168; <br>NAD and NADP cofactor biosynthesis global; <br>Nudix proteins (nucleoside triphosphate hydrolases)	0.1058	0.4167	0.1857	NA	PF00293.23|NUDIX|NUDIX domain
6666666.90843.peg.1852	1933488	1934312	3	+	825	3&#39;,5&#39;-cyclic-nucleotide phosphodiesterase (EC 3.1.4.17)	cAMP signaling in bacteria	0.1544	0.5639	0.2421	1.0751	PF00149.23|Metallophos|Calcineurin-like phosphoesterase
6666666.90843.peg.1853	1934680	1936104	1	+	1425	tRNA-i(6)A37 methylthiotransferase	Methylthiotransferases; <br>tRNA-methylthiotransferase containing cluster; <br>tRNA modification Bacteria; <br>tRNA processing	0.0169	0.0886	0.0232	0.2147	PF00919.15|UPF0004|Uncharacterized protein family UPF0004	PF04055.16|Radical_SAM|Radical SAM superfamily	PF01938.15|TRAM|TRAM domain
6666666.90843.peg.1854	1936957	1936133	-1	-	825	DNA ligase (ATP) (EC 6.5.1.1)	DNA ligases	0.1506	0.4424	0.1953	NA	PF01068.16|DNA_ligase_A_M|ATP dependent DNA ligase domain	PF14743.1|DNA_ligase_OB_2|DNA ligase OB-like domain
6666666.90843.peg.1855	1937033	1936917	-2	-	117	hypothetical protein	- none -	NA	NA	NA	NA
6666666.90843.peg.1856	1937163	1937747	3	+	585	Phosphoheptose isomerase 1 (EC 5.3.1.-)	Capsular heptose biosynthesis; <br>LOS core oligosaccharide biosynthesis	0.0258	0.0412	0.0361	0.3307	PF13580.1|SIS_2|SIS domain
6666666.90843.peg.1857	1937875	1938606	1	+	732	Arginine ABC transporter, ATP-binding protein ArtP	Arginine and Ornithine Degradation	0.0494	0.2666	0.0905	0.4965	PF00005.22|ABC_tran|ABC transporter
6666666.90843.peg.1858	1938624	1939343	3	+	720	Arginine ABC transporter, periplasmic arginine-binding protein ArtI	Arginine and Ornithine Degradation	0.0795	0.1423	0.1913	1.0599	PF00497.15|SBP_bac_3|Bacterial extracellular solute-binding proteins, family 3
6666666.90843.peg.1859	1939347	1940012	3	+	666	Arginine ABC transporter, permease protein ArtQ	Arginine and Ornithine Degradation	0.1041	0.138	0.1086	0.7407	PF00528.17|BPD_transp_1|Binding-protein-dependent transport system inner membrane component
6666666.90843.peg.186	194864	195526	2	+	663	putative membrane protein	- none -	0.0455	0.2682	0.0864	0.6331	PF03458.8|UPF0126|NA	PF03458.8|UPF0126|NA
6666666.90843.peg.1860	1940012	1940695	2	+	684	Arginine ABC transporter, permease protein ArtM	Arginine and Ornithine Degradation	0.0881	0.1439	0.1516	0.6906	PF00528.17|BPD_transp_1|Binding-protein-dependent transport system inner membrane component
6666666.90843.peg.1861	1940977	1940747	-1	-	231	Uncharacterized protein HI1126	- none -	0.2518	NA	NA	NA
6666666.90843.peg.1862	1941408	1943003	3	+	1596	Carbon starvation protein A	Carbon Starvation	0.0508	0.1264	0.089	2.4027	PF02554.9|CstA|NA	PF13722.1|DUF4161|NA
6666666.90843.peg.1863	1943197	1943655	1	+	459	Cell division protein MraZ	16S rRNA modification within P site of ribosome; <br>Bacterial Cell Division; <br>Bacterial Cytoskeleton	0.0263	0.3222	0.1783	0.8588	PF02381.13|MraZ|MraZ protein	PF02381.13|MraZ|MraZ protein
6666666.90843.peg.1864	1943748	1944710	3	+	963	rRNA small subunit methyltransferase H	16S rRNA modification within P site of ribosome; <br>Bacterial Cell Division	0.0625	0.2614	0.1501	0.6111	PF01795.14|Methyltransf_5|MraW methylase family
6666666.90843.peg.1865	1944719	1945039	2	+	321	Cell division protein FtsL	16S rRNA modification within P site of ribosome; <br>Bacterial Cell Division; <br>Bacterial Cytoskeleton; <br>Stationary phase repair cluster	0.0094	0.6244	0.3645	1.7221	PF04999.8|FtsL|NA
6666666.90843.peg.1866	1945062	1946903	3	+	1842	Cell division protein FtsI [Peptidoglycan synthetase] (EC 2.4.1.129)	16S rRNA modification within P site of ribosome; <br>Bacterial Cell Division; <br>Bacterial Cytoskeleton; <br>CBSS-83331.1.peg.3039; <br>Peptidoglycan Biosynthesis	0.0277	0.3751	0.2473	0.9149	PF03717.10|PBP_dimer|Penicillin-binding Protein dimerisation domain	PF00905.17|Transpeptidase|Penicillin binding protein transpeptidase domain
6666666.90843.peg.1867	1946913	1948382	3	+	1470	UDP-N-acetylmuramoylalanyl-D-glutamate--2,6-diaminopimelate ligase (EC 6.3.2.13)	Peptidoglycan Biosynthesis; <br>Peptidoglycan biosynthesis--gjo	0.1247	0.6236	0.5135	0.9498	PF01225.20|Mur_ligase|Mur ligase family, catalytic domain	PF08245.7|Mur_ligase_M|Mur ligase middle domain	PF02875.16|Mur_ligase_C|Mur ligase family, glutamate ligase domain
6666666.90843.peg.1868	1948400	1949773	2	+	1374	UDP-N-acetylmuramoylalanyl-D-glutamyl-2,6-diaminopimelate--D-alanyl-D-alanine ligase (EC 6.3.2.10)	Peptidoglycan Biosynthesis; <br>Peptidoglycan biosynthesis--gjo	0.0897	0.599	0.2658	0.9951	PF01225.20|Mur_ligase|Mur ligase family, catalytic domain	PF08245.7|Mur_ligase_M|Mur ligase middle domain	PF02875.16|Mur_ligase_C|Mur ligase family, glutamate ligase domain
6666666.90843.peg.1869	1949767	1950849	1	+	1083	Phospho-N-acetylmuramoyl-pentapeptide-transferase (EC 2.7.8.13)	Peptidoglycan Biosynthesis	0.0139	0.174	0.0333	0.2996	PF00953.16|Glycos_transf_4|Glycosyl transferase family 4
6666666.90843.peg.187	195760	196827	1	+	1068	Peptide methionine sulfoxide reductase MsrA (EC 1.8.4.11) / Peptide methionine sulfoxide reductase MsrB (EC 1.8.4.12)	Cluster Ytf and putative sugar transporter; <br>Peptide methionine sulfoxide reductase; <br>Peptide methionine sulfoxide reductase; <br>Putative sugar ABC transporter (ytf cluster)	0.0732	0.3825	0.2276	1.3868	PF01625.16|PMSR|Peptide methionine sulfoxide reductase	PF01641.13|SelR|SelR domain
6666666.90843.peg.1870	1951063	1950941	-1	-	123	hypothetical protein	- none -	NA	NA	NA	NA
6666666.90843.peg.1871	1951049	1952359	2	+	1311	UDP-N-acetylmuramoylalanine--D-glutamate ligase (EC 6.3.2.9)	Peptidoglycan Biosynthesis; <br>Peptidoglycan biosynthesis--gjo	0.1433	0.3343	0.1667	0.7344	PF08245.7|Mur_ligase_M|Mur ligase middle domain	PF02875.16|Mur_ligase_C|Mur ligase family, glutamate ligase domain
6666666.90843.peg.1872	1952371	1953555	1	+	1185	Cell division protein FtsW	Bacterial Cell Division; <br>Bacterial Cytoskeleton; <br>cell division cluster containing FtsQ	0.0228	0.3349	0.1872	1.0213	PF01098.14|FTSW_RODA_SPOVE|NA
6666666.90843.peg.1873	1953564	1954622	3	+	1059	UDP-N-acetylglucosamine--N-acetylmuramyl-(pentapeptide) pyrophosphoryl-undecaprenol N-acetylglucosamine transferase (EC 2.4.1.227)	Peptidoglycan Biosynthesis; <br>cell division core of larger cluster	0.0625	0.4381	0.2484	0.7091	PF03033.15|Glyco_transf_28|Glycosyltransferase family 28 N-terminal domain	PF04101.11|Glyco_tran_28_C|Glycosyltransferase family 28 C-terminal domain
6666666.90843.peg.1874	1954606	1956126	1	+	1521	UDP-N-acetylmuramate--alanine ligase (EC 6.3.2.8)	Peptidoglycan Biosynthesis; <br>Peptidoglycan biosynthesis--gjo; <br>cell division cluster containing FtsQ	0.0379	0.175	0.0758	0.5222	PF01225.20|Mur_ligase|Mur ligase family, catalytic domain	PF08245.7|Mur_ligase_M|Mur ligase middle domain	PF02875.16|Mur_ligase_C|Mur ligase family, glutamate ligase domain
6666666.90843.peg.1875	1956191	1957114	2	+	924	D-alanine--D-alanine ligase (EC 6.3.2.4)	Peptidoglycan Biosynthesis; <br>Peptidoglycan biosynthesis--gjo; <br>cell division cluster containing FtsQ	0.0391	0.2309	0.1111	0.7661	PF01820.16|Dala_Dala_lig_N|D-ala D-ala ligase N-terminus	PF01820.16|Dala_Dala_lig_N|D-ala D-ala ligase N-terminus	PF07478.8|Dala_Dala_lig_C|D-ala D-ala ligase C-terminus
6666666.90843.peg.1876	1957111	1957875	1	+	765	Cell division protein FtsQ	Bacterial Cell Division; <br>Bacterial Cytoskeleton; <br>cell division cluster containing FtsQ; <br>cell division core of larger cluster	0.0551	0.4785	0.556	1.8058	PF08478.5|POTRA_1|POTRA domain, FtsQ-type	PF03799.10|FtsQ|Cell division protein FtsQ
6666666.90843.peg.1877	1957898	1959172	2	+	1275	Cell division protein FtsA	Bacterial Cell Division; <br>Bacterial Cytoskeleton; <br>cell division cluster containing FtsQ; <br>cell division core of larger cluster	0.0189	0.3155	0.0991	0.9414	PF14450.1|FtsA|Cell division protein FtsA	PF02491.15|SHS2_FTSA|SHS2 domain inserted in FTSA	PF14450.1|FtsA|Cell division protein FtsA
6666666.90843.peg.1878	1959256	1960554	1	+	1299	Cell division protein FtsZ (EC 3.4.24.-)	Bacterial Cell Division; <br>Bacterial Cytoskeleton; <br>cell division cluster containing FtsQ; <br>cell division core of larger cluster	0.0185	0.4797	0.32	0.7712	PF00091.20|Tubulin|Tubulin/FtsZ family, GTPase domain	PF12327.3|FtsZ_C|FtsZ family, C-terminal domain
6666666.90843.peg.1879	1960596	1961513	3	+	918	UDP-3-O-[3-hydroxymyristoyl] N-acetylglucosamine deacetylase (EC 3.5.1.108)	KDO2-Lipid A biosynthesis	0.023	0.1115	0.0984	0.3272	PF03331.8|LpxC|UDP-3-O-acyl N-acetylglycosamine deacetylase
6666666.90843.peg.188	196886	197527	2	+	642	Cytochrome c-type biogenesis protein CcdA homolog, associated with MetSO reductase	Peptide methionine sulfoxide reductase	0.0516	0.2344	0.0704	NA	PF02683.10|DsbD|NA
6666666.90843.peg.1880	1961609	1963258	2	+	1650	UDP-sugar hydrolase (EC 3.6.1.45); 5&#39;-nucleotidase (EC 3.1.3.5)	Purine conversions; <br>pyrimidine conversions	0.0747	2.74	2.7121	0.8187	PF00149.23|Metallophos|Calcineurin-like phosphoesterase	PF02872.13|5_nucleotid_C|5'-nucleotidase, C-terminal domain
6666666.90843.peg.1881	1963267	1964424	1	+	1158	Chorismate mutase I (EC 5.4.99.5) / Prephenate dehydratase (EC 4.2.1.51)	Chorismate Synthesis; <br>Chorismate Synthesis; <br>Phenylalanine and Tyrosine Branches from Chorismate; <br>Phenylalanine and Tyrosine Branches from Chorismate	0.0623	0.1773	0.1065	0.9015	PF01817.16|CM_2|Chorismate mutase type II	PF00800.13|PDT|Prephenate dehydratase
6666666.90843.peg.1882	1965318	1964455	-3	-	864	Permease of the drug/metabolite transporter (DMT) superfamily	Queuosine-Archaeosine Biosynthesis	NA	0.5647	NA	NA	PF00892.15|EamA|EamA-like transporter family	PF00892.15|EamA|EamA-like transporter family
6666666.90843.peg.1883	1966685	1965501	-2	-	1185	Mannonate dehydratase (EC 4.2.1.8)	D-Galacturonate and D-Glucuronate Utilization	0.0838	0.0761	NA	NA	PF03786.8|UxuA|D-mannonate dehydratase (UxuA)
6666666.90843.peg.1884	1967462	1966707	-2	-	756	Hexuronate utilization operon transcriptional repressor ExuR	D-Galacturonate and D-Glucuronate Utilization	0.0916	0.0757	NA	NA	PF00392.16|GntR|Bacterial regulatory proteins, gntR family	PF07729.7|FCD|FCD domain
6666666.90843.peg.1885	1969850	1967478	-2	-	2373	Alpha-glucosidase (EC 3.2.1.20)	D-Galacturonate and D-Glucuronate Utilization; <br>Maltose and Maltodextrin Utilization	0.5699	0.1277	NA	2.9995	PF13802.1|Gal_mutarotas_2|Galactose mutarotase-like	PF01055.21|Glyco_hydro_31|Glycosyl hydrolases family 31
6666666.90843.peg.1886	1971173	1969872	-2	-	1302	TRAP-type C4-dicarboxylate transport system, large permease component	TRAP Transporter collection	0.0393	0.0336	NA	NA	PF06808.7|DctM|NA
6666666.90843.peg.1887	1971523	1971176	-1	-	348	TRAP-type transport system, small permease component, predicted N-acetylneuraminate transporter	Sialic Acid Metabolism	0.3975	NA	NA	NA	PF04290.7|DctQ|NA
6666666.90843.peg.1888	1971905	1972897	2	+	993	TRAP-type C4-dicarboxylate transport system, periplasmic component	TRAP Transporter collection	0.0545	NA	NA	NA	PF03480.8|SBP_bac_7|Bacterial extracellular solute-binding protein, family 7
6666666.90843.peg.1889	1972946	1973890	2	+	945	2-dehydro-3-deoxygluconate kinase (EC 2.7.1.45)	D-Galacturonate and D-Glucuronate Utilization; <br>D-gluconate and ketogluconates metabolism; <br>Entner-Doudoroff Pathway	0.1178	NA	NA	1.608	PF00294.19|PfkB|pfkB family carbohydrate kinase
6666666.90843.peg.189	197631	198101	3	+	471	Thiol:disulfide oxidoreductase associated with MetSO reductase	Peptide methionine sulfoxide reductase	0.0769	0.4999	0.1882	NA	PF08534.5|Redoxin|Redoxin
6666666.90843.peg.1890	1973903	1974748	2	+	846	D-mannonate oxidoreductase (EC 1.1.1.57)	D-Galacturonate and D-Glucuronate Utilization	0.0676	NA	NA	NA	PF00106.20|adh_short|short chain dehydrogenase
6666666.90843.peg.1891	1974758	1976161	2	+	1404	Uronate isomerase (EC 5.3.1.12)	D-Galacturonate and D-Glucuronate Utilization	0.0193	NA	NA	0.5546	PF02614.9|UxaC|Glucuronate isomerase
6666666.90843.peg.1892	1976171	1976809	2	+	639	4-Hydroxy-2-oxoglutarate aldolase (EC 4.1.3.16) @ 2-dehydro-3-deoxyphosphogluconate aldolase (EC 4.1.2.14)	D-Galacturonate and D-Glucuronate Utilization; <br>Entner-Doudoroff Pathway	0.1225	NA	NA	2.0461	PF01081.14|Aldolase|KDPG and KHG aldolase
6666666.90843.peg.1893	1978416	1977232	-3	-	1185	Mannonate dehydratase (EC 4.2.1.8)	D-Galacturonate and D-Glucuronate Utilization	NA	NA	NA	0.3908	PF03786.8|UxuA|D-mannonate dehydratase (UxuA)
6666666.90843.peg.1894	1979197	1978445	-1	-	753	Hexuronate utilization operon transcriptional repressor ExuR	D-Galacturonate and D-Glucuronate Utilization	0.036	NA	NA	1.049	PF00392.16|GntR|Bacterial regulatory proteins, gntR family	PF07729.7|FCD|FCD domain
6666666.90843.peg.1895	1979583	1980401	3	+	819	Oxidoreductase, zinc-binding dehydrogenase family (EC 1.1.1.-)	- none -	0.0599	NA	NA	2.3044	PF08240.7|ADH_N|Alcohol dehydrogenase GroES-like domain	PF00107.21|ADH_zinc_N|Zinc-binding dehydrogenase
6666666.90843.peg.1896	1980415	1981398	1	+	984	TRAP-type C4-dicarboxylate transport system, periplasmic component	TRAP Transporter collection	0.0489	NA	NA	NA	PF03480.8|SBP_bac_7|Bacterial extracellular solute-binding protein, family 7
6666666.90843.peg.1897	1981461	1981931	3	+	471	TRAP-type transport system, small permease component, predicted N-acetylneuraminate transporter	Sialic Acid Metabolism	0.0449	NA	NA	NA	PF04290.7|DctQ|NA
6666666.90843.peg.1898	1981941	1983212	3	+	1272	TRAP-type C4-dicarboxylate transport system, large permease component	TRAP Transporter collection	0.0236	NA	NA	NA	PF06808.7|DctM|NA
6666666.90843.peg.1899	1983390	1983259	-3	-	132	hypothetical protein	- none -	NA	NA	NA	NA
6666666.90843.peg.19	18207	17140	-3	-	1068	DNA polymerase IV (EC 2.7.7.7)	DNA repair, bacterial	0.1605	0.3823	NA	0.8505	PF00817.15|IMS|impB/mucB/samB family	PF11798.3|IMS_HHH|IMS family HHH motif	PF11799.3|IMS_C|impB/mucB/samB family C-terminal domain
6666666.90843.peg.190	198408	198956	3	+	549	RNA polymerase sigma-70 factor	Transcription initiation, bacterial sigma factors	0.1429	0.8932	0.4474	NA	PF04542.9|Sigma70_r2|Sigma-70 region 2	PF08281.7|Sigma70_r4_2|Sigma-70, region 4
6666666.90843.peg.1900	1983392	1983514	2	+	123	hypothetical protein	- none -	NA	NA	NA	NA
6666666.90843.peg.1901	1983915	1983589	-3	-	327	Alkylphosphonate utilization operon protein PhnA	- none -	0.0556	0.2393	NA	0.592	PF08274.7|PhnA_Zn_Ribbon|PhnA Zinc-Ribbon	PF03831.9|PhnA|PhnA protein
6666666.90843.peg.1902	1984869	1984168	-3	-	702	Predicted L-lactate dehydrogenase, hypothetical protein subunit YkgG	Lactate utilization	0.0601	NA	NA	0.8931	PF02589.10|DUF162|Uncharacterised ACR, YkgG family COG1556
6666666.90843.peg.1903	1986299	1984890	-2	-	1410	Predicted L-lactate dehydrogenase, Iron-sulfur cluster-binding subunit YkgF	Lactate utilization	0.0448	NA	NA	0.4201	PF02589.10|DUF162|Uncharacterised ACR, YkgG family COG1556	PF13183.1|Fer4_8|4Fe-4S dicluster domain	PF11870.3|DUF3390|NA
6666666.90843.peg.1904	1987035	1986301	-3	-	735	Predicted L-lactate dehydrogenase, Fe-S oxidoreductase subunit YkgE	Lactate utilization	0.0246	NA	NA	0.4583	PF02754.11|CCG|NA	PF02754.11|CCG|NA
6666666.90843.peg.1905	1988759	1987164	-2	-	1596	L-lactate permease	Lactate utilization	0.0291	0.3049	0.3278	2.9092	PF02652.9|Lactate_perm|NA
6666666.90843.peg.1906	1990509	1989130	-3	-	1380	Cysteinyl-tRNA synthetase (EC 6.1.1.16)	tRNA aminoacylation, Cys	0.1182	0.1555	0.1419	0.3286	PF01406.14|tRNA-synt_1e|tRNA synthetases class I (C) catalytic domain	PF09190.6|DALR_2|DALR domain
6666666.90843.peg.1907	1990611	1991120	3	+	510	Peptidyl-prolyl cis-trans isomerase PpiB (EC 5.2.1.8)	Peptidyl-prolyl cis-trans isomerase; <br>Queuosine-Archaeosine Biosynthesis	0.0947	0.1695	0.1086	0.4497	PF00160.16|Pro_isomerase|Cyclophilin type peptidyl-prolyl cis-trans isomerase/CLD
6666666.90843.peg.1908	1991183	1991737	2	+	555	hypothetical protein	- none -	NA	NA	NA	NA
6666666.90843.peg.1909	1991767	1992558	1	+	792	Putative deoxyribonuclease YjjV	Deoxyribose and Deoxynucleoside Catabolism; <br>YcfH	0.152	0.3539	0.2688	1.0692	PF01026.16|TatD_DNase|TatD related DNase
6666666.90843.peg.191	199735	199178	-1	-	558	predicted transcriptional regulator	- none -	NA	1.1351	0.3176	1.2846	PF09695.5|YtfJ_HI0045|NA
6666666.90843.peg.1910	1992563	1992916	2	+	354	FIG00351276: hypothetical protein	- none -	0.3168	NA	1.4597	NA
6666666.90843.peg.1911	1993161	1994027	3	+	867	Beta-1,3-glucosyltransferase	LOS core oligosaccharide biosynthesis	NA	NA	NA	NA	PF00535.21|Glycos_transf_2|Glycosyl transferase family 2
6666666.90843.peg.1912	1994492	1994022	-2	-	471	Ribonucleotide reductase of class III (anaerobic), activating protein (EC 1.97.1.4)	Ribonucleotide reduction	0.0705	0.2008	0.0968	0.5728	PF13353.1|Fer4_12|4Fe-4S single cluster domain
6666666.90843.peg.1913	1996470	1994743	-3	-	1728	Transport ATP-binding protein CydC	Terminal cytochrome d ubiquinol oxidases; <br>Terminal cytochrome oxidases	0.1696	0.3816	0.1985	1.1312	PF00664.18|ABC_membrane|ABC transporter transmembrane region	PF00005.22|ABC_tran|ABC transporter
6666666.90843.peg.1914	1998230	1996470	-2	-	1761	Transport ATP-binding protein CydD	Terminal cytochrome d ubiquinol oxidases; <br>Terminal cytochrome oxidases	0.1732	0.2672	0.1795	0.9699	PF00664.18|ABC_membrane|ABC transporter transmembrane region	PF00005.22|ABC_tran|ABC transporter
6666666.90843.peg.1915	1999295	1998342	-2	-	954	Thioredoxin reductase (EC 1.8.1.9)	Thioredoxin-disulfide reductase; <br>pyrimidine conversions	0.0442	0.1131	0.0347	0.3485	PF07992.9|Pyr_redox_2|Pyridine nucleotide-disulphide oxidoreductase	PF00070.22|Pyr_redox|Pyridine nucleotide-disulphide oxidoreductase
6666666.90843.peg.1916	2000225	1999368	-2	-	858	FIG000875: Thioredoxin domain-containing protein EC-YbbN	- none -	0.0912	0.4042	0.1263	1.0166	PF00085.15|Thioredoxin|Thioredoxin	PF14559.1|TPR_19|Tetratricopeptide repeat	PF14561.1|TPR_20|Tetratricopeptide repeat
6666666.90843.peg.1917	2000179	2000295	1	+	117	hypothetical protein	- none -	NA	NA	NA	NA
6666666.90843.peg.1918	2001662	2000316	-2	-	1347	Low-affinity gluconate/H+ symporter GntU	D-gluconate and ketogluconates metabolism	0.0223	0.3061	NA	1.6656	PF02447.11|GntP_permease|NA
6666666.90843.peg.1919	2002456	2001692	-1	-	765	5-keto-D-gluconate 5-reductase (EC 1.1.1.69)	D-gluconate and ketogluconates metabolism	0.0394	NA	NA	0.4551	PF00106.20|adh_short|short chain dehydrogenase
6666666.90843.peg.192	199909	201162	1	+	1254	Gamma-glutamyl phosphate reductase (EC 1.2.1.41)	Proline Synthesis	0.0671	3.4129	0.1413	0.6401	PF00171.17|Aldedh|Aldehyde dehydrogenase family
6666666.90843.peg.1920	2003510	2002470	-2	-	1041	L-idonate 5-dehydrogenase (EC 1.1.1.264)	D-gluconate and ketogluconates metabolism	0.0751	NA	2.8967	0.6234	PF08240.7|ADH_N|Alcohol dehydrogenase GroES-like domain	PF00107.21|ADH_zinc_N|Zinc-binding dehydrogenase
6666666.90843.peg.1921	2003741	2004256	2	+	516	Gluconokinase (EC 2.7.1.12)	D-gluconate and ketogluconates metabolism; <br>Entner-Doudoroff Pathway	0.1291	0.2429	NA	1.0128	PF01202.17|SKI|Shikimate kinase
6666666.90843.peg.1922	2005284	2004289	-3	-	996	Gluconate utilization system Gnt-I transcriptional repressor	D-gluconate and ketogluconates metabolism	0.0876	0.3901	NA	0.7794	PF00356.16|LacI|Bacterial regulatory proteins, lacI family	PF13377.1|Peripla_BP_3|Periplasmic binding protein-like domain
6666666.90843.peg.1923	2005404	2006444	3	+	1041	Selenide,water dikinase (EC 2.7.9.3) @ selenocysteine-containing	Selenocysteine metabolism; <br>tRNA modification Bacteria	NA	NA	0.2628	NA	PF00586.19|AIRS|AIR synthase related protein, N-terminal domain	PF02769.17|AIRS_C|AIR synthase related protein, C-terminal domain
6666666.90843.peg.1924	2007483	2006476	-3	-	1008	Ferrochelatase, protoheme ferro-lyase (EC 4.99.1.1)	Heme and Siroheme Biosynthesis	0.1995	0.457	0.2782	1.0404	PF00762.14|Ferrochelatase|Ferrochelatase
6666666.90843.peg.1925	2007857	2007441	-2	-	417	FIG017415: ydiI hotdog fold superfamily	- none -	0.1087	0.4559	0.3239	1.0323	PF03061.17|4HBT|Thioesterase superfamily
6666666.90843.peg.1926	2011005	2007913	-3	-	3093	Glycolate dehydrogenase (EC 1.1.99.14), subunit GlcD	Glycolate, glyoxylate interconversions	0.1067	0.3192	0.1914	0.6611	PF01565.18|FAD_binding_4|FAD binding domain	PF02913.14|FAD-oxidase_C|FAD linked oxidases, C-terminal domain	PF13183.1|Fer4_8|4Fe-4S dicluster domain
6666666.90843.peg.1927	2011294	2011145	-1	-	150	hypothetical protein	- none -	NA	NA	NA	NA
6666666.90843.peg.1928	2011410	2012471	3	+	1062	Outer membrane protein A precursor	Osmoregulation	0.0313	0.4463	0.3247	1.0529	PF01389.12|OmpA_membrane|OmpA-like transmembrane domain	PF00691.15|OmpA|OmpA family
6666666.90843.peg.1929	2012583	2013164	3	+	582	LemA family protein	- none -	0.0466	NA	NA	NA	PF04011.7|LemA|LemA family
6666666.90843.peg.193	201220	201873	1	+	654	hypothetical protein	- none -	0.1863	NA	NA	NA
6666666.90843.peg.1930	2013175	2013624	1	+	450	FIG004694: Hypothetical protein	- none -	0.231	NA	NA	NA	PF04536.9|TPM|TLP18.3, Psb32 and MOLO-1 founding proteins of phosphatase
6666666.90843.peg.1931	2013617	2014417	2	+	801	Beta-propeller domains of methanol dehydrogenase type	- none -	0	NA	NA	1.8707	PF04536.9|TPM|TLP18.3, Psb32 and MOLO-1 founding proteins of phosphatase
6666666.90843.peg.1932	2014502	2014831	2	+	330	Glutaredoxin-related protein	Glutaredoxins	0.0093	0.1154	0.0374	0.4175	PF00462.19|Glutaredoxin|Glutaredoxin
6666666.90843.peg.1933	2015078	2016076	2	+	999	Thiamin ABC transporter, substrate-binding component	Thiamin biosynthesis	0.0813	0.6854	0.663	1.0931	PF13343.1|SBP_bac_6|Bacterial extracellular solute-binding protein
6666666.90843.peg.1934	2016092	2017690	2	+	1599	Thiamin ABC transporter, transmembrane component	Thiamin biosynthesis	0.0904	0.7483	0.7789	1.3613	PF00528.17|BPD_transp_1|Binding-protein-dependent transport system inner membrane component	PF00528.17|BPD_transp_1|Binding-protein-dependent transport system inner membrane component
6666666.90843.peg.1935	2017683	2018312	3	+	630	Thiamin ABC transporter, ATPase component / Thiamine transport ATP-binding protein thiQ	Thiamin biosynthesis	0.067	0.5433	0.5091	1.1268	PF00005.22|ABC_tran|ABC transporter
6666666.90843.peg.1936	2018322	2019335	3	+	1014	Biotin synthase (EC 2.8.1.6)	Biotin biosynthesis; <br>Biotin biosynthesis Experimental; <br>Biotin synthesis cluster	0.0445	0.0988	0.1078	0.7538	PF04055.16|Radical_SAM|Radical SAM superfamily	PF06968.8|BATS|Biotin and Thiamin Synthesis associated domain
6666666.90843.peg.1937	2020877	2019384	-2	-	1494	Proline/sodium symporter PutP (TC 2.A.21.2.1) @ Propionate/sodium symporter	Proline, 4-hydroxyproline uptake and utilization	0.0302	0.7889	0.7592	0.7614	PF00474.12|SSF|Sodium:solute symporter family
6666666.90843.peg.1938	2024496	2021044	-3	-	3453	Proline dehydrogenase (EC 1.5.99.8) (Proline oxidase) / Delta-1-pyrroline-5-carboxylate dehydrogenase (EC 1.5.1.12)	Proline, 4-hydroxyproline uptake and utilization; <br>Respiratory dehydrogenases 1	0.0757	NA	NA	1.1662	PF14850.1|Pro_dh-DNA_bdg|DNA-binding domain of Proline dehydrogenase	PF01619.13|Pro_dh|Proline dehydrogenase	PF00171.17|Aldedh|Aldehyde dehydrogenase family
6666666.90843.peg.1939	2024997	2024674	-3	-	324	Thioredoxin	- none -	0.028	0.3681	0.2312	0.6995	PF00085.15|Thioredoxin|Thioredoxin
6666666.90843.peg.194	203506	201986	-1	-	1521	Catalase (EC 1.11.1.6)	Oxidative stress; <br>Protection from Reactive Oxygen Species	0.0119	0.6662	0.0474	1.521	PF00199.14|Catalase|Catalase	PF06628.7|Catalase-rel|Catalase-related immune-responsive
6666666.90843.peg.1940	2026111	2025116	-1	-	996	D-lactate dehydrogenase (EC 1.1.1.28)	Fermentations: Lactate; <br>Fermentations: Mixed acid	0.0483	0.1412	0.1057	0.4212	PF00389.25|2-Hacid_dh|D-isomer specific 2-hydroxyacid dehydrogenase, catalytic domain	PF02826.14|2-Hacid_dh_C|D-isomer specific 2-hydroxyacid dehydrogenase, NAD binding domain
6666666.90843.peg.1941	2027238	2026126	-3	-	1113	Cystathionine gamma-synthase (EC 2.5.1.48)	L-Cystine Uptake and Metabolism; <br>Methionine Biosynthesis	0.0514	0.1652	0.0759	1.4352	PF01053.15|Cys_Met_Meta_PP|Cys/Met metabolism PLP-dependent enzyme
6666666.90843.peg.1942	2028422	2030176	2	+	1755	Channel-forming transporter/cytolysins activator of TpsB family	Two partner secretion pathway (TPS)	0.1063	NA	NA	NA	PF08479.6|POTRA_2|POTRA domain, ShlB-type	PF03865.8|ShlB|Haemolysin secretion/activation protein ShlB/FhaC/HecB
6666666.90843.peg.1943	2030212	2041152	1	+	10941	FIG00782348: hypothetical protein	- none -	0.3767	NA	NA	NA	PF13018.1|ESPR|NA	PF05860.8|Haemagg_act|haemagglutination activity domain	PF13332.1|Fil_haemagg_2|NA	PF13332.1|Fil_haemagg_2|NA	PF13332.1|Fil_haemagg_2|NA	PF13332.1|Fil_haemagg_2|NA	PF04829.8|PT-VENN|NA	PF12639.2|Colicin-DNase|DNase/tRNase domain of colicin-like bacteriocin
6666666.90843.peg.1944	2041154	2041543	1	+	390	hypothetical protein	- none -	NA	NA	NA	NA
6666666.90843.peg.1945	2041991	2041842	-2	-	150	hypothetical protein	- none -	NA	NA	NA	NA
6666666.90843.peg.1946	2042354	2044561	2	+	2208	Hemolysin	- none -	NA	NA	NA	NA	PF04829.8|PT-VENN|NA
6666666.90843.peg.1947	2044952	2045779	2	+	828	hypothetical protein	- none -	NA	NA	NA	NA
6666666.90843.peg.1948	2045874	2049443	3	+	3570	Hemolysin	- none -	NA	NA	NA	NA	PF13332.1|Fil_haemagg_2|NA	PF13332.1|Fil_haemagg_2|NA	PF13332.1|Fil_haemagg_2|NA	PF04829.8|PT-VENN|NA	PF15526.1|Toxin_46|NA
6666666.90843.peg.1949	2050066	2050197	1	+	132	hypothetical protein	- none -	NA	NA	NA	NA
6666666.90843.peg.195	205782	203704	-3	-	2079	DNA polymerase III subunits gamma and tau (EC 2.7.7.7)	DNA processing cluster	0.1298	0.4546	0.4271	1.172	PF13177.1|DNA_pol3_delta2|DNA polymerase III, delta subunit	PF12169.3|DNA_pol3_gamma3|DNA polymerase III subunits gamma and tau domain III	PF12170.3|DNA_pol3_tau_5|DNA polymerase III tau subunit V interacting with alpha
6666666.90843.peg.1950	2050285	2050425	1	+	141	hypothetical protein	- none -	NA	NA	NA	NA
6666666.90843.peg.1951	2050394	2050534	2	+	141	hypothetical protein	- none -	NA	NA	NA	NA
6666666.90843.peg.1952	2050539	2050676	3	+	138	hypothetical protein	- none -	NA	NA	NA	NA
6666666.90843.peg.1953	2050649	2050939	2	+	291	FIG00782348: hypothetical protein	- none -	NA	NA	NA	NA
6666666.90843.peg.1954	2051594	2051034	-2	-	561	CDP-diacylglycerol--glycerol-3-phosphate 3-phosphatidyltransferase (EC 2.7.8.5)	CBSS-316407.3.peg.1371; <br>Glycerolipid and Glycerophospholipid Metabolism in Bacteria	0.0538	0.2454	0.149	0.5285	PF01066.16|CDP-OH_P_transf|NA
6666666.90843.peg.1955	2052300	2051698	-3	-	603	Alkyl hydroperoxide reductase subunit C-like protein	Oxidative stress; <br>Thioredoxin-disulfide reductase	0.01	NA	0.045	1.7753	PF00578.16|AhpC-TSA|AhpC/TSA family	PF10417.4|1-cysPrx_C|C-terminal domain of 1-Cys peroxiredoxin
6666666.90843.peg.1956	2052437	2053627	2	+	1191	Cystathionine beta-lyase (EC 4.4.1.8)	L-Cystine Uptake and Metabolism; <br>Methionine Biosynthesis	0.0884	0.2765	0.1766	0.5266	PF01053.15|Cys_Met_Meta_PP|Cys/Met metabolism PLP-dependent enzyme
6666666.90843.peg.1957	2053734	2055089	3	+	1356	UDP-N-acetylmuramate:L-alanyl-gamma-D-glutamyl-meso-diaminopimelate ligase (EC 6.3.2.-)	Peptidoglycan biosynthesis--gjo; <br>Recycling of Peptidoglycan Amino Acids	0.0377	0.2892	0.1295	0.4373	PF01225.20|Mur_ligase|Mur ligase family, catalytic domain	PF08245.7|Mur_ligase_M|Mur ligase middle domain	PF02875.16|Mur_ligase_C|Mur ligase family, glutamate ligase domain
6666666.90843.peg.1958	2055116	2055679	2	+	564	Arabinose efflux permease	- none -	0.1475	0.6668	0.4595	NA	PF10063.4|DUF2301|NA
6666666.90843.peg.1959	2056937	2055720	-2	-	1218	Sodium/glutamate symport protein	- none -	0.0149	0.3419	0.2175	0.9922	PF03616.9|Glt_symporter|NA
6666666.90843.peg.196	206337	205795	-3	-	543	Adenine phosphoribosyltransferase (EC 2.4.2.7)	Purine conversions; <br>cAMP signaling in bacteria	0.0556	0.3275	0.1056	0.5753	PF00156.22|Pribosyltran|Phosphoribosyl transferase domain
6666666.90843.peg.1960	2059189	2056970	-1	-	2220	Topoisomerase IV subunit A (EC 5.99.1.-)	DNA topoisomerases, Type II, ATP-dependent; <br>Resistance to fluoroquinolones	0.0325	0.1569	0.091	0.4118	PF00521.15|DNA_topoisoIV|DNA gyrase/topoisomerase IV, subunit A
6666666.90843.peg.1961	2060514	2059333	-3	-	1182	Copper-containing nitrite reductase (EC 1.7.2.1)	Denitrifying reductase gene clusters	NA	NA	NA	NA	PF07732.10|Cu-oxidase_3|Multicopper oxidase
6666666.90843.peg.1962	2062436	2060538	-2	-	1899	Topoisomerase IV subunit B (EC 5.99.1.-)	DNA topoisomerases, Type II, ATP-dependent; <br>Resistance to fluoroquinolones	0.0253	0.1468	0.0411	0.3037	PF02518.21|HATPase_c|Histidine kinase-, DNA gyrase B-, and HSP90-like ATPase	PF00204.20|DNA_gyraseB|DNA gyrase B	PF01751.17|Toprim|Toprim domain	PF00986.16|DNA_gyraseB_C|DNA gyrase B subunit, carboxyl terminus
6666666.90843.peg.1963	2063448	2062513	-3	-	936	Lipid A biosynthesis lauroyl acyltransferase (EC 2.3.1.-)	KDO2-Lipid A biosynthesis	0.0868	0.3659	0.1921	0.8344	PF03279.8|Lip_A_acyltrans|NA
6666666.90843.peg.1964	2063535	2064965	3	+	1431	ADP-heptose synthase (EC 2.7.-.-) / D-glycero-beta-D-manno-heptose 7-phosphate kinase	LOS core oligosaccharide biosynthesis; <br>LOS core oligosaccharide biosynthesis	0.0609	0.1735	0.0777	0.4639	PF00294.19|PfkB|pfkB family carbohydrate kinase	PF01467.21|CTP_transf_2|Cytidylyltransferase
6666666.90843.peg.1965	2065520	2064996	-2	-	525	Acetyltransferase, GNAT family	- none -	NA	NA	NA	NA	PF00583.19|Acetyltransf_1|Acetyltransferase (GNAT) family
6666666.90843.peg.1966	2065963	2065505	-1	-	459	Histone acetyltransferase HPA2 and related acetyltransferases	CBSS-216591.1.peg.168	NA	NA	NA	NA	PF00583.19|Acetyltransf_1|Acetyltransferase (GNAT) family
6666666.90843.peg.1967	2066402	2065947	-2	-	456	Transcriptional regulator, MarR family	- none -	NA	NA	NA	NA	PF12802.2|MarR_2|MarR family
6666666.90843.peg.1968	2066591	2066860	2	+	270	SSU ribosomal protein S15p (S13e)	Ribosome SSU bacterial	0	0.1038	0.0112	0.2533	PF00312.17|Ribosomal_S15|Ribosomal protein S15
6666666.90843.peg.1969	2069356	2067005	-1	-	2352	Multimodular transpeptidase-transglycosylase (EC 2.4.1.129) (EC 3.4.-.-)	Peptidoglycan Biosynthesis	0.0691	0.3834	0.184	1.19	PF14814.1|UB2H|Bifunctional transglycosylase second domain	PF00912.17|Transgly|Transglycosylase	PF00905.17|Transpeptidase|Penicillin binding protein transpeptidase domain
6666666.90843.peg.197	207058	206525	-1	-	534	Cell wall-associated hydrolases (invasion-associated proteins)	- none -	0.1307	0.6413	0.3572	NA	PF00877.14|NLPC_P60|NlpC/P60 family
6666666.90843.peg.1970	2069716	2069363	-1	-	354	putative cytoplasmic protein	- none -	0.1885	1.2544	0.2323	1.6112	PF06062.6|UPF0231|NA
6666666.90843.peg.1971	2070062	2069718	-2	-	345	probable iron binding protein from the HesB_IscA_SufA family	- none -	0.0526	0.0973	0.0789	0.2373	PF01521.15|Fe-S_biosyn|Iron-sulphur cluster biosynthesis
6666666.90843.peg.1972	2070185	2070991	2	+	807	Methionine aminopeptidase (EC 3.4.11.18)	CBSS-312309.3.peg.1965; <br>Translation termination factors bacterial	0.0485	0.1229	0.0597	0.6069	PF00557.19|Peptidase_M24|Metallopeptidase family M24
6666666.90843.peg.1973	2071065	2073656	3	+	2592	[Protein-PII] uridylyltransferase (EC 2.7.7.59)	CBSS-312309.3.peg.1965	0.2223	0.6054	0.3041	1.2502	PF08335.6|GlnD_UR_UTase|GlnD PII-uridylyltransferase	PF01966.17|HD|HD domain
6666666.90843.peg.1974	2074980	2073697	-3	-	1284	Glutamate-1-semialdehyde aminotransferase (EC 5.4.3.8)	CBSS-196164.1.peg.461; <br>Heme and Siroheme Biosynthesis	0.0422	0.2208	2.3611	0.4428	PF00202.16|Aminotran_3|Aminotransferase class-III
6666666.90843.peg.1975	2075103	2076167	3	+	1065	Undecaprenyl-phosphate N-acetylglucosaminyl 1-phosphate transferase (EC 2.7.8.-)	- none -	0.0791	0.1865	0.1117	0.7375	PF00953.16|Glycos_transf_4|Glycosyl transferase family 4
6666666.90843.peg.1976	2081963	2082091	2	+	129	hypothetical protein	- none -	NA	NA	NA	NA
6666666.90843.peg.1977	2082331	2084241	1	+	1911	DinG family ATP-dependent helicase YoaA	DNA repair, bacterial DinG and relatives	0.0928	0.3111	0.2719	0.6982	PF13307.1|Helicase_C_2|Helicase C-terminal domain
6666666.90843.peg.1978	2084254	2084964	1	+	711	TsaB protein, required for threonylcarbamoyladenosine (t(6)A) formation in tRNA	Bacterial RNA-metabolizing Zn-dependent hydrolases; <br>Conserved gene cluster associated with Met-tRNA formyltransferase; <br>Ribosome biogenesis bacterial; <br>YgjD and YeaZ; <br>YjeE; <br>YrdC-YciO-Sua5 protein family	0.0678	0.4717	0.2136	1.174	PF00814.20|Peptidase_M22|Glycoprotease family
6666666.90843.peg.1979	2084993	2085532	2	+	540	Starvation lipoprotein Slp paralog	Carbon Starvation	0.1711	0.8281	0.4492	2.0775	PF03843.8|Slp|NA
6666666.90843.peg.198	208669	207245	-1	-	1425	Dihydrolipoamide dehydrogenase of pyruvate dehydrogenase complex (EC 1.8.1.4) @ Dihydrolipoamide dehydrogenase (EC 1.8.1.4)	5-FCL-like protein; <br>Pyruvate metabolism II: acetyl-CoA, acetogenesis from pyruvate; <br>TCA Cycle; <br>TCA Cycle	0.0063	0.1678	0.0485	0.2216	PF07992.9|Pyr_redox_2|Pyridine nucleotide-disulphide oxidoreductase	PF00070.22|Pyr_redox|Pyridine nucleotide-disulphide oxidoreductase	PF02852.17|Pyr_redox_dim|Pyridine nucleotide-disulphide oxidoreductase, dimerisation domain
6666666.90843.peg.1980	2085576	2087264	3	+	1689	Long-chain-fatty-acid--CoA ligase (EC 6.2.1.3)	Biotin biosynthesis; <br>Biotin synthesis cluster; <br>Fatty acid metabolism cluster	0.0231	0.1526	0.0747	0.5866	PF00501.23|AMP-binding|AMP-binding enzyme	PF13193.1|AMP-binding_C|AMP-binding enzyme C-terminal domain
6666666.90843.peg.1981	2087331	2088485	3	+	1155	Ribonuclease D (EC 3.1.26.3)	tRNA processing	0.0599	0.7846	0.3233	1.4082	PF01612.15|DNA_pol_A_exo1|3'-5' exonuclease	PF00570.18|HRDC|HRDC domain
6666666.90843.peg.1982	2090685	2088547	-3	-	2139	Phosphate acetyltransferase (EC 2.3.1.8)	Fermentations: Lactate; <br>Fermentations: Mixed acid; <br>Pyruvate metabolism II: acetyl-CoA, acetogenesis from pyruvate	0.0843	0.1464	0.0928	0.4405	PF13500.1|AAA_26|AAA domain	PF07085.7|DRTGG|DRTGG domain	PF01515.14|PTA_PTB|Phosphate acetyl/butaryl transferase
6666666.90843.peg.1983	2091945	2090752	-3	-	1194	Acetate kinase (EC 2.7.2.1)	Fermentations: Lactate; <br>Fermentations: Mixed acid; <br>Pyruvate metabolism II: acetyl-CoA, acetogenesis from pyruvate	0.2171	0.2079	0.2013	0.4038	PF00871.12|Acetate_kinase|Acetokinase family
6666666.90843.peg.1984	2092173	2092616	3	+	444	hypothetical protein	- none -	0.0748	0.8032	0.3328	1.2218	PF04217.8|DUF412|NA
6666666.90843.peg.1985	2092713	2093204	3	+	492	Colicin V production protein	Colicin V and Bacteriocin Production Cluster	0.0307	0.2895	0.0982	0.6705	PF02674.11|Colicin_V|NA
6666666.90843.peg.1986	2093215	2094732	1	+	1518	Amidophosphoribosyltransferase (EC 2.4.2.14)	Colicin V and Bacteriocin Production Cluster; <br>De Novo Purine Biosynthesis	0.0416	NA	0.1176	0.4613	PF00310.16|GATase_2|Glutamine amidotransferases class-II	PF00156.22|Pribosyltran|Phosphoribosyl transferase domain
6666666.90843.peg.1987	2095816	2094785	-1	-	1032	Branched-chain amino acid aminotransferase (EC 2.6.1.42)	Alanine biosynthesis; <br>Branched-Chain Amino Acid Biosynthesis; <br>Leucine Biosynthesis; <br>Pyruvate Alanine Serine Interconversions	0.0496	0.1855	0.0787	2.0592	PF01063.14|Aminotran_4|Aminotransferase class IV
6666666.90843.peg.1988	2096292	2097185	3	+	894	Glycine cleavage system transcriptional activator GcvA	LysR-family proteins in Escherichia coli; <br>Orphan regulatory proteins	0.0606	0.3331	0.1875	1.0303	PF00126.22|HTH_1|Bacterial regulatory helix-turn-helix protein, lysR family	PF03466.15|LysR_substrate|LysR substrate binding domain
6666666.90843.peg.1989	2097178	2098266	1	+	1089	LSU rRNA 2&#39;-O-methyl-C2498 methyltransferase RlmM	RNA methylation	0.1509	0.4298	0.1966	0.6628	PF01728.14|FtsJ|FtsJ-like methyltransferase
6666666.90843.peg.199	208646	208774	2	+	129	hypothetical protein	- none -	NA	NA	NA	NA
6666666.90843.peg.1990	2098625	2099746	2	+	1122	Membrane-bound lytic murein transglycosylase A precursor (EC 3.2.1.-)	Murein Hydrolases	0.0054	0.3434	0.3329	0.9858	PF03562.12|MltA|MltA specific insert domain	PF06725.6|3D|3D domain
6666666.90843.peg.1991	2099746	2100510	1	+	765	CsdL (EC-YgdL) protein of the HesA/MoeB/ThiF family, part of the CsdA-E-L sulfur transfer pathway	- none -	0.0315	0.2399	0.0866	0.6423	PF00899.16|ThiF|ThiF family
6666666.90843.peg.1992	2100542	2100676	2	+	135	hypothetical protein	- none -	NA	NA	NA	NA
6666666.90843.peg.1993	2100686	2101666	2	+	981	Zinc ABC transporter, periplasmic-binding protein ZnuA	- none -	0.1056	0.608	0.2325	1.1835	PF01297.12|TroA|Periplasmic solute binding protein family
6666666.90843.peg.1994	2101790	2103940	2	+	2151	23S rRNA (guanine-N-2-) -methyltransferase rlmL EC 2.1.1.-)	RNA methylation	0.049	0.1936	0.1377	0.6361	PF02926.12|THUMP|THUMP domain	PF01170.13|UPF0020|Putative RNA methylase family UPF0020	PF10672.4|Methyltrans_SAM|S-adenosylmethionine-dependent methyltransferase
6666666.90843.peg.1995	2103963	2104568	3	+	606	Cobalt-zinc-cadmium resistance protein CzcD	Cobalt-zinc-cadmium resistance	0	NA	NA	NA	PF01545.16|Cation_efflux|Cation efflux family
6666666.90843.peg.1996	2105220	2104654	-3	-	567	Aminodeoxychorismate lyase (EC 4.1.3.38)	Chorismate: Intermediate for synthesis of Tryptophan, PAPA antibiotics, PABA, 3-hydroxyanthranilate and more.; <br>Folate Biosynthesis; <br>Tryptophan synthesis	0.0213	0.5408	0.3507	NA	PF01063.14|Aminotran_4|Aminotransferase class IV
6666666.90843.peg.1997	2106194	2105220	-2	-	975	Para-aminobenzoate synthase, aminase component (EC 2.6.1.85)	Chorismate: Intermediate for synthesis of Tryptophan, PAPA antibiotics, PABA, 3-hydroxyanthranilate and more.; <br>Folate Biosynthesis; <br>Tryptophan synthesis	0.1767	0.5493	0.3282	2.2113	PF00425.13|Chorismate_bind|chorismate binding enzyme
6666666.90843.peg.1998	2106251	2106820	2	+	570	Para-aminobenzoate synthase, amidotransferase component (EC 2.6.1.85)	Chorismate: Intermediate for synthesis of Tryptophan, PAPA antibiotics, PABA, 3-hydroxyanthranilate and more.; <br>Folate Biosynthesis; <br>Tryptophan synthesis	0.1413	0.4726	0.2271	NA	PF00117.23|GATase|Glutamine amidotransferase class-I
6666666.90843.peg.1999	2106899	2108053	2	+	1155	S-adenosylmethionine synthetase (EC 2.5.1.6)	Methionine Biosynthesis; <br>Methionine Degradation	0.013	0.0938	0.0339	0.1891	PF00438.15|S-AdoMet_synt_N|S-adenosylmethionine synthetase, N-terminal domain	PF02772.11|S-AdoMet_synt_M|S-adenosylmethionine synthetase, central domain	PF02773.11|S-AdoMet_synt_C|S-adenosylmethionine synthetase, C-terminal domain
6666666.90843.peg.2	1162	2283	1	+	1122	Type I restriction-modification system, restriction subunit R (EC 3.1.21.3)	Restriction-Modification System; <br>Type I Restriction-Modification	NA	0.5645	0.8775	NA	PF11867.3|DUF3387|NA
6666666.90843.peg.20	18813	18319	-3	-	495	hypothetical protein	- none -	0.1661	1.9883	NA	NA
6666666.90843.peg.200	210692	208767	-2	-	1926	Dihydrolipoamide acetyltransferase component of pyruvate dehydrogenase complex (EC 2.3.1.12)	5-FCL-like protein; <br>Dehydrogenase complexes; <br>Pyruvate metabolism II: acetyl-CoA, acetogenesis from pyruvate	0.062	0.2003	0.1237	0.4151	PF00364.17|Biotin_lipoyl|Biotin-requiring enzyme	PF00364.17|Biotin_lipoyl|Biotin-requiring enzyme	PF00364.17|Biotin_lipoyl|Biotin-requiring enzyme	PF02817.12|E3_binding|e3 binding domain	PF00198.18|2-oxoacid_dh|2-oxoacid dehydrogenases acyltransferase (catalytic domain)
6666666.90843.peg.2000	2108065	2108619	1	+	555	Protein sprT	- none -	0.1509	0.7018	0.2933	1.3253	PF10263.4|SprT-like|NA
6666666.90843.peg.2001	2108677	2109219	1	+	543	Opacity protein and related surface antigens	- none -	0.5261	NA	0.5677	NA	PF02462.10|Opacity|Opacity family porin protein
6666666.90843.peg.2002	2109345	2111225	3	+	1881	Chaperone protein HtpG	Protein chaperones	0.0272	0.0655	0.0879	0.3032	PF13589.1|HATPase_c_3|Histidine kinase-, DNA gyrase B-, and HSP90-like ATPase	PF00183.13|HSP90|Hsp90 protein
6666666.90843.peg.2003	2111823	2112221	3	+	399	hypothetical protein	- none -	NA	NA	NA	NA	PF01381.17|HTH_3|Helix-turn-helix
6666666.90843.peg.2004	2112229	2112573	1	+	345	FIG138056: a glutathione-dependent thiol reductase	A Glutathione-dependent Thiol Reductase Associated with a Step in Lysine Biosynthesis; <br>CBSS-584.1.peg.1352	0.1632	0.1897	0.212	1.1398	PF03960.10|ArsC|ArsC family
6666666.90843.peg.2005	2112601	2113734	1	+	1134	N-succinyl-L,L-diaminopimelate desuccinylase (EC 3.5.1.18)	A Glutathione-dependent Thiol Reductase Associated with a Step in Lysine Biosynthesis; <br>CBSS-584.1.peg.1352; <br>Lysine Biosynthesis DAP Pathway; <br>Lysine Biosynthesis DAP Pathway, GJO scratch	0.1398	0.139	0.2024	0.6659	PF01546.23|Peptidase_M20|Peptidase family M20/M25/M40	PF07687.9|M20_dimer|Peptidase dimerisation domain
6666666.90843.peg.2006	2113737	2114417	3	+	681	FIG009095: D,D-carboxypeptidase family protein	CBSS-584.1.peg.1352	0.1402	0.3081	0.3123	NA	PF02557.12|VanY|D-alanyl-D-alanine carboxypeptidase
6666666.90843.peg.2007	2115478	2114621	-1	-	858	Hypothetical ATP-binding protein UPF0042, contains P-loop	- none -	0.0211	0.3085	0.2334	0.551	PF03668.10|ATP_bind_2|NA
6666666.90843.peg.2008	2116000	2115497	-1	-	504	PTS IIA-like nitrogen-regulatory protein PtsN	- none -	0.1078	0.711	0.3944	1.3802	PF00359.17|PTS_EIIA_2|Phosphoenolpyruvate-dependent sugar phosphotransferase system, EIIA 2
6666666.90843.peg.2009	2116728	2116003	-3	-	726	Lipopolysaccharide ABC transporter, ATP-binding protein LptB	KDO2-Lipid A biosynthesis; <br>Lipopolysaccharide assembly	0.0124	0.1568	0.0788	0.2864	PF00005.22|ABC_tran|ABC transporter	PF12399.3|BCA_ABC_TP_C|NA
6666666.90843.peg.201	213384	210727	-3	-	2658	Pyruvate dehydrogenase E1 component (EC 1.2.4.1)	5-FCL-like protein; <br>Dehydrogenase complexes; <br>Methionine Degradation; <br>Pyruvate metabolism II: acetyl-CoA, acetogenesis from pyruvate	0.0158	0.2095	0.0554	0.4553	PF00456.16|Transketolase_N|Transketolase, thiamine diphosphate binding domain
6666666.90843.peg.2010	2117247	2116732	-3	-	516	LptA, protein essential for LPS transport across the periplasm	KDO2-Lipid A biosynthesis; <br>Lipopolysaccharide assembly	0.0409	0.3186	0.242	0.8317	PF03968.9|OstA|OstA-like protein
6666666.90843.peg.2011	2117833	2117228	-1	-	606	Uncharacterized protein YrbK clustered with lipopolysaccharide transporters	Lipopolysaccharide assembly	0.0697	0.5152	0.4534	1.6967	PF06835.8|LptC|Lipopolysaccharide-assembly, LptC-related
6666666.90843.peg.2012	2118458	2117922	-2	-	537	FIG138315: Putative alpha helix protein	Putative TldE-TldD proteolytic complex	0.0843	0.3855	0.232	0.7803	PF04751.9|DUF615|Protein of unknown function (DUF615)
6666666.90843.peg.2013	2118547	2119902	1	+	1356	TldE protein, part of TldE/TldD proteolytic complex	Putative TldE-TldD proteolytic complex	0.082	0.3269	0.1583	0.7209	PF01523.11|PmbA_TldD|Putative modulator of DNA gyrase
6666666.90843.peg.2014	2120114	2120653	2	+	540	Hypoxanthine-guanine phosphoribosyltransferase (EC 2.4.2.8)	Cell division-ribosomal stress proteins cluster; <br>Folate biosynthesis cluster; <br>Purine conversions	0.0615	0.2236	0.1936	0.4588	PF00156.22|Pribosyltran|Phosphoribosyl transferase domain
6666666.90843.peg.2015	2120749	2120618	-1	-	132	hypothetical protein	- none -	NA	NA	NA	NA
6666666.90843.peg.2016	2121212	2120724	-2	-	489	hypothetical protein	- none -	0.0679	NA	NA	NA
6666666.90843.peg.2017	2122288	2121218	-1	-	1071	possible transport system permease protein	- none -	0.0562	NA	NA	NA	PF07690.11|MFS_1|Major Facilitator Superfamily
6666666.90843.peg.2018	2123260	2122529	-1	-	732	Molybdopterin biosynthesis protein MoeB	Molybdenum cofactor biosynthesis	0.0494	0.4033	0.2053	0.7326	PF00899.16|ThiF|ThiF family	PF05237.8|MoeZ_MoeB|MoeZ/MoeB domain
6666666.90843.peg.2019	2124477	2123260	-3	-	1218	Molybdopterin biosynthesis protein MoeA	Molybdenum cofactor biosynthesis	0.0963	0.326	0.2487	0.7969	PF03453.12|MoeA_N|MoeA N-terminal region (domain I and II)	PF00994.19|MoCF_biosynth|Probable molybdopterin binding domain	PF03454.10|MoeA_C|MoeA C-terminal region (domain IV)
6666666.90843.peg.202	213694	214152	1	+	459	Methylglyoxal synthase (EC 4.2.3.3)	Methylglyoxal Metabolism	0.0724	0.4412	0.2456	0.6046	PF02142.17|MGS|MGS-like domain
6666666.90843.peg.2020	2124658	2125314	1	+	657	GTP cyclohydrolase I (EC 3.5.4.16) type 1	Folate Biosynthesis; <br>Folate biosynthesis cluster; <br>Molybdenum cofactor biosynthesis; <br>Queuosine-Archaeosine Biosynthesis; <br>tRNA modification Bacteria	0.0413	0.2665	0.1366	0.6372	PF01227.17|GTP_cyclohydroI|GTP cyclohydrolase I
6666666.90843.peg.2021	2126762	2125380	-2	-	1383	COG0471: Di- and tricarboxylate transporters	- none -	0.0565	NA	NA	NA	PF00939.14|Na_sulph_symp|Sodium:sulfate symporter transmembrane region
6666666.90843.peg.2022	2127506	2127351	-2	-	156	Modulator of drug activity B	- none -	0.0588	NA	NA	0.5081
6666666.90843.peg.2023	2127932	2127570	-2	-	363	Modulator of drug activity B	- none -	0.6074	NA	0.2443	NA	PF02525.12|Flavodoxin_2|Flavodoxin-like fold
6666666.90843.peg.2024	2128769	2128077	-2	-	693	Probable tonB-dependent receptor yncD precursor	- none -	0.0769	NA	NA	1.2006	PF00593.19|TonB_dep_Rec|TonB dependent receptor
6666666.90843.peg.2025	2129255	2128800	-2	-	456	Probable tonB-dependent receptor yncD precursor	- none -	NA	NA	NA	NA
6666666.90843.peg.2026	2130118	2129399	-1	-	720	Probable tonB-dependent receptor yncD precursor	- none -	NA	2.5199	NA	NA	PF07715.10|Plug|TonB-dependent Receptor Plug Domain
6666666.90843.peg.2027	2130453	2130199	-3	-	255	hypothetical protein	- none -	0.0238	NA	NA	NA
6666666.90843.peg.2028	2130656	2130447	-2	-	210	hypothetical protein	- none -	NA	NA	NA	NA
6666666.90843.peg.2029	2131443	2130958	-3	-	486	Possible Pirin family proteins	- none -	NA	NA	NA	NA	PF02678.11|Pirin|Pirin
6666666.90843.peg.203	215724	214246	-3	-	1479	GTP-binding protein	- none -	0.5319	2.1664	1.5127	2.8493	PF06097.6|DUF945|NA
6666666.90843.peg.2030	2131629	2131480	-3	-	150	Possible Pirin family proteins	- none -	0.0408	NA	NA	0.7247
6666666.90843.peg.2031	2132971	2131841	-1	-	1131	Ribonucleotide reductase of class Ia (aerobic), beta subunit (EC 1.17.4.1)	Ribonucleotide reduction	0.008	0.0133	0.0346	0.1854	PF00268.16|Ribonuc_red_sm|Ribonucleotide reductase, small chain	PF00268.16|Ribonuc_red_sm|Ribonucleotide reductase, small chain
6666666.90843.peg.2032	2135308	2133038	-1	-	2271	Ribonucleotide reductase of class Ia (aerobic), alpha subunit (EC 1.17.4.1)	Ribonucleotide reduction	0.0146	0.0608	0.0463	0.1989	PF03477.11|ATP-cone|ATP cone domain	PF00317.16|Ribonuc_red_lgN|Ribonucleotide reductase, all-alpha domain	PF02867.10|Ribonuc_red_lgC|Ribonucleotide reductase, barrel domain
6666666.90843.peg.2033	2135422	2135544	1	+	123	hypothetical protein	- none -	NA	NA	NA	NA
6666666.90843.peg.2034	2136164	2135583	-2	-	582	21 kDa hemolysin precursor	CBSS-160492.1.peg.550	0.0622	0.4997	0.3528	0.8332	PF04972.12|BON|BON domain	PF04972.12|BON|BON domain
6666666.90843.peg.2035	2136842	2136258	-2	-	585	Phosphoheptose isomerase (EC 5.3.1.-)	CBSS-160492.1.peg.550; <br>Capsular heptose biosynthesis; <br>LOS core oligosaccharide biosynthesis	0.0361	0.5733	0.2032	1.4557	PF13580.1|SIS_2|SIS domain
6666666.90843.peg.2036	2137216	2136857	-1	-	360	Endonuclease (EC 3.1.-.-)	- none -	0.0672	0.3022	0.1812	1.0076	PF02021.12|UPF0102|Uncharacterised protein family UPF0102
6666666.90843.peg.2037	2138939	2137218	-2	-	1722	LppC putative lipoprotein	CBSS-160492.1.peg.550	0.0803	0.559	0.2702	1.7323	PF04348.8|LppC|LppC putative lipoprotein
6666666.90843.peg.2038	2139015	2139863	3	+	849	rRNA small subunit methyltransferase I	16S rRNA modification within P site of ribosome; <br>CBSS-160492.1.peg.550; <br>Heat shock dnaK gene cluster extended	0.132	0.2419	0.1819	0.5979	PF00590.15|TP_methylase|Tetrapyrrole (Corrin/Porphyrin) Methylases
6666666.90843.peg.2039	2139944	2141392	2	+	1449	TldD protein, part of TldE/TldD proteolytic complex	CBSS-354.1.peg.2917; <br>Putative TldE-TldD proteolytic complex	0.0581	0.2413	0.083	0.503	PF01523.11|PmbA_TldD|Putative modulator of DNA gyrase
6666666.90843.peg.204	215992	217887	1	+	1896	Chaperone protein DnaK	GroEL GroES; <br>Heat shock dnaK gene cluster extended; <br>Protein chaperones	0.0206	0.0349	0.2439	0.1893	PF00012.15|HSP70|Hsp70 protein
6666666.90843.peg.2040	2142188	2141508	-2	-	681	3-keto-L-gulonate 6-phosphate decarboxylase	L-ascorbate utilization (and related gene clusters)	0.031	0.0982	NA	1.0322	PF00215.19|OMPdecase|Orotidine 5'-phosphate decarboxylase / HUMPS family
6666666.90843.peg.2041	2142730	2142263	-1	-	468	Ascorbate-specific PTS system, EIIA component (EC 2.7.1.-)	L-ascorbate utilization (and related gene clusters)	0.0452	0.4284	NA	1.0645	PF00359.17|PTS_EIIA_2|Phosphoenolpyruvate-dependent sugar phosphotransferase system, EIIA 2
6666666.90843.peg.2042	2144565	2142808	-3	-	1758	Ascorbate-specific PTS system, EIIC component	L-ascorbate utilization (and related gene clusters)	0.0444	0.2152	NA	0.6086	PF03611.9|EIIC-GAT|NA	PF02302.12|PTS_IIB|PTS system, Lactose/Cellobiose specific IIB subunit
6666666.90843.peg.2043	2144927	2146018	2	+	1092	Probable L-ascorbate-6-phosphate lactonase UlaG (EC 3.1.1.-) (L-ascorbate utilization protein G)	L-ascorbate utilization (and related gene clusters)	0.0028	0.0661	NA	0.6115	PF12706.2|Lactamase_B_2|Beta-lactamase superfamily domain
6666666.90843.peg.2044	2146100	2146846	2	+	747	Ascorbate utilization transcriptional regulator UlaR, HTH-type	L-ascorbate utilization (and related gene clusters)	0.1185	0.5622	NA	1.0082	PF08220.7|HTH_DeoR|DeoR-like helix-turn-helix domain	PF00455.17|DeoRC|NA
6666666.90843.peg.2045	2146882	2147742	1	+	861	L-xylulose 5-phosphate 3-epimerase (EC 5.1.3.-)	L-ascorbate utilization (and related gene clusters)	0.0455	0.0909	NA	0.4174	PF01261.19|AP_endonuc_2|Xylose isomerase-like TIM barrel
6666666.90843.peg.2046	2147736	2148431	3	+	696	L-ribulose-5-phosphate 4-epimerase (EC 5.1.3.4)	L-Arabinose utilization; <br>L-ascorbate utilization (and related gene clusters)	0.3012	0.15	NA	0.3804	PF00596.16|Aldolase_II|Class II Aldolase and Adducin N-terminal domain
6666666.90843.peg.2047	2148489	2149307	3	+	819	HMP-PP hydrolase (pyridoxal phosphatase) Cof, detected in genetic screen for thiamin metabolic genes (PMID:15292217)	- none -	0.1029	0.6561	NA	1.7418	PF08282.7|Hydrolase_3|haloacid dehalogenase-like hydrolase
6666666.90843.peg.2048	2151898	2149418	-1	-	2481	Trimethylamine-N-oxide reductase (EC 1.6.6.9)	- none -	0.046	0.2007	2.1384	0.8557	PF00384.17|Molybdopterin|Molybdopterin oxidoreductase	PF01568.16|Molydop_binding|Molydopterin dinucleotide binding domain
6666666.90843.peg.2049	2153026	2151929	-1	-	1098	Cytochrome c-type protein TorY	- none -	0.1539	0.261	NA	1.4276	PF03264.9|Cytochrom_NNT|NapC/NirT cytochrome c family, N-terminal region
6666666.90843.peg.205	218100	219254	3	+	1155	Chaperone protein DnaJ	GroEL GroES; <br>Heat shock dnaK gene cluster extended; <br>Protein chaperones	0.0313	0.1933	0.1445	0.4771	PF00226.26|DnaJ|DnaJ domain	PF00684.14|DnaJ_CXXCXGXG|DnaJ central domain	PF01556.13|CTDII|DnaJ C terminal domain
6666666.90843.peg.2050	2154355	2153273	-1	-	1083	ABC transporter, periplasmic spermidine putrescine-binding protein PotD (TC 3.A.1.11.1)	Polyamine Metabolism	0.0278	0.0806	0.0861	NA	PF13416.1|SBP_bac_8|Bacterial extracellular solute-binding protein
6666666.90843.peg.2051	2155259	2154489	-2	-	771	Spermidine Putrescine ABC transporter permease component potC (TC_3.A.1.11.1)	Polyamine Metabolism	0.0156	0.0625	0.0312	0.4595	PF00528.17|BPD_transp_1|Binding-protein-dependent transport system inner membrane component
6666666.90843.peg.2052	2155906	2155259	-1	-	648	Spermidine Putrescine ABC transporter permease component PotB (TC 3.A.1.11.1)	Polyamine Metabolism	0.0233	0.014	0.0605	0.556	PF00528.17|BPD_transp_1|Binding-protein-dependent transport system inner membrane component
6666666.90843.peg.2053	2157221	2156106	-2	-	1116	Putrescine transport ATP-binding protein PotA (TC 3.A.1.11.1)	Polyamine Metabolism	0.0108	0.0539	0.0404	0.4715	PF00005.22|ABC_tran|ABC transporter	PF08402.5|TOBE_2|TOBE domain
6666666.90843.peg.2054	2157354	2157187	-3	-	168	hypothetical protein	- none -	NA	NA	NA	NA
6666666.90843.peg.2055	2160401	2157726	-2	-	2676	Paraquat-inducible protein B	Heme, hemin uptake and utilization systems in GramNegatives; <br>Oxidative stress	0.0797	0.4472	0.4076	1.3573	PF02470.15|MCE|NA	PF02470.15|MCE|NA	PF02470.15|MCE|NA
6666666.90843.peg.2056	2161641	2160376	-3	-	1266	Paraquat-inducible protein A	Heme, hemin uptake and utilization systems in GramNegatives; <br>Oxidative stress	0.0774	0.4832	0.4029	1.3964	PF04403.8|PqiA|NA	PF04403.8|PqiA|NA
6666666.90843.peg.2057	2161852	2162493	1	+	642	ProQ: influences osmotic activation of compatible solute ProP	Proline, 4-hydroxyproline uptake and utilization	0.0939	0.5529	0.3574	1.0824	PF04352.8|ProQ|ProQ/FINO family
6666666.90843.peg.2058	2162621	2164603	2	+	1983	Tail-specific protease precursor (EC 3.4.21.102)	- none -	0.0545	0.2805	0.2408	0.9813	PF00595.19|PDZ|PDZ domain (Also known as DHR or GLGF)	PF03572.13|Peptidase_S41|Peptidase family S41	PF11818.3|DUF3340|NA
6666666.90843.peg.2059	2164666	2166129	1	+	1464	L,D-transpeptidase YcbB	CBSS-228400.4.peg.1623	0.0967	0.721	0.5368	1.5732	PF03734.9|YkuD|L,D-transpeptidase catalytic domain
6666666.90843.peg.206	220659	219331	-3	-	1329	L-cystine uptake protein TcyP	L-Cystine Uptake and Metabolism	0.0633	NA	0.3548	0.7556	PF00375.13|SDF|Sodium:dicarboxylate symporter family
6666666.90843.peg.2060	2166204	2166764	3	+	561	FIG001587: exported protein	CBSS-228400.4.peg.1623	0.0591	0.5195	0.3567	1.0267	PF05951.8|Peptidase_M15_2|NA
6666666.90843.peg.2061	2166818	2167444	2	+	627	Hypothetical metal-binding enzyme, YcbL homolog	CBSS-228400.4.peg.1623	0.2225	0.465	0.3415	0.9517	PF00753.22|Lactamase_B|Metallo-beta-lactamase superfamily
6666666.90843.peg.2062	2169216	2167483	-3	-	1734	Arginyl-tRNA synthetase (EC 6.1.1.19)	tRNA aminoacylation, Arg	0.078	0.2011	0.1199	0.4178	PF03485.11|Arg_tRNA_synt_N|Arginyl tRNA synthetase N terminal domain	PF00750.14|tRNA-synt_1d|tRNA synthetases class I (R)	PF05746.10|DALR_1|DALR anticodon binding domain
6666666.90843.peg.2063	2169296	2169862	2	+	567	Protein yecM	- none -	0.1346	0.7365	0.4531	1.9014	PF06185.7|YecM|YecM protein
6666666.90843.peg.2064	2169867	2170166	3	+	300	FIG00697529: hypothetical protein	- none -	0.0303	NA	0.7633	NA
6666666.90843.peg.2065	2170193	2170657	2	+	465	Outer membrane lipoprotein	- none -	0.0519	0.3907	0.2759	1.1183	PF05433.10|Rick_17kDa_Anti|NA
6666666.90843.peg.2066	2172024	2170744	-3	-	1281	5-Enolpyruvylshikimate-3-phosphate synthase (EC 2.5.1.19)	Chorismate Synthesis; <br>Common Pathway For Synthesis of Aromatic Compounds (DAHP synthase to chorismate)	0.0822	0.2686	0.1759	0.4616	PF00275.15|EPSP_synthase|EPSP synthase (3-phosphoshikimate 1-carboxyvinyltransferase)
6666666.90843.peg.2067	2172878	2172042	-2	-	837	Formyltetrahydrofolate deformylase (EC 3.5.1.10)	5-FCL-like protein; <br>One-carbon metabolism by tetrahydropterines	0.0144	0.1614	0.0612	0.4213	PF00551.14|Formyl_trans_N|Formyl transferase
6666666.90843.peg.2068	2173359	2172955	-3	-	405	DNA-binding protein H-NS	- none -	0.0522	0.7924	0.67	1.4608	PF00816.16|Histone_HNS|H-NS histone family
6666666.90843.peg.2069	2173822	2175342	1	+	1521	Na+/H+ antiporter	- none -	0.1188	0.4048	0.2681	NA	PF03553.9|Na_H_antiporter|NA
6666666.90843.peg.207	221814	220762	-3	-	1053	Molybdenum transport ATP-binding protein ModC (TC 3.A.1.8.1)	Molybdenum cofactor biosynthesis	0.1387	0.4771	0.186	0.9578	PF00005.22|ABC_tran|ABC transporter	PF03459.12|TOBE|TOBE domain
6666666.90843.peg.2070	2175400	2175576	1	+	177	hypothetical protein	- none -	NA	NA	NA	NA
6666666.90843.peg.2071	2175614	2177338	2	+	1725	Acetolactate synthase large subunit (EC 2.2.1.6)	Acetolactate synthase subunits; <br>Branched-Chain Amino Acid Biosynthesis	0.0505	NA	0.1496	0.4507	PF02776.13|TPP_enzyme_N|Thiamine pyrophosphate enzyme, N-terminal TPP binding domain	PF00205.17|TPP_enzyme_M|Thiamine pyrophosphate enzyme, central domain	PF02775.16|TPP_enzyme_C|Thiamine pyrophosphate enzyme, C-terminal TPP binding domain
6666666.90843.peg.2072	2177338	2177829	1	+	492	Acetolactate synthase small subunit (EC 2.2.1.6)	Acetolactate synthase subunits; <br>Branched-Chain Amino Acid Biosynthesis	0.0123	NA	0.1227	0.4152	PF13710.1|ACT_5|ACT domain	PF10369.4|ALS_ss_C|Small subunit of acetolactate synthase
6666666.90843.peg.2073	2179544	2178036	-2	-	1509	Lysyl-tRNA synthetase (class II) (EC 6.1.1.6)	tRNA aminoacylation, Lys	0.0299	0.0578	0.0598	0.4458	PF01336.20|tRNA_anti-codon|OB-fold nucleic acid binding domain	PF00152.15|tRNA-synt_2|tRNA synthetases class II (D, K and N)
6666666.90843.peg.2074	2179856	2181178	2	+	1323	Lysine/cadaverine antiporter membrane protein CadB	Lysine degradation	NA	NA	NA	0.5917	PF13520.1|AA_permease_2|Amino acid permease
6666666.90843.peg.2075	2181180	2183318	3	+	2139	Lysine decarboxylase, inducible (EC 4.1.1.18)	Lysine degradation	NA	NA	NA	0.5712	PF03709.10|OKR_DC_1_N|Orn/Lys/Arg decarboxylase, N-terminal domain	PF01276.15|OKR_DC_1|Orn/Lys/Arg decarboxylase, major domain	PF03711.10|OKR_DC_1_C|Orn/Lys/Arg decarboxylase, C-terminal domain
6666666.90843.peg.2076	2184322	2183429	-1	-	894	Chromosome initiation inhibitor	LysR-family proteins in Escherichia coli	NA	NA	NA	1.1034	PF00126.22|HTH_1|Bacterial regulatory helix-turn-helix protein, lysR family
6666666.90843.peg.2077	2185267	2184365	-1	-	903	Peptide chain release factor 2; programmed frameshift-containing	Programmed frameshift; <br>Programmed frameshift; <br>Translation termination factors bacterial	0.04	0.0567	0.0601	0.2062	PF03462.13|PCRF|PCRF domain	PF00472.15|RF-1|RF-1 domain
6666666.90843.peg.2078	2185596	2186282	3	+	687	Thiol:disulfide interchange protein DsbC	Periplasmic disulfide interchange	0.0921	0.4522	0.2591	1.2231	PF10411.4|DsbC_N|Disulfide bond isomerase protein N-terminus	PF13098.1|Thioredoxin_2|Thioredoxin-like domain
6666666.90843.peg.2079	2186370	2188097	3	+	1728	Single-stranded-DNA-specific exonuclease RecJ (EC 3.1.-.-)	DNA Repair Base Excision; <br>DNA repair, bacterial RecFOR pathway	0.0696	0.3659	0.1832	0.7315	PF01368.15|DHH|DHH family	PF02272.14|DHHA1|DHHA1 domain
6666666.90843.peg.208	222532	221804	-1	-	729	Molybdenum transport system permease protein ModB (TC 3.A.1.8.1)	Molybdenum cofactor biosynthesis	0.0868	0.1862	0.1518	0.6012	PF00528.17|BPD_transp_1|Binding-protein-dependent transport system inner membrane component
6666666.90843.peg.2080	2188090	2188797	1	+	708	Thiol-disulfide isomerase and thioredoxins	- none -	0.0638	0.8977	0.4588	NA
6666666.90843.peg.2081	2188794	2189483	3	+	690	5&#39;-methylthioadenosine nucleosidase (EC 3.2.2.16) / S-adenosylhomocysteine nucleosidase (EC 3.2.2.9)	Adenosyl nucleosidases; <br>Adenosyl nucleosidases; <br>Methionine Biosynthesis; <br>Methionine Degradation; <br>Polyamine Metabolism	0.0786	0.3475	0.1092	0.8234	PF01048.15|PNP_UDP_1|Phosphorylase superfamily
6666666.90843.peg.2082	2189492	2190163	2	+	672	Cytidylate kinase (EC 2.7.4.25)	pyrimidine conversions	0.0583	0.202	0.1102	0.6905	PF02224.13|Cytidylate_kin|Cytidylate kinase
6666666.90843.peg.2083	2190259	2191908	1	+	1650	SSU ribosomal protein S1p	Cell division-ribosomal stress proteins cluster; <br>Ribosome SSU bacterial	0.0073	0.1094	0.0455	0.2774	PF00575.18|S1|S1 RNA binding domain	PF00575.18|S1|S1 RNA binding domain	PF00575.18|S1|S1 RNA binding domain	PF00575.18|S1|S1 RNA binding domain	PF00575.18|S1|S1 RNA binding domain	PF00575.18|S1|S1 RNA binding domain
6666666.90843.peg.2084	2192045	2192329	2	+	285	Integration host factor beta subunit	DNA structural proteins, bacterial	0.0638	0.4829	0.3309	0.6031	PF00216.16|Bac_DNA_binding|Bacterial DNA-binding protein
6666666.90843.peg.2085	2192415	2192714	3	+	300	Inner membrane protein yciS	- none -	0.0404	0.1737	0.2078	1.4237	PF06305.6|DUF1049|NA
6666666.90843.peg.2086	2192714	2193904	2	+	1191	Heat shock (predicted periplasmic) protein YciM, precursor	Osmotic stress cluster	0.0657	0.3505	0.2087	1.1195
6666666.90843.peg.2087	2193917	2194612	2	+	696	Orotidine 5&#39;-phosphate decarboxylase (EC 4.1.1.23)	De Novo Pyrimidine Synthesis; <br>Riboflavin synthesis cluster	0.0346	0.1	0.0739	0.6487	PF00215.19|OMPdecase|Orotidine 5'-phosphate decarboxylase / HUMPS family
6666666.90843.peg.2088	2194615	2194935	1	+	321	Translation initiation factor SUI1-related protein	Translation initiation factors bacterial	0.1132	0.5699	0.27	0.4454	PF01253.17|SUI1|Translation initiation factor SUI1
6666666.90843.peg.2089	2195328	2194987	-3	-	342	FIG00782386: hypothetical protein	- none -	0.1414	0.961	0.5445	NA	PF04247.7|SirB|NA
6666666.90843.peg.209	223378	222572	-1	-	807	Molybdenum ABC transporter, periplasmic molybdenum-binding protein ModA (TC 3.A.1.8.1)	Molybdenum cofactor biosynthesis	0.2431	0.4719	0.2155	1.2823	PF13531.1|SBP_bac_11|Bacterial extracellular solute-binding protein
6666666.90843.peg.2090	2195901	2195356	-3	-	546	hypothetical protein	- none -	0.1105	NA	NA	NA
6666666.90843.peg.2091	2197627	2195957	-1	-	1671	ABC transporter ATP-binding protein	- none -	0.0162	0.0511	0.036	0.1562	PF00005.22|ABC_tran|ABC transporter	PF12848.2|ABC_tran_2|ABC transporter	PF00005.22|ABC_tran|ABC transporter
6666666.90843.peg.2092	2197969	2198589	1	+	621	putative exported protein	- none -	0.2304	0.6022	0.5398	NA	PF06226.8|DUF1007|NA
6666666.90843.peg.2093	2198598	2199569	3	+	972	putative membrane protein	- none -	0.1976	0.934	0.6353	NA	PF03824.11|NicO|NA
6666666.90843.peg.2094	2200149	2202185	3	+	2037	Excinuclease ABC subunit B	DNA repair, UvrABC system	0.0206	0.0811	0.0605	0.2975	PF04851.10|ResIII|Type III restriction enzyme, res subunit	PF00271.26|Helicase_C|Helicase conserved C-terminal domain	PF12344.3|UvrB|Ultra-violet resistance protein B	PF02151.14|UVR|UvrB/uvrC motif
6666666.90843.peg.2095	2203242	2202553	-3	-	690	AzlC family protein	- none -	0.0524	NA	NA	NA	PF03591.9|AzlC|NA
6666666.90843.peg.2096	2204325	2203468	-3	-	858	Lysine-arginine-ornithine-binding periplasmic protein precursor (TC 3.A.1.3.1)	Arginine and Ornithine Degradation	0.0596	NA	NA	NA	PF00497.15|SBP_bac_3|Bacterial extracellular solute-binding proteins, family 3
6666666.90843.peg.2097	2205073	2204309	-1	-	765	Amino-acid ABC transporter ATP-binding protein	- none -	0.0276	1.0701	1.1785	0.9507	PF00005.22|ABC_tran|ABC transporter
6666666.90843.peg.2098	2205751	2205083	-1	-	669	ABC-type amino acid transport system, permease component	- none -	0.036	NA	NA	NA	PF00528.17|BPD_transp_1|Binding-protein-dependent transport system inner membrane component
6666666.90843.peg.2099	2206400	2205741	-2	-	660	ABC transporter membrane-spanning permease - glutamine transport	- none -	0.0548	1.9305	1.9328	2.2293	PF00528.17|BPD_transp_1|Binding-protein-dependent transport system inner membrane component
6666666.90843.peg.21	19620	20870	3	+	1251	Integrase	- none -	0.0601	1.2452	NA	NA	PF13356.1|DUF4102|Domain of unknown function (DUF4102)	PF00589.17|Phage_integrase|Phage integrase family
6666666.90843.peg.210	223501	224268	1	+	768	DNA-binding domain of ModE / Molybdate-binding domain of ModE	Molybdenum cofactor biosynthesis; <br>Molybdenum cofactor biosynthesis	0.0863	0.4897	0.1799	1.2435	PF00126.22|HTH_1|Bacterial regulatory helix-turn-helix protein, lysR family	PF03459.12|TOBE|TOBE domain
6666666.90843.peg.2100	2207424	2206708	-3	-	717	Sugar/maltose fermentation stimulation protein homolog	Fermentations: Mixed acid	0.0798	0.3664	0.084	0.9648	PF03749.8|SfsA|Sugar fermentation stimulation protein
6666666.90843.peg.2101	2208399	2207464	-3	-	936	Melibiose operon regulatory protein	Melibiose Utilization	NA	NA	NA	1.1155	PF12833.2|HTH_18|Helix-turn-helix domain
6666666.90843.peg.2102	2208583	2208407	-1	-	177	hypothetical protein	- none -	NA	NA	NA	NA
6666666.90843.peg.2103	2208622	2210001	1	+	1380	Melibiose carrier protein, Na+/melibiose symporter	Melibiose Utilization	NA	NA	NA	0.5895	PF13347.1|MFS_2|MFS/sugar transport protein
6666666.90843.peg.2104	2210014	2212152	1	+	2139	Alpha-galactosidase (EC 3.2.1.22)	Galactosylceramide and Sulfatide metabolism; <br>Lactose and Galactose Uptake and Utilization; <br>Melibiose Utilization	NA	NA	NA	NA	PF02065.13|Melibiase|Melibiase
6666666.90843.peg.2105	2212641	2212372	-3	-	270	FIG00781937: hypothetical protein	- none -	0.0337	NA	NA	0.4443	PF01206.12|TusA|Sulfurtransferase TusA
6666666.90843.peg.2106	2213889	2212669	-3	-	1221	Putative transport system permease protein	- none -	0.0985	NA	NA	0.5639	PF04143.9|Sulf_transp|NA	PF04143.9|Sulf_transp|NA
6666666.90843.peg.2107	2214148	2216214	1	+	2067	Polyphosphate kinase (EC 2.7.4.1)	High affinity phosphate transporter and control of PHO regulon; <br>Phosphate metabolism; <br>Polyphosphate; <br>Purine conversions	0.064	NA	NA	1.8741	PF13089.1|PP_kinase_N|Polyphosphate kinase N-terminal domain	PF02503.12|PP_kinase|Polyphosphate kinase middle domain	PF13090.1|PP_kinase_C|Polyphosphate kinase C-terminal domain
6666666.90843.peg.2108	2217148	2216315	-1	-	834	Methyltransferase FkbM	- none -	0.0036	NA	NA	NA	PF05050.7|Methyltransf_21|Methyltransferase FkbM domain
6666666.90843.peg.2109	2217796	2218329	1	+	534	Translation initiation factor 3	Mycobacterium virulence operon involved in protein synthesis (LSU ribosomal proteins); <br>Translation initiation factors bacterial	0.0148	0.0566	0.0074	0.2941	PF05198.11|IF3_N|Translation initiation factor IF-3, N-terminal domain	PF00707.17|IF3_C|Translation initiation factor IF-3, C-terminal domain
6666666.90843.peg.211	225318	224311	-3	-	1008	hypothetical protein	- none -	NA	NA	NA	NA	PF06889.6|DUF1266|NA
6666666.90843.peg.2110	2218532	2218729	2	+	198	LSU ribosomal protein L35p	Mycobacterium virulence operon involved in protein synthesis (LSU ribosomal proteins); <br>Ribosome LSU bacterial	0.0154	NA	0.0154	0.2805	PF01632.14|Ribosomal_L35p|Ribosomal protein L35
6666666.90843.peg.2111	2218795	2219148	1	+	354	LSU ribosomal protein L20p	Mycobacterium virulence operon involved in protein synthesis (LSU ribosomal proteins); <br>Ribosome LSU bacterial	0	0.0085	0	0.0427	PF00453.13|Ribosomal_L20|Ribosomal protein L20
6666666.90843.peg.2112	2219282	2221219	2	+	1938	ABC transporter ATP-binding protein	- none -	0.0761	0.1669	0.104	0.5374	PF00005.22|ABC_tran|ABC transporter	PF12848.2|ABC_tran_2|ABC transporter	PF00005.22|ABC_tran|ABC transporter
6666666.90843.peg.2113	2222631	2221258	-3	-	1374	sodium-dependent transporter	- none -	0.0416	0.1205	0.0635	NA	PF00209.13|SNF|Sodium:neurotransmitter symporter family	PF00209.13|SNF|Sodium:neurotransmitter symporter family
6666666.90843.peg.2114	2223311	2222676	-2	-	636	Endonuclease III (EC 4.2.99.18)	DNA Repair Base Excision	0.019	0.1351	0.0379	0.2353	PF00730.20|HhH-GPD|HhH-GPD superfamily base excision DNA repair protein	PF00633.18|HHH|Helix-hairpin-helix motif
6666666.90843.peg.2115	2223339	2223497	3	+	159	hypothetical protein	- none -	NA	NA	NA	NA
6666666.90843.peg.2116	2224224	2223511	-3	-	714	Electron transport complex protein RnfE	Na(+)-translocating NADH-quinone oxidoreductase and rnf-like group of electron transport complexes	0.1088	0.4419	0.165	0.6468	PF02508.9|Rnf-Nqr|NA
6666666.90843.peg.2117	2224852	2224226	-1	-	627	Electron transport complex protein RnfG	Na(+)-translocating NADH-quinone oxidoreductase and rnf-like group of electron transport complexes	0.2002	0.6007	0.2996	1.2614	PF04205.9|FMN_bind|FMN-binding domain
6666666.90843.peg.2118	2225931	2224852	-3	-	1080	Electron transport complex protein RnfD	Na(+)-translocating NADH-quinone oxidoreductase and rnf-like group of electron transport complexes	0.0894	0.3491	0.1675	1.0551	PF03116.10|NQR2_RnfD_RnfE|NA
6666666.90843.peg.2119	2228256	2225935	-3	-	2322	Electron transport complex protein RnfC	Na(+)-translocating NADH-quinone oxidoreductase and rnf-like group of electron transport complexes	0.1563	0.4342	0.3009	0.9302	PF13375.1|RnfC_N|RnfC Barrel sandwich hybrid domain	PF01512.12|Complex1_51K|Respiratory-chain NADH dehydrogenase 51 Kd subunit	PF10531.4|SLBB|SLBB domain	PF13183.1|Fer4_8|4Fe-4S dicluster domain
6666666.90843.peg.212	225802	225434	-1	-	369	hypothetical protein	- none -	NA	NA	NA	NA
6666666.90843.peg.2120	2228838	2228257	-3	-	582	Electron transport complex protein RnfB	Na(+)-translocating NADH-quinone oxidoreductase and rnf-like group of electron transport complexes	0.0777	0.2879	0.1413	0.7678	PF04060.8|FeS|Putative Fe-S cluster	PF14697.1|Fer4_21|4Fe-4S dicluster domain
6666666.90843.peg.2121	2229515	2228937	-2	-	579	Electron transport complex protein RnfA	Na(+)-translocating NADH-quinone oxidoreductase and rnf-like group of electron transport complexes	0.0312	0.0876	0.0521	0.3143	PF02508.9|Rnf-Nqr|NA
6666666.90843.peg.2122	2231878	2229731	-1	-	2148	Putative efflux (PET) family transporter	- none -	0.0671	0.4621	0.296	1.7233	PF12805.2|FUSC-like|NA	PF13515.1|FUSC_2|NA
6666666.90843.peg.2123	2232612	2231944	-3	-	669	UPF0319 protein YccT precursor	- none -	0.1329	0.6267	0.5065	2.4471	PF09829.4|DUF2057|NA
6666666.90843.peg.2124	2234552	2232888	-2	-	1665	PTS system, maltose and glucose-specific IIC component (EC 2.7.1.69) / PTS system, maltose and glucose-specific IIB component (EC 2.7.1.69) / PTS system, maltose and glucose-specific IIA component (EC 2.7.1.69)	Maltose and Maltodextrin Utilization; <br>Maltose and Maltodextrin Utilization; <br>Maltose and Maltodextrin Utilization	0.0343	NA	NA	NA	PF02378.13|PTS_EIIC|Phosphotransferase system, EIIC	PF00367.15|PTS_EIIB|phosphotransferase system, EIIB
6666666.90843.peg.2125	2235354	2234563	-3	-	792	Exodeoxyribonuclease III (EC 3.1.11.2)	DNA repair, bacterial	0.1027	NA	NA	NA	PF03372.18|Exo_endo_phos|Endonuclease/Exonuclease/phosphatase family
6666666.90843.peg.2126	2237634	2235367	-3	-	2268	Glycogen phosphorylase (EC 2.4.1.1)	Glycogen metabolism; <br>Glycogen metabolism cluster; <br>Maltose and Maltodextrin Utilization	0.0675	NA	NA	NA	PF00343.15|Phosphorylase|Carbohydrate phosphorylase
6666666.90843.peg.2127	2239141	2237627	-1	-	1515	Glycogen phosphorylase (EC 2.4.1.1)	Glycogen metabolism; <br>Glycogen metabolism cluster; <br>Maltose and Maltodextrin Utilization	NA	3.3304	NA	3.1526	PF02446.12|Glyco_hydro_77|4-alpha-glucanotransferase
6666666.90843.peg.2128	2239322	2240053	2	+	732	Trehalose operon transcriptional repressor	- none -	0.1206	NA	NA	3.4578	PF00392.16|GntR|Bacterial regulatory proteins, gntR family	PF07702.8|UTRA|UTRA domain
6666666.90843.peg.2129	2240914	2240249	-1	-	666	Nitric oxide-dependent regulator DnrN or NorA	Nitrosative stress	NA	NA	0.2359	0.9179	PF04405.9|ScdA_N|NA	PF01814.18|Hemerythrin|Hemerythrin HHE cation binding domain
6666666.90843.peg.213	226142	226008	-2	-	135	hypothetical protein	- none -	NA	NA	NA	NA
6666666.90843.peg.2130	2241065	2241334	2	+	270	Acylphosphate phosphohydrolase (EC 3.6.1.7), putative	Pyruvate metabolism II: acetyl-CoA, acetogenesis from pyruvate	0.2137	1.0206	NA	1.0665	PF00708.13|Acylphosphatase|Acylphosphatase
6666666.90843.peg.2131	2241427	2241741	1	+	315	Hypothetical protein YqcC (clustered with tRNA pseudouridine synthase C)	- none -	0.0673	0.4863	0.4144	1.6267	PF04287.7|DUF446|tRNA pseudouridine synthase C
6666666.90843.peg.2132	2241738	2242451	3	+	714	tRNA pseudouridine synthase C (EC 4.2.1.70)	RNA pseudouridine syntheses; <br>tRNA modification Bacteria	0.0717	0.3807	0.2386	0.7558	PF00849.17|PseudoU_synth_2|RNA pseudouridylate synthase
6666666.90843.peg.2133	2242456	2242614	1	+	159	Uncharacterized protein conserved in bacteria	- none -	0.0577	0.5396	0.4722	1.1269	PF03701.9|UPF0181|NA
6666666.90843.peg.2134	2242760	2242969	2	+	210	Cold shock protein CspD	Cold shock, CspA family of proteins	0	0.1472	0.0725	0.4708	PF00313.17|CSD|'Cold-shock' DNA-binding domain
6666666.90843.peg.2135	2243502	2243053	-3	-	450	Macrodomain Ter protein YcbG	- none -	0.0405	0.2796	0.1612	1.1549	PF06303.7|MatP|Organiser of macrodomain of Terminus of chromosome
6666666.90843.peg.2136	2243589	2245394	3	+	1806	ATP-dependent protease La (EC 3.4.21.53) Type II	Proteasome bacterial; <br>Proteolysis in bacteria, ATP-dependent	0.0835	0.5235	0.34	1.4559	PF13654.1|AAA_32|AAA domain	PF05362.8|Lon_C|Lon protease (S16) C-terminal proteolytic domain
6666666.90843.peg.2137	2245577	2246110	2	+	534	3-hydroxyacyl-[acyl-carrier-protein] dehydratase, FabA form (EC 4.2.1.59)	Fatty Acid Biosynthesis FASII	0.0565	0.0909	0.1103	0.2509	PF07977.8|FabA|FabA-like domain
6666666.90843.peg.2138	2246701	2246222	-1	-	480	Cys-tRNA(Pro) deacylase YbaK	tRNA aminoacylation, Pro	0.0818	0.2737	0.1766	0.7058	PF04073.10|tRNA_edit|Aminoacyl-tRNA editing domain
6666666.90843.peg.2139	2246759	2247712	2	+	954	Aspartate-semialdehyde dehydrogenase (EC 1.2.1.11)	Lysine Biosynthesis DAP Pathway; <br>Lysine Biosynthesis DAP Pathway, GJO scratch; <br>Threonine and Homoserine Biosynthesis	0.1528	0.7264	0.5053	1.9148
6666666.90843.peg.214	226959	226381	-3	-	579	Putative oxidoreductase component of anaerobic dehydrogenases; Functional role page for Chaperone protein TorD	- none -	0.121	0.5355	0.3196	1.5701
6666666.90843.peg.2140	2247728	2249023	2	+	1296	Xanthine/uracil/thiamine/ascorbate permease family protein	Purine Utilization	0.0394	NA	NA	0.5476	PF00860.15|Xan_ur_permease|Permease family
6666666.90843.peg.2141	2249078	2249440	2	+	363	DsrE-related protein	- none -	0.0678	0.9005	NA	0.5956	PF02635.10|DrsE|DsrE/DsrF-like family
6666666.90843.peg.2142	2249673	2249470	-3	-	204	FIG00354920: hypothetical protein	- none -	0.2215	0.6586	NA	2.0386	PF13617.1|Lipoprotein_19|NA
6666666.90843.peg.2143	2252392	2249657	-1	-	2736	Putative uncharacterized protein ydbH	- none -	0.1525	0.6568	NA	2.7747	PF11739.3|DctA-YdbH|NA
6666666.90843.peg.2144	2252527	2256153	1	+	3627	Exodeoxyribonuclease V beta chain (EC 3.1.11.5)	DNA repair, bacterial RecBCD pathway	0.2529	0.9259	0.5092	1.7198	PF00580.16|UvrD-helicase|UvrD/REP helicase N-terminal domain	PF13361.1|UvrD_C|UvrD-like helicase C-terminal domain
6666666.90843.peg.2145	2256153	2258111	3	+	1959	Exodeoxyribonuclease V alpha chain (EC 3.1.11.5)	DNA repair, bacterial RecBCD pathway	0.2328	0.9211	0.3709	1.5641	PF13604.1|AAA_30|AAA domain	PF13538.1|UvrD_C_2|UvrD-like helicase C-terminal domain
6666666.90843.peg.2146	2258113	2258760	1	+	648	Glutaredoxin 2	Glutaredoxins; <br>Glutathione: Redox cycle	0.1451	0.5146	NA	1.3211	PF13417.1|GST_N_3|Glutathione S-transferase, N-terminal domain	PF04399.8|Glutaredoxin2_C|Glutaredoxin 2, C terminal domain
6666666.90843.peg.2147	2259290	2258808	-2	-	483	Non-specific DNA-binding protein Dps / Iron-binding ferritin-like antioxidant protein / Ferroxidase (EC 1.16.3.1)	Oxidative stress; <br>Oxidative stress; <br>Oxidative stress	0.0688	0.2237	0.1501	NA	PF00210.19|Ferritin|Ferritin-like domain
6666666.90843.peg.2148	2259583	2260461	1	+	879	Cytidine deaminase (EC 3.5.4.5)	Murein hydrolase regulation and cell death; <br>pyrimidine conversions; <br>tRNA modification Bacteria	0.3053	0.9141	0.3725	1.3727	PF00383.17|dCMP_cyt_deam_1|Cytidine and deoxycytidylate deaminase zinc-binding region	PF08211.6|dCMP_cyt_deam_2|Cytidine and deoxycytidylate deaminase zinc-binding region
6666666.90843.peg.2149	2261311	2260490	-1	-	822	Urease accessory protein UreD	G3E family of P-loop GTPases (metallocenter biosynthesis); <br>Urea decomposition; <br>Urease subunits	0.21	NA	0.3585	NA	PF01774.12|UreD|UreD urease accessory protein
6666666.90843.peg.215	227567	226956	-2	-	612	NAD(P)H oxidoreductase YRKL (EC 1.6.99.-) @ Putative NADPH-quinone reductase (modulator of drug activity B) @ Flavodoxin 2	Flavodoxin; <br>Flavodoxin	0.0739	0.7406	0.3542	2.4137	PF02525.12|Flavodoxin_2|Flavodoxin-like fold
6666666.90843.peg.2150	2261995	2261360	-1	-	636	Urease accessory protein UreG	G3E family of P-loop GTPases (metallocenter biosynthesis); <br>Urea decomposition; <br>Urease subunits	0.0427	NA	0.0284	3.1648	PF02492.14|cobW|CobW/HypB/UreG, nucleotide-binding domain
6666666.90843.peg.2151	2262800	2262075	-2	-	726	Urease accessory protein UreF	G3E family of P-loop GTPases (metallocenter biosynthesis); <br>Urea decomposition; <br>Urease subunits	0.0596	NA	0.1664	NA	PF01730.11|UreF|UreF
6666666.90843.peg.2152	2263306	2262785	-1	-	522	Urease accessory protein UreE	G3E family of P-loop GTPases (metallocenter biosynthesis); <br>Urea decomposition; <br>Urease subunits	0.1156	NA	0.1507	NA	PF02814.10|UreE_N|UreE urease accessory protein, N-terminal domain	PF05194.7|UreE_C|UreE urease accessory protein, C-terminal domain
6666666.90843.peg.2153	2265126	2263408	-3	-	1719	Urease alpha subunit (EC 3.5.1.5)	G3E family of P-loop GTPases (metallocenter biosynthesis); <br>Urea decomposition; <br>Urease subunits	0.0507	NA	0.1089	NA	PF00449.15|Urease_alpha|Urease alpha-subunit, N-terminal domain	PF01979.15|Amidohydro_1|Amidohydrolase family
6666666.90843.peg.2154	2265442	2265137	-1	-	306	Urease beta subunit (EC 3.5.1.5)	G3E family of P-loop GTPases (metallocenter biosynthesis); <br>Urea decomposition; <br>Urease subunits	0.0297	NA	0.1894	NA	PF00699.15|Urease_beta|Urease beta subunit
6666666.90843.peg.2155	2265850	2265548	-1	-	303	Urease gamma subunit (EC 3.5.1.5)	G3E family of P-loop GTPases (metallocenter biosynthesis); <br>Urea decomposition; <br>Urease subunits	0.02	NA	0.06	NA	PF00547.13|Urease_gamma|Urease, gamma subunit
6666666.90843.peg.2156	2266768	2265869	-1	-	900	Eukaryotic-type low-affinity urea transporter	Urea decomposition	NA	NA	NA	NA	PF03253.9|UT|Urea transporter
6666666.90843.peg.2157	2268176	2266986	-2	-	1191	Aspartate aminotransferase (EC 2.6.1.1)	CBSS-216591.1.peg.168; <br>Glutamine, Glutamate, Aspartate and Asparagine Biosynthesis; <br>Threonine and Homoserine Biosynthesis	0.0379	0.2014	0.1319	0.5689	PF00155.16|Aminotran_1_2|Aminotransferase class I and II
6666666.90843.peg.2158	2269461	2268316	-3	-	1146	Phosphoribosylaminoimidazole carboxylase ATPase subunit (EC 4.1.1.21)	De Novo Purine Biosynthesis	0.114	NA	0.1716	0.897	PF02222.17|ATP-grasp|ATP-grasp domain
6666666.90843.peg.2159	2269971	2269474	-3	-	498	Phosphoribosylaminoimidazole carboxylase catalytic subunit (EC 4.1.1.21)	De Novo Purine Biosynthesis	0.0424	NA	0.1283	0.3318	PF00731.15|AIRC|AIR carboxylase
6666666.90843.peg.216	228022	227564	-1	-	459	Putative activity regulator of membrane protease YbbK	- none -	0.1831	0.6224	NA	2.3961	PF01957.13|NfeD|NfeD-like C-terminal, partner-binding
6666666.90843.peg.2160	2270050	2272740	1	+	2691	Membrane alanine aminopeptidase N (EC 3.4.11.2)	Aminopeptidases (EC 3.4.11.-)	0.0591	0.2882	0.1625	0.7038	PF01433.15|Peptidase_M1|Peptidase family M1	PF11940.3|DUF3458|Domain of unknown function (DUF3458)
6666666.90843.peg.2161	2272987	2273106	1	+	120	hypothetical protein	- none -	NA	NA	NA	NA
6666666.90843.peg.2162	2273281	2274198	1	+	918	Putative surface protein	- none -	0.1301	0.841	NA	1.4644	PF03956.8|DUF340|NA
6666666.90843.peg.2163	2274268	2275452	1	+	1185	Predicted hydroxymethylpyrimidine transporter CytX	Thiamin biosynthesis	0.0738	NA	NA	4.0836	PF02133.10|Transp_cyt_pur|Permease for cytosine/purines, uracil, thiamine, allantoin
6666666.90843.peg.2164	2275966	2275616	-1	-	351	Integrase	- none -	0.9495	NA	NA	NA
6666666.90843.peg.2165	2276884	2276483	-1	-	402	hypothetical protein	- none -	NA	NA	NA	NA
6666666.90843.peg.2166	2277673	2277374	-1	-	300	FOG: TPR repeat	- none -	NA	NA	NA	NA	PF14131.1|DUF4298|NA
6666666.90843.peg.2167	2278400	2277855	-2	-	546	putative prophage repressor CI	- none -	NA	NA	NA	3.2341	PF12844.2|HTH_19|Helix-turn-helix domain	PF00717.18|Peptidase_S24|Peptidase S24-like
6666666.90843.peg.2168	2278530	2278736	3	+	207	hypothetical protein	- none -	NA	NA	NA	NA	PF01381.17|HTH_3|Helix-turn-helix
6666666.90843.peg.2169	2278785	2278976	3	+	192	Orf33	- none -	NA	NA	0.1626	NA
6666666.90843.peg.217	229001	228087	-2	-	915	Putative stomatin/prohibitin-family membrane protease subunit YbbK	- none -	0.0099	0.1146	NA	0.292	PF01145.20|Band_7|SPFH domain / Band 7 family
6666666.90843.peg.2170	2279013	2279228	3	+	216	Orf33	- none -	NA	NA	NA	NA
6666666.90843.peg.2171	2279279	2279956	2	+	678	Putative DNA-binding protein Roi of bacteriophage BP-933W	- none -	NA	NA	0.1722	NA	PF09669.5|Phage_pRha|NA	PF03374.9|ANT|NA
6666666.90843.peg.2172	2280046	2280390	1	+	345	hypothetical protein	- none -	NA	NA	0.101	NA
6666666.90843.peg.2173	2280413	2280691	2	+	279	hypothetical protein	- none -	NA	NA	NA	NA
6666666.90843.peg.2174	2280824	2280708	-2	-	117	hypothetical protein	- none -	NA	NA	NA	NA
6666666.90843.peg.2175	2280823	2281323	1	+	501	Replication protein P	- none -	NA	NA	NA	NA	PF06992.6|Phage_lambda_P|NA
6666666.90843.peg.2176	2281320	2281472	3	+	153	hypothetical protein	- none -	NA	NA	NA	NA
6666666.90843.peg.2177	2281530	2281718	3	+	189	hypothetical protein	- none -	NA	NA	NA	NA
6666666.90843.peg.2178	2281805	2282068	2	+	264	Mobile element protein	- none -	NA	NA	NA	NA
6666666.90843.peg.2179	2282507	2282935	2	+	429	Gifsy-2 prophage protein	- none -	NA	NA	NA	NA	PF07105.6|DUF1367|NA	PF07105.6|DUF1367|NA
6666666.90843.peg.218	230401	229157	-1	-	1245	Putative transport protein	- none -	0.0749	NA	0.1798	0.7281	PF00375.13|SDF|Sodium:dicarboxylate symporter family
6666666.90843.peg.2180	2283071	2283262	2	+	192	Phage protein	- none -	NA	NA	NA	1.6327	PF07102.7|DUF1364|Protein of unknown function (DUF1364)
6666666.90843.peg.2181	2283336	2283605	3	+	270	hypothetical protein	- none -	NA	NA	NA	2.2465	PF05866.6|RusA|Endodeoxyribonuclease RusA
6666666.90843.peg.2182	2284873	2284580	-1	-	294	FIG045511: hypothetical antitoxin (to FIG022160: hypothetical toxin)	Phd-Doc, YdcE-YdcD toxin-antitoxin (programmed cell death) systems	NA	1.6056	1.6235	NA
6666666.90843.peg.2183	2285177	2284863	-2	-	315	FIG022160: hypothetical toxin	Phd-Doc, YdcE-YdcD toxin-antitoxin (programmed cell death) systems	NA	1.2313	1.2011	NA	PF05973.9|Gp49|NA
6666666.90843.peg.2184	2285548	2286195	1	+	648	Phage tail fibers	Phage tail fiber proteins	0.213	NA	NA	NA	PF04383.8|KilA-N|KilA-N domain
6666666.90843.peg.2185	2286255	2286374	3	+	120	Prophage Clp protease-like protein	cAMP signaling in bacteria	NA	NA	NA	NA
6666666.90843.peg.2186	2286394	2288217	1	+	1824	Prophage Clp protease-like protein	cAMP signaling in bacteria	NA	NA	0.3815	NA	PF00574.18|CLP_protease|Clp protease
6666666.90843.peg.2187	2288355	2288474	3	+	120	FIG00697507: hypothetical protein	- none -	NA	NA	0.6387	NA
6666666.90843.peg.2188	2288467	2288766	1	+	300	hypothetical protein	- none -	NA	NA	0.482	NA	PF13856.1|Gifsy-2|ATP-binding sugar transporter from pro-phage
6666666.90843.peg.2189	2288770	2289300	1	+	531	Phage tail completion protein	Phage tail proteins; <br>Phage tail proteins 2	NA	NA	0.5257	NA	PF06763.6|Minor_tail_Z|NA
6666666.90843.peg.219	230663	231106	2	+	444	ImpA	- none -	0.2764	0.5293	0.5405	NA	PF00717.18|Peptidase_S24|Peptidase S24-like
6666666.90843.peg.2190	2289309	2289533	3	+	225	FIG00696687: hypothetical protein	- none -	NA	NA	0.5542	NA	PF06141.6|Phage_tail_U|Phage minor tail protein U
6666666.90843.peg.2191	2289581	2289718	2	+	138	hypothetical protein	- none -	NA	NA	NA	NA	PF06141.6|Phage_tail_U|Phage minor tail protein U
6666666.90843.peg.2192	2289722	2290378	2	+	657	FIG00696856: hypothetical protein	- none -	NA	NA	0.2276	NA
6666666.90843.peg.2193	2290536	2290655	3	+	120	hypothetical protein	- none -	NA	NA	NA	NA
6666666.90843.peg.2194	2290652	2291059	2	+	408	FIG00697777: hypothetical protein	- none -	NA	NA	0.4978	NA
6666666.90843.peg.2195	2291104	2291331	1	+	228	FIG00698466: hypothetical protein	- none -	NA	NA	0.2111	NA	PF13227.1|DUF4035|NA
6666666.90843.peg.2196	2291401	2291793	1	+	393	Diaminopimelate decarboxylase	- none -	0.9788	1.4556	0.1643	NA	PF05973.9|Gp49|NA
6666666.90843.peg.2197	2291777	2292079	2	+	303	Cro-like protein	- none -	1.0401	1.2587	0.1698	NA	PF13744.1|HTH_37|Helix-turn-helix domain
6666666.90843.peg.2198	2292108	2292284	3	+	177	hypothetical protein	- none -	NA	NA	NA	NA
6666666.90843.peg.2199	2292340	2295615	1	+	3276	Phage tail length tape-measure protein 1	Phage tail proteins; <br>Phage tail proteins 2	NA	NA	1.2739	NA	PF06120.6|Phage_HK97_TLTM|NA	PF09718.5|Tape_meas_lam_C|NA
6666666.90843.peg.22	20977	21735	1	+	759	Huntingtin interacting protein E-like protein	- none -	NA	1.9466	NA	NA	PF02661.13|Fic|Fic/DOC family
6666666.90843.peg.220	232283	231330	-2	-	954	Lipid A biosynthesis (KDO) 2-(lauroyl)-lipid IVA acyltransferase (EC 2.3.1.-)	KDO2-Lipid A biosynthesis	0.1041	0.207	0.1136	1.2924	PF03279.8|Lip_A_acyltrans|NA
6666666.90843.peg.2200	2295773	2295919	2	+	147	Putative antirepressor protein of cryptic prophage CP-933M	- none -	NA	NA	NA	NA
6666666.90843.peg.2201	2295975	2296589	3	+	615	Phage tail assembly protein I	Phage tail proteins; <br>Phage tail proteins 2	NA	NA	1.3174	NA	PF06805.7|Lambda_tail_I|NA
6666666.90843.peg.2202	2296685	2296831	2	+	147	hypothetical protein	- none -	NA	NA	NA	NA
6666666.90843.peg.2203	2296841	2300572	2	+	3732	Phage tail fiber protein	Phage tail fiber proteins	NA	NA	1.4222	NA	PF13550.1|Phage-tail_3|NA
6666666.90843.peg.2204	2300953	2301837	1	+	885	hypothetical protein	- none -	NA	NA	NA	NA
6666666.90843.peg.2205	2301961	2302224	1	+	264	hypothetical protein	- none -	NA	NA	NA	NA
6666666.90843.peg.2206	2302409	2302221	-2	-	189	hypothetical protein	- none -	NA	NA	NA	NA
6666666.90843.peg.2207	2302414	2302611	1	+	198	hypothetical protein	- none -	NA	NA	NA	NA
6666666.90843.peg.2208	2302737	2303354	3	+	618	hypothetical protein	- none -	NA	NA	NA	NA
6666666.90843.peg.2209	2303889	2303566	-3	-	324	putative cytoplasmic protein	- none -	0.0561	0.3604	0.1848	1.1978	PF04269.7|DUF440|Protein of unknown function, DUF440
6666666.90843.peg.221	233087	232320	-2	-	768	Putative membrane protein YfcA	- none -	0.1534	0.3272	0.2421	0.9859	PF01925.14|TauE|NA
6666666.90843.peg.2210	2304306	2303977	-3	-	330	probable integral membrane protein NMA1777	- none -	0.2564	NA	NA	NA	PF13748.1|ABC_membrane_3|NA
6666666.90843.peg.2211	2304710	2304303	-2	-	408	probable integral membrane protein NMA1777	- none -	NA	NA	NA	NA	PF13748.1|ABC_membrane_3|NA
6666666.90843.peg.2212	2306082	2304853	-3	-	1230	Sialic acid transporter (permease) NanT	Sialic Acid Metabolism	NA	NA	NA	1.0055	PF07690.11|MFS_1|Major Facilitator Superfamily	PF07690.11|MFS_1|Major Facilitator Superfamily
6666666.90843.peg.2213	2306254	2306967	1	+	714	Transcriptional regulator, GntR family	- none -	NA	NA	NA	NA	PF00392.16|GntR|Bacterial regulatory proteins, gntR family	PF07729.7|FCD|FCD domain
6666666.90843.peg.2214	2306960	2308030	2	+	1071	probable oxidoreductase protein	- none -	NA	NA	NA	NA	PF01408.17|GFO_IDH_MocA|Oxidoreductase family, NAD-binding Rossmann fold
6666666.90843.peg.2215	2308051	2309154	1	+	1104	Nucleoside-diphosphate-sugar epimerases	- none -	NA	NA	NA	0.5555	PF01408.17|GFO_IDH_MocA|Oxidoreductase family, NAD-binding Rossmann fold	PF02894.12|GFO_IDH_MocA_C|Oxidoreductase family, C-terminal alpha/beta domain
6666666.90843.peg.2216	2310590	2309454	-2	-	1137	transposase	- none -	0.2472	0.1384	NA	NA	PF12760.2|Zn_Tnp_IS1595|Transposase zinc-ribbon domain	PF12762.2|DDE_Tnp_IS1595|NA
6666666.90843.peg.2217	2312407	2310905	-1	-	1503	hypothetical protein	- none -	NA	NA	NA	NA
6666666.90843.peg.2218	2314587	2312410	-3	-	2178	Type I restriction-modification system, DNA-methyltransferase subunit M (EC 2.1.1.72)	Restriction-Modification System; <br>Type I Restriction-Modification	3.0263	2.9042	NA	NA	PF02384.11|N6_Mtase|N-6 DNA Methylase
6666666.90843.peg.2219	2315071	2314736	-1	-	336	hypothetical protein	- none -	0	NA	NA	NA	PF12844.2|HTH_19|Helix-turn-helix domain
6666666.90843.peg.222	233975	233115	-2	-	861	Murein endopeptidase	- none -	0.1294	0.2622	0.1765	1.0955	PF03411.8|Peptidase_M74|Penicillin-insensitive murein endopeptidase
6666666.90843.peg.2220	2315178	2316194	3	+	1017	Mobile element protein	- none -	0.0327	NA	NA	NA	PF12760.2|Zn_Tnp_IS1595|Transposase zinc-ribbon domain	PF12762.2|DDE_Tnp_IS1595|NA
6666666.90843.peg.2221	2317499	2316375	-2	-	1125	transposase	- none -	NA	NA	NA	NA	PF12760.2|Zn_Tnp_IS1595|Transposase zinc-ribbon domain	PF12762.2|DDE_Tnp_IS1595|NA
6666666.90843.peg.2222	2317791	2317600	-3	-	192	hypothetical protein	- none -	NA	NA	NA	NA
6666666.90843.peg.2223	2319055	2318483	-1	-	573	Type III restriction-modification enzyme helicase subunit	- none -	NA	0.1262	NA	NA
6666666.90843.peg.2224	2321099	2319105	-2	-	1995	FIG00647261: hypothetical protein	- none -	NA	NA	NA	NA	PF04851.10|ResIII|Type III restriction enzyme, res subunit
6666666.90843.peg.2225	2322729	2321110	-3	-	1620	Type III restriction-modification system methylation subunit (EC 2.1.1.72)	Restriction-Modification System	NA	0.7557	2.6395	NA	PF01555.13|N6_N4_Mtase|DNA methylase
6666666.90843.peg.2226	2322739	2322996	1	+	258	hypothetical protein	- none -	NA	NA	NA	NA
6666666.90843.peg.2227	2323345	2323010	-1	-	336	hypothetical protein	- none -	NA	0.8078	NA	NA	PF12844.2|HTH_19|Helix-turn-helix domain
6666666.90843.peg.2228	2323439	2324473	2	+	1035	Conserved possible transposase	- none -	NA	0.2697	NA	NA	PF12760.2|Zn_Tnp_IS1595|Transposase zinc-ribbon domain	PF12762.2|DDE_Tnp_IS1595|NA
6666666.90843.peg.2229	2324473	2324907	1	+	435	hypothetical protein	- none -	NA	0.4801	NA	NA
6666666.90843.peg.223	235090	234017	-1	-	1074	Chorismate synthase (EC 4.2.3.5)	Chorismate Synthesis; <br>Common Pathway For Synthesis of Aromatic Compounds (DAHP synthase to chorismate)	0.0476	0.0756	0.07	0.3081	PF01264.16|Chorismate_synt|Chorismate synthase
6666666.90843.peg.2230	2325381	2325731	3	+	351	hypothetical protein	- none -	NA	NA	NA	NA	PF06414.7|Zeta_toxin|Zeta toxin
6666666.90843.peg.2231	2325763	2325933	1	+	171	hypothetical protein	- none -	NA	NA	NA	NA
6666666.90843.peg.2232	2326409	2326026	-2	-	384	hypothetical protein	- none -	NA	0.8521	NA	NA
6666666.90843.peg.2233	2326563	2327033	3	+	471	hypothetical protein	- none -	0.0786	NA	NA	NA
6666666.90843.peg.2234	2327185	2327991	1	+	807	periplasmic serine protease	- none -	NA	NA	NA	NA	PF01972.11|SDH_sah|Serine dehydrogenase proteinase
6666666.90843.peg.2235	2328052	2328174	1	+	123	hypothetical protein	- none -	NA	NA	NA	NA
6666666.90843.peg.2236	2328709	2328206	-1	-	504	hypothetical protein	- none -	NA	NA	NA	NA
6666666.90843.peg.2237	2331468	2328829	-3	-	2640	Phosphoenolpyruvate carboxylase (EC 4.1.1.31)	Fermentations: Mixed acid; <br>Pyruvate metabolism I: anaplerotic reactions, PEP	0.041	NA	0.1183	0.5837	PF00311.12|PEPcase|Phosphoenolpyruvate carboxylase
6666666.90843.peg.2238	2332691	2331642	-2	-	1050	Purine nucleotide synthesis repressor	Purine nucleotide synthesis regulator	0.0799	0.2448	0.2214	0.8626	PF00356.16|LacI|Bacterial regulatory proteins, lacI family	PF13377.1|Peripla_BP_3|Periplasmic binding protein-like domain
6666666.90843.peg.2239	2333025	2333852	3	+	828	2,3,4,5-tetrahydropyridine-2,6-dicarboxylate N-succinyltransferase (EC 2.3.1.117)	Lysine Biosynthesis DAP Pathway; <br>Lysine Biosynthesis DAP Pathway, GJO scratch	0.0218	0.0727	0.0255	0.2226	PF14805.1|THDPS_N_2|Tetrahydrodipicolinate N-succinyltransferase N-terminal	PF00132.19|Hexapep|Bacterial transferase hexapeptide (six repeats)	PF14602.1|Hexapep_2|Hexapeptide repeat of succinyl-transferase
6666666.90843.peg.224	238453	235109	-1	-	3345	Potassium efflux system KefA protein / Small-conductance mechanosensitive channel	Potassium homeostasis	0.0736	0.2987	0.3861	1.9217	PF12795.2|MscS_porin|NA	PF12794.2|MscS_TM|NA	PF00924.13|MS_channel|Mechanosensitive ion channel
6666666.90843.peg.2240	2334787	2333927	-1	-	861	Tellurite resistance protein TehB	Tellurite resistance: Chromosomal determinants	0.0909	0.2956	0.1538	0.8822	PF09313.6|DUF1971|Domain of unknown function (DUF1971)	PF03848.9|TehB|Tellurite resistance protein TehB
6666666.90843.peg.2241	2335395	2334824	-3	-	572	Blue copper oxidase CueO precursor	Copper homeostasis	NA	NA	NA	0.6308	PF07731.9|Cu-oxidase_2|Multicopper oxidase
6666666.90843.peg.2242	2335779	2335397	-3	-	383	Blue copper oxidase CueO precursor	Copper homeostasis	NA	NA	NA	NA	PF00394.17|Cu-oxidase|Multicopper oxidase
6666666.90843.peg.2243	2338036	2335988	-1	-	2049	Methionyl-tRNA synthetase (EC 6.1.1.10)	Scaffold proteins for [4Fe-4S] cluster assembly (MRP family); <br>tRNA aminoacylation, Met	0.0718	0.2657	0.0748	0.4556	PF09334.6|tRNA-synt_1g|tRNA synthetases class I (M)	PF01588.15|tRNA_bind|Putative tRNA binding domain
6666666.90843.peg.2244	2338191	2339303	3	+	1113	Scaffold protein for [4Fe-4S] cluster assembly ApbC, MRP-like	Scaffold proteins for [4Fe-4S] cluster assembly (MRP family)	0.073	0.2778	0.1302	0.6444	PF13614.1|AAA_31|AAA domain	PF10609.4|ParA|ParA/MinD ATPase like
6666666.90843.peg.2245	2339404	2340432	1	+	1029	Adenosine deaminase (EC 3.5.4.4)	Purine conversions	NA	NA	NA	2.019	PF00962.17|A_deaminase|Adenosine/AMP deaminase
6666666.90843.peg.2246	2340609	2341316	3	+	708	NAD-dependent protein deacetylase of SIR2 family	Pyruvate metabolism II: acetyl-CoA, acetogenesis from pyruvate	NA	0.3258	0.2717	1.1452	PF02146.12|SIR2|Sir2 family
6666666.90843.peg.2247	2341713	2341429	-3	-	285	Uncharacterized conserved protein	- none -	NA	NA	NA	NA	PF03992.11|ABM|Antibiotic biosynthesis monooxygenase
6666666.90843.peg.2248	2342351	2341809	-2	-	543	3-deoxy-D-manno-octulosonate 8-phosphate phosphatase (EC 3.1.3.45)	KDO2-Lipid A biosynthesis	0.0611	0.2498	0.1914	1.369	PF08282.7|Hydrolase_3|haloacid dehalogenase-like hydrolase
6666666.90843.peg.2249	2343296	2342361	-2	-	936	Arabinose 5-phosphate isomerase (EC 5.3.1.13)	KDO2-Lipid A biosynthesis	0.0386	0.2473	NA	1.4822	PF01380.17|SIS|SIS domain	PF00571.23|CBS|CBS domain	PF00571.23|CBS|CBS domain
6666666.90843.peg.225	239841	238465	-3	-	1377	O-succinylbenzoic acid--CoA ligase (EC 6.2.1.26)	Menaquinone and Phylloquinone Biosynthesis; <br>Menaquinone and Phylloquinone Biosynthesis -- gjo	0.2199	0.7394	0.4409	1.2822	PF00501.23|AMP-binding|AMP-binding enzyme
6666666.90843.peg.2250	2343324	2343491	3	+	168	hypothetical protein	- none -	0.1749	NA	NA	NA
6666666.90843.peg.2251	2343813	2343932	3	+	120	hypothetical protein	- none -	NA	NA	NA	NA
6666666.90843.peg.2252	2344851	2343955	-3	-	897	Transcriptional regulator	- none -	NA	NA	NA	NA	PF00126.22|HTH_1|Bacterial regulatory helix-turn-helix protein, lysR family	PF03466.15|LysR_substrate|LysR substrate binding domain
6666666.90843.peg.2253	2344955	2345323	2	+	369	hypothetical protein	- none -	NA	NA	NA	NA	PF10012.4|DUF2255|NA
6666666.90843.peg.2254	2345457	2346206	3	+	750	Sorbitol-6-phosphate 2-dehydrogenase (EC 1.1.1.140)	- none -	NA	0.0482	NA	NA	PF00106.20|adh_short|short chain dehydrogenase
6666666.90843.peg.2255	2346399	2347757	3	+	1359	putative exported protein	- none -	0.0973	NA	NA	NA	PF13449.1|Phytase-like|Esterase-like activity of phytase
6666666.90843.peg.2256	2349306	2347867	-3	-	1440	D-alanyl-D-alanine carboxypeptidase (EC 3.4.16.4)	Metallocarboxypeptidases (EC 3.4.17.-); <br>Murein Hydrolases; <br>Peptidoglycan Biosynthesis	0.0564	0.3465	0.1885	1.2646	PF02113.10|Peptidase_S13|D-Ala-D-Ala carboxypeptidase 3 (S13) family
6666666.90843.peg.2257	2349471	2349947	3	+	477	Transcription elongation factor GreA	Transcription factors bacterial	0.0506	0.1627	0.1218	0.3008	PF03449.10|GreA_GreB_N|Transcription elongation factor, N-terminal	PF01272.14|GreA_GreB|Transcription elongation factor, GreA/GreB, C-term
6666666.90843.peg.2258	2350292	2349993	-2	-	300	FIG004454: RNA binding protein	- none -	0.0303	0.2071	0.0909	0.3624	PF01985.16|CRS1_YhbY|CRS1 / YhbY (CRM) domain
6666666.90843.peg.2259	2350446	2351084	3	+	639	Cell division protein FtsJ / Ribosomal RNA large subunit methyltransferase E (EC 2.1.1.-) ## LSU rRNA Um2552	Bacterial Cell Division; <br>RNA methylation	0.0425	0.0813	0.0574	0.2808	PF01728.14|FtsJ|FtsJ-like methyltransferase
6666666.90843.peg.226	240484	239828	-1	-	657	SeqA protein, negative modulator of initiation of replication	- none -	0.2384	0.5389	0.3031	1.0279	PF03925.8|SeqA|SeqA protein
6666666.90843.peg.2260	2351207	2353066	2	+	1860	Cell division protein FtsH (EC 3.4.24.-)	Bacterial Cell Division; <br>Cell division-ribosomal stress proteins cluster; <br>Folate biosynthesis cluster	0.0242	0.1135	0.0743	0.3265	PF00004.24|AAA|ATPase family associated with various cellular activities (AAA)	PF01434.13|Peptidase_M41|Peptidase family M41
6666666.90843.peg.2261	2353178	2354005	2	+	828	Dihydropteroate synthase (EC 2.5.1.15)	Folate Biosynthesis; <br>Folate biosynthesis cluster	0.1091	0.3636	0.2397	0.9106	PF00809.17|Pterin_bind|Pterin binding enzyme
6666666.90843.peg.2262	2354042	2355376	2	+	1335	Phosphoglucosamine mutase (EC 5.4.2.10)	Sialic Acid Metabolism; <br>UDP-N-acetylmuramate from Fructose-6-phosphate Biosynthesis	0.0338	0.186	0.0766	0.4057	PF02878.11|PGM_PMM_I|Phosphoglucomutase/phosphomannomutase, alpha/beta/alpha domain I	PF02879.11|PGM_PMM_II|Phosphoglucomutase/phosphomannomutase, alpha/beta/alpha domain II	PF02880.11|PGM_PMM_III|Phosphoglucomutase/phosphomannomutase, alpha/beta/alpha domain III	PF00408.15|PGM_PMM_IV|Phosphoglucomutase/phosphomannomutase, C-terminal domain
6666666.90843.peg.2263	2355435	2355920	3	+	486	Phosphohistidine phosphatase SixA	- none -	0.2046	0.8226	0.6073	1.828	PF00300.17|His_Phos_1|Histidine phosphatase superfamily (branch 1)
6666666.90843.peg.2264	2356166	2356732	2	+	567	FIG00696317: hypothetical protein	- none -	0.1117	1.7002	0.9127	NA	PF02987.11|LEA_4|NA
6666666.90843.peg.2265	2356802	2357068	2	+	267	Protein YcgL	- none -	0.0909	0.7074	0.3193	1.378	PF05166.8|YcgL|YcgL domain
6666666.90843.peg.2266	2357234	2357100	-2	-	135	hypothetical protein	- none -	NA	NA	NA	NA
6666666.90843.peg.2267	2357922	2357239	-3	-	684	Carbonic anhydrase (EC 4.2.1.1)	- none -	0.022	0.1387	0.0947	0.5811	PF00484.14|Pro_CA|Carbonic anhydrase
6666666.90843.peg.2268	2359395	2357992	-3	-	1404	Asparaginyl-tRNA synthetase (EC 6.1.1.22)	tRNA aminoacylation, Asp and Asn	0.0471	0.1028	0.0578	0.2351	PF01336.20|tRNA_anti-codon|OB-fold nucleic acid binding domain	PF00152.15|tRNA-synt_2|tRNA synthetases class II (D, K and N)
6666666.90843.peg.2269	2359534	2360592	1	+	1059	Possible protease sohB (EC 3.4.21.-)	- none -	0.0994	0.4467	0.3553	1.0116	PF08496.5|Peptidase_S49_N|NA	PF01343.13|Peptidase_S49|Peptidase family S49
6666666.90843.peg.227	240554	241339	2	+	786	Esterase ybfF (EC 3.1.-.-)	- none -	0.1149	0.5686	0.3905	1.3329	PF12697.2|Abhydrolase_6|Alpha/beta hydrolase family
6666666.90843.peg.2270	2360786	2361646	2	+	861	Outer membrane protein A precursor	Osmoregulation	0.0769	0.4331	NA	NA	PF04355.8|SmpA_OmlA|SmpA / OmlA family	PF00691.15|OmpA|OmpA family
6666666.90843.peg.2271	2362001	2362990	2	+	990	Phenylalanyl-tRNA synthetase alpha chain (EC 6.1.1.20)	tRNA aminoacylation, Phe	0.0365	0.1064	0.1033	0.3955	PF02912.13|Phe_tRNA-synt_N|Aminoacyl tRNA synthetase class II, N-terminal domain	PF01409.15|tRNA-synt_2d|tRNA synthetases class II core domain (F)
6666666.90843.peg.2272	2363055	2365442	3	+	2388	Phenylalanyl-tRNA synthetase beta chain (EC 6.1.1.20)	tRNA aminoacylation, Phe	0.078	0.3442	0.1921	0.6591	PF01588.15|tRNA_bind|Putative tRNA binding domain	PF03483.12|B3_4|B3/4 domain	PF03484.10|B5|tRNA synthetase B5 domain	PF03147.9|FDX-ACB|Ferredoxin-fold anticodon binding domain
6666666.90843.peg.2273	2365447	2365743	1	+	297	Integration host factor alpha subunit	DNA structural proteins, bacterial	0.0204	0.3105	0.3452	0.6731	PF00216.16|Bac_DNA_binding|Bacterial DNA-binding protein
6666666.90843.peg.2274	2365833	2366285	3	+	453	Probable lipoprotein nlpC precursor	- none -	0.06	0.3694	0.2542	1.0674	PF00877.14|NLPC_P60|NlpC/P60 family
6666666.90843.peg.2275	2367209	2366325	-2	-	885	5,10-methylenetetrahydrofolate reductase (EC 1.5.1.20)	5-FCL-like protein; <br>Methionine Biosynthesis; <br>One-carbon metabolism by tetrahydropterines; <br>Serine-glyoxylate cycle	0.0306	0.119	0.0616	0.4269	PF02219.12|MTHFR|Methylenetetrahydrofolate reductase
6666666.90843.peg.2276	2367520	2367948	1	+	429	LSU ribosomal protein L13p (L13Ae)	Ribosome LSU bacterial	0	0.0282	0.007	0.0924	PF00572.13|Ribosomal_L13|Ribosomal protein L13
6666666.90843.peg.2277	2367965	2368357	2	+	393	SSU ribosomal protein S9p (S16e)	Ribosome SSU bacterial	0.0077	0.0385	0.0154	0.1859	PF00380.14|Ribosomal_S9|Ribosomal protein S9/S16
6666666.90843.peg.2278	2368541	2369179	2	+	639	Stringent starvation protein A	Carbon Starvation	0.0283	0.2532	0.1817	0.6544	PF13417.1|GST_N_3|Glutathione S-transferase, N-terminal domain	PF00043.20|GST_C|Glutathione S-transferase, C-terminal domain
6666666.90843.peg.2279	2369179	2369628	1	+	450	Stringent starvation protein B	Carbon Starvation	0.094	0.3304	0.2068	0.9648	PF04386.8|SspB|Stringent starvation protein B
6666666.90843.peg.228	241441	241965	1	+	525	Flavodoxin 1	Flavodoxin	0.0287	0.1591	0.092	0.3198	PF00258.20|Flavodoxin_1|Flavodoxin
6666666.90843.peg.2280	2370485	2369679	-2	-	807	Tryptophan synthase alpha chain (EC 4.2.1.20)	Auxin biosynthesis; <br>Chorismate: Intermediate for synthesis of Tryptophan, PAPA antibiotics, PABA, 3-hydroxyanthranilate and more.; <br>Tryptophan synthesis	0.0896	0.205	0.1383	0.8183	PF00290.15|Trp_syntA|Tryptophan synthase alpha chain
6666666.90843.peg.2281	2371681	2370482	-1	-	1200	Tryptophan synthase beta chain (EC 4.2.1.20)	Auxin biosynthesis; <br>Chorismate: Intermediate for synthesis of Tryptophan, PAPA antibiotics, PABA, 3-hydroxyanthranilate and more.; <br>Tryptophan synthesis	0.0326	0.0579	0.1146	0.2891	PF00291.20|PALP|Pyridoxal-phosphate dependent enzyme
6666666.90843.peg.2282	2372464	2371706	-1	-	759	Short chain dehydrogenase	- none -	0.0437	0.2503	0.4291	0.735	PF00106.20|adh_short|short chain dehydrogenase
6666666.90843.peg.2283	2373969	2372530	-3	-	1440	Indole-3-glycerol phosphate synthase (EC 4.1.1.48) / Phosphoribosylanthranilate isomerase (EC 5.3.1.24)	Auxin biosynthesis; <br>Chorismate: Intermediate for synthesis of Tryptophan, PAPA antibiotics, PABA, 3-hydroxyanthranilate and more.; <br>Chorismate: Intermediate for synthesis of Tryptophan, PAPA antibiotics, PABA, 3-hydroxyanthranilate and more.; <br>Tryptophan synthesis; <br>Tryptophan synthesis	0.1373	0.2848	0.1886	0.8787	PF00218.16|IGPS|Indole-3-glycerol phosphate synthase	PF00697.17|PRAI|N-(5'phosphoribosyl)anthranilate (PRA) isomerase
6666666.90843.peg.2284	2375014	2374007	-1	-	1008	Anthranilate phosphoribosyltransferase (EC 2.4.2.18)	Auxin biosynthesis; <br>Chorismate: Intermediate for synthesis of Tryptophan, PAPA antibiotics, PABA, 3-hydroxyanthranilate and more.; <br>Tryptophan synthesis	0.1529	0.6732	0.1828	0.8337	PF02885.12|Glycos_trans_3N|Glycosyl transferase family, helical bundle domain	PF00591.16|Glycos_transf_3|Glycosyl transferase family, a/b domain
6666666.90843.peg.2285	2375440	2375054	-1	-	387	putative	- none -	0.0312	0.3707	0.0469	NA	PF14552.1|Tautomerase_2|Tautomerase enzyme
6666666.90843.peg.2286	2376068	2375487	-2	-	582	Anthranilate synthase, amidotransferase component (EC 4.1.3.27)	Chorismate: Intermediate for synthesis of Tryptophan, PAPA antibiotics, PABA, 3-hydroxyanthranilate and more.; <br>Tryptophan synthesis	0.1447	0.3671	0.1352	NA	PF00117.23|GATase|Glutamine amidotransferase class-I
6666666.90843.peg.2287	2377624	2376077	-1	-	1548	Anthranilate synthase, aminase component (EC 4.1.3.27)	Chorismate: Intermediate for synthesis of Tryptophan, PAPA antibiotics, PABA, 3-hydroxyanthranilate and more.; <br>Tryptophan synthesis	0.1068	0.4724	0.1087	0.979	PF04715.8|Anth_synt_I_N|Anthranilate synthase component I, N terminal region	PF00425.13|Chorismate_bind|chorismate binding enzyme
6666666.90843.peg.2288	2378361	2377777	-3	-	585	FMN-dependent NADH-azoreductase	- none -	0.1031	0.4293	0.2286	0.8537	PF02525.12|Flavodoxin_2|Flavodoxin-like fold
6666666.90843.peg.2289	2378632	2380563	1	+	1932	Threonyl-tRNA synthetase (EC 6.1.1.3)	tRNA aminoacylation, Thr	0.0342	0.1269	0.0482	0.2951	PF02824.16|TGS|TGS domain	PF07973.9|tRNA_SAD|Threonyl and Alanyl tRNA synthetase second additional domain	PF00587.20|tRNA-synt_2b|tRNA synthetase class II core domain (G, H, P, S and T)	PF03129.15|HGTP_anticodon|Anticodon binding domain
6666666.90843.peg.229	241990	242436	1	+	447	Ferric uptake regulation protein FUR	Bacterial RNA-metabolizing Zn-dependent hydrolases; <br>Oxidative stress	0	0.2354	0.124	0.6981	PF01475.14|FUR|Ferric uptake regulator family
6666666.90843.peg.2290	2380762	2381133	1	+	372	Protein ygiW precursor	- none -	0.6595	1.563	0.4888	1.771	PF04076.8|BOF|Bacterial OB fold (BOF) protein
6666666.90843.peg.2291	2381154	2381861	3	+	708	Two-component system response regulator QseB	Orphan regulatory proteins	0.1306	0.3419	0.2487	0.6183	PF00072.19|Response_reg|Response regulator receiver domain	PF00486.23|Trans_reg_C|Transcriptional regulatory protein, C terminal
6666666.90843.peg.2292	2381851	2383206	1	+	1356	Sensory histidine kinase QseC	Orphan regulatory proteins	0.1681	0.6372	0.5996	1.3912	PF00512.20|HisKA|His Kinase A (phospho-acceptor) domain	PF02518.21|HATPase_c|Histidine kinase-, DNA gyrase B-, and HSP90-like ATPase
6666666.90843.peg.2293	2383319	2384155	2	+	837	FIG003003: hypothetical protein	- none -	0.1295	NA	NA	NA	PF01904.13|DUF72|Protein of unknown function DUF72
6666666.90843.peg.2294	2384725	2384162	-1	-	564	Putative lipoprotein yceB precursor	- none -	0.0963	1.0811	NA	2.4876	PF07273.7|DUF1439|Protein of unknown function (DUF1439)
6666666.90843.peg.2295	2384834	2385565	2	+	732	serine/threonine protein kinase	- none -	0.182	1.2008	0.6053	NA
6666666.90843.peg.2296	2385565	2385699	1	+	135	hypothetical protein	- none -	NA	NA	NA	NA
6666666.90843.peg.2297	2386038	2386493	3	+	456	FIG000325: clustered with transcription termination protein NusA	NusA-TFII Cluster; <br>Transcription factors bacterial	0.053	0.2833	0.218	0.9028	PF02576.12|DUF150|Uncharacterised BCR, YhbC family COG0779
6666666.90843.peg.2298	2386511	2387998	2	+	1488	Transcription termination protein NusA	NusA-TFII Cluster; <br>Transcription factors bacterial	0.0303	0.1665	0.0788	0.4105	PF08529.6|NusA_N|NusA N-terminal domain	PF00575.18|S1|S1 RNA binding domain	PF13184.1|KH_5|NusA-like KH domain	PF14520.1|HHH_5|Helix-hairpin-helix domain
6666666.90843.peg.2299	2388011	2390539	2	+	2529	Translation initiation factor 2	CBSS-138119.3.peg.2719; <br>NusA-TFII Cluster; <br>Translation initiation factors bacterial; <br>Universal GTPases	0.0357	0.152	0.0845	0.4866	PF08364.6|IF2_assoc|NA	PF04760.10|IF2_N|Translation initiation factor IF-2, N-terminal region	PF00009.22|GTP_EFTU|Elongation factor Tu GTP binding domain	PF03144.20|GTP_EFTU_D2|Elongation factor Tu domain 2	PF11987.3|IF-2|Translation-initiation factor 2	PF03144.20|GTP_EFTU_D2|Elongation factor Tu domain 2
6666666.90843.peg.23	21865	21978	1	+	114	hypothetical protein	- none -	NA	NA	NA	NA
6666666.90843.peg.230	244052	242496	-2	-	1557	Oligopeptide ABC transporter, periplasmic oligopeptide-binding protein OppA (TC 3.A.1.5.1)	ABC transporter oligopeptide (TC 3.A.1.5.1)	0.1755	1.0841	0.7931	NA	PF00496.17|SBP_bac_5|Bacterial extracellular solute-binding proteins, family 5 Middle
6666666.90843.peg.2300	2390983	2392464	1	+	1482	Nicotinamide phosphoribosyltransferase (EC 2.4.2.12)	NAD and NADP cofactor biosynthesis global	0.0162	2.0787	NA	NA	PF04095.11|NAPRTase|Nicotinate phosphoribosyltransferase (NAPRTase) family
6666666.90843.peg.2301	2392659	2393045	3	+	387	Ribosome-binding factor A	CBSS-138119.3.peg.2719; <br>NusA-TFII Cluster; <br>Translation initiation factors bacterial	0.0234	0.0978	0.0625	0.5284	PF02033.13|RBFA|Ribosome-binding factor A
6666666.90843.peg.2302	2393045	2393965	2	+	921	tRNA pseudouridine synthase B (EC 4.2.1.70)	CBSS-138119.3.peg.2719; <br>RNA pseudouridine syntheses; <br>Riboflavin, FMN and FAD metabolism in plants; <br>tRNA modification Bacteria; <br>tRNA processing	0.0556	0.2112	0.1351	0.7017	PF01509.13|TruB_N|TruB family pseudouridylate synthase (N terminal domain)	PF09157.6|TruB-C_2|Pseudouridine synthase II TruB, C-terminal
6666666.90843.peg.2303	2394054	2395178	3	+	1125	Chorismate mutase I (EC 5.4.99.5) / Cyclohexadienyl dehydrogenase (EC 1.3.1.12)(EC 1.3.1.43)	Chorismate Synthesis; <br>Chorismate Synthesis; <br>Phenylalanine and Tyrosine Branches from Chorismate; <br>Phenylalanine and Tyrosine Branches from Chorismate	0.0481	0.3681	0.115	0.8129	PF01817.16|CM_2|Chorismate mutase type II	PF02153.12|PDH|Prephenate dehydrogenase
6666666.90843.peg.2304	2397828	2395240	-3	-	2589	Two-component system sensor protein Z5692	- none -	0.0267	NA	NA	2.8997	PF00512.20|HisKA|His Kinase A (phospho-acceptor) domain	PF02518.21|HATPase_c|Histidine kinase-, DNA gyrase B-, and HSP90-like ATPase	PF00072.19|Response_reg|Response regulator receiver domain
6666666.90843.peg.2305	2398046	2399557	2	+	1512	ABC transport system, ATP-binding protein Z5691	- none -	0.0099	NA	NA	NA	PF00005.22|ABC_tran|ABC transporter	PF00005.22|ABC_tran|ABC transporter
6666666.90843.peg.2306	2399602	2400573	1	+	972	ABC transport system, permease protein Z5690	- none -	0.0062	NA	NA	NA	PF02653.11|BPD_transp_2|NA
6666666.90843.peg.2307	2400603	2401532	3	+	930	ABC transport system, periplasmic substrate-binding protein Z5689	- none -	0.0065	NA	NA	NA	PF13407.1|Peripla_BP_4|Periplasmic binding protein domain
6666666.90843.peg.2308	2402407	2401688	-1	-	720	Response regulator protein Z5684	- none -	0.0126	NA	NA	NA	PF00072.19|Response_reg|Response regulator receiver domain	PF00486.23|Trans_reg_C|Transcriptional regulatory protein, C terminal
6666666.90843.peg.2309	2402560	2403465	1	+	906	ROK family Glucokinase with ambiguous substrate specificity	- none -	0.0199	NA	NA	0.6258	PF00480.15|ROK|ROK family
6666666.90843.peg.231	244449	244045	-3	-	405	FIG039061: hypothetical protein related to heme utilization	- none -	0.0821	0.4752	0.2929	NA	PF04304.8|DUF454|NA
6666666.90843.peg.2310	2405624	2403585	-2	-	2040	iron-regulated outer membrane protein FrpB	- none -	0.0309	1.1488	2.9207	NA	PF07715.10|Plug|TonB-dependent Receptor Plug Domain	PF00593.19|TonB_dep_Rec|TonB dependent receptor
6666666.90843.peg.2311	2406888	2406061	-3	-	828	NADPH dependent preQ0 reductase (EC 1.7.1.13)	- none -	0.1345	0.3433	0.1495	0.6423	PF14819.1|QueF_N|Nitrile reductase, 7-cyano-7-deazaguanine-reductase N-term	PF14489.1|QueF|QueF-like protein
6666666.90843.peg.2312	2407689	2406904	-3	-	786	Zn-ribbon-containing, possibly nucleic-acid-binding protein	- none -	0.1564	0.7026	0.2571	NA	PF10071.4|DUF2310|NA
6666666.90843.peg.2313	2408060	2407680	-2	-	381	Cysteine desulfurase CsdA-CsdE, sulfur acceptor protein CsdE	- none -	0.1363	0.5707	0.22	2.1365	PF02657.10|SufE|Fe-S metabolism associated domain
6666666.90843.peg.2314	2409256	2408057	-1	-	1200	Cysteine desulfurase CsdA-CsdE (EC 2.8.1.7), main protein CsdA	Alanine biosynthesis; <br>mnm5U34 biosynthesis bacteria	0.0927	0.415	0.1961	1.2363	PF00266.14|Aminotran_5|Aminotransferase class-V
6666666.90843.peg.2315	2409734	2409246	-2	-	489	Micrococcal nuclease (thermonuclease) homologs	- none -	0.211	0.8826	0.6504	NA	PF00565.12|SNase|Staphylococcal nuclease homologue
6666666.90843.peg.2316	2409953	2410369	2	+	417	Antiholin-like protein LrgA	Murein hydrolase regulation and cell death	0.1527	0.8917	0.4696	1.8956	PF03788.9|LrgA|NA
6666666.90843.peg.2317	2410394	2411086	2	+	693	LrgA-associated membrane protein LrgB	Murein hydrolase regulation and cell death	0.0696	0.4141	0.2074	1.4993	PF04172.11|LrgB|NA
6666666.90843.peg.2318	2411091	2412443	3	+	1353	Deoxyguanosinetriphosphate triphosphohydrolase (EC 3.1.5.1)	- none -	0.1565	0.4196	0.3455	2.4565	PF01966.17|HD|HD domain	PF13286.1|HD_assoc|Phosphohydrolase-associated domain
6666666.90843.peg.2319	2414521	2412668	-1	-	1854	1-deoxy-D-xylulose 5-phosphate synthase (EC 2.2.1.7)	Isoprenoid Biosynthesis; <br>Nonmevalonate Branch of Isoprenoid Biosynthesis; <br>Pyridoxin (Vitamin B6) Biosynthesis; <br>Thiamin biosynthesis	0.0405	0.1978	0.0891	0.3808	PF13292.1|DXP_synthase_N|1-deoxy-D-xylulose-5-phosphate synthase	PF02779.19|Transket_pyr|Transketolase, pyrimidine binding domain	PF02780.15|Transketolase_C|Transketolase, C-terminal domain
6666666.90843.peg.232	244564	246603	1	+	2040	Oligopeptidase A (EC 3.4.24.70)	Protein degradation	0.053	0.2348	0.0928	0.4155	PF01432.15|Peptidase_M3|Peptidase family M3
6666666.90843.peg.2320	2415480	2414590	-3	-	891	Octaprenyl-diphosphate synthase (EC 2.5.1.-) / Dimethylallyltransferase (EC 2.5.1.1) / Geranyltranstransferase (farnesyldiphosphate synthase) (EC 2.5.1.10) / Geranylgeranyl pyrophosphate synthetase (EC 2.5.1.29)	Isoprenoid Biosynthesis; <br>Isoprenoinds for Quinones	0.0878	0.3779	0.2454	0.9241	PF00348.12|polyprenyl_synt|Polyprenyl synthetase
6666666.90843.peg.2321	2415721	2415482	-1	-	240	Exodeoxyribonuclease VII small subunit (EC 3.1.11.6)	DNA repair, bacterial; <br>Purine salvage cluster	0.038	0.3043	0.2891	0.8359	PF02609.11|Exonuc_VII_S|Exonuclease VII small subunit
6666666.90843.peg.2322	2415891	2417342	3	+	1452	tRNA S(4)U 4-thiouridine synthase (former ThiI) / Rhodanese-like domain required for thiamine synthesis	Thiamin biosynthesis; <br>Thiamin biosynthesis; <br>tRNA modification Bacteria; <br>tRNA modification Bacteria	0.0642	0.2352	0.089	0.4847	PF02926.12|THUMP|THUMP domain	PF02568.9|ThiI|Thiamine biosynthesis protein (ThiI)
6666666.90843.peg.2323	2418324	2417389	-3	-	936	FIG002813: LPPG:FO 2-phospho-L-lactate transferase like, CofD-like	- none -	0.0643	0.4468	NA	0.8626	PF01933.13|UPF0052|Uncharacterised protein family UPF0052
6666666.90843.peg.2324	2418604	2419617	1	+	1014	Molybdenum cofactor biosynthesis protein MoaA	Molybdenum cofactor biosynthesis; <br>ar-104-EC Molybdenum cofactor biosynthesis moaABCDE	0.1039	0.2977	0.2108	0.7027	PF13353.1|Fer4_12|4Fe-4S single cluster domain	PF04055.16|Radical_SAM|Radical SAM superfamily	PF06463.8|Mob_synth_C|Molybdenum Cofactor Synthesis C
6666666.90843.peg.2325	2419699	2420136	1	+	438	Molybdenum cofactor biosynthesis protein MoaC	Molybdenum cofactor biosynthesis; <br>ar-104-EC Molybdenum cofactor biosynthesis moaABCDE	0.0764	0.1942	0.1522	0.2805	PF01967.16|MoaC|MoaC family
6666666.90843.peg.2326	2420140	2420385	1	+	246	Molybdenum cofactor biosynthesis protein MoaD	Molybdenum cofactor biosynthesis; <br>ar-104-EC Molybdenum cofactor biosynthesis moaABCDE	0.2501	0.4202	0.323	0.8606	PF02597.15|ThiS|ThiS family
6666666.90843.peg.2327	2420390	2420842	2	+	453	Molybdenum cofactor biosynthesis protein MoaE	Molybdenum cofactor biosynthesis; <br>ar-104-EC Molybdenum cofactor biosynthesis moaABCDE	0.12	0.3082	0.198	0.8864	PF02391.12|MoaE|MoaE protein
6666666.90843.peg.2328	2421384	2420884	-3	-	501	Ferritin-like protein 2	- none -	0.0602	0.1778	0.1187	NA	PF00210.19|Ferritin|Ferritin-like domain
6666666.90843.peg.2329	2421887	2421402	-2	-	486	Ferritin-like protein 2	- none -	0.0497	0.1757	0.1304	0.6872	PF00210.19|Ferritin|Ferritin-like domain
6666666.90843.peg.233	247231	246713	-1	-	519	hypothetical protein	- none -	NA	NA	NA	NA
6666666.90843.peg.2330	2422406	2422269	-2	-	138	hypothetical protein	- none -	NA	NA	NA	NA
6666666.90843.peg.2331	2424168	2422744	-3	-	1425	Exodeoxyribonuclease I (EC 3.1.11.1)	DNA Repair Base Excision	0.1163	0.3261	0.184	0.8601	PF00929.19|RNase_T|Exonuclease	PF08411.5|Exonuc_X-T_C|Exonuclease C-terminal
6666666.90843.peg.2332	2425055	2424183	-2	-	873	Integral membrane protein	- none -	0.1758	0.2033	0.2166	NA
6666666.90843.peg.2333	2429667	2425150	-3	-	4518	Chromosome partition protein MukB	DNA structural proteins, bacterial; <br>MukBEF Chromosome Condensation	0.0578	0.1548	0.0924	0.5599	PF04310.7|MukB|MukB N-terminal	PF13558.1|SbcCD_C|Putative exonuclease SbcCD, C subunit
6666666.90843.peg.2334	2430425	2429667	-2	-	759	Chromosome partition protein MukE	DNA structural proteins, bacterial; <br>MukBEF Chromosome Condensation	0.0476	0.2001	0.0823	0.5127	PF04288.8|MukE|MukE-like family
6666666.90843.peg.2335	2431829	2430495	-2	-	1335	Chromosome partition protein MukF	DNA structural proteins, bacterial; <br>MukBEF Chromosome Condensation	0.0541	0.1584	0.0721	0.5318	PF03882.9|KicB|KicB killing factor
6666666.90843.peg.2336	2431978	2432910	1	+	933	tRNA(Cytosine32)-2-thiocytidine synthetase	CBSS-326442.4.peg.1852; <br>tRNA modification Bacteria	0.0548	0.1544	0.0935	0.3767	PF01171.15|ATP_bind_3|PP-loop family
6666666.90843.peg.2337	2432912	2433241	2	+	330	tRNA 2-thiouridine synthesizing protein E (EC 2.8.1.-)	CBSS-326442.4.peg.1852; <br>Lipoic acid synthesis cluster; <br>Sulfite reduction-associated complex DsrMKJOP and co-clustering genes	0.0734	0.3088	0.2788	0.519	PF04358.8|DsrC|DsrC like protein
6666666.90843.peg.2338	2434310	2433312	-2	-	999	hypothetical protein	- none -	0.1937	NA	NA	NA
6666666.90843.peg.2339	2435082	2434321	-3	-	762	hypothetical protein	- none -	0.3652	NA	NA	NA
6666666.90843.peg.234	247968	247231	-3	-	738	hypothetical protein	- none -	NA	NA	NA	NA	PF09346.5|SMI1_KNR4|SMI1 / KNR4 family (SUKH-1)
6666666.90843.peg.2340	2435516	2435037	-2	-	480	hypothetical protein	- none -	NA	NA	NA	NA
6666666.90843.peg.2341	2435815	2438088	1	+	2274	5-methyltetrahydropteroyltriglutamate--homocysteine methyltransferase (EC 2.1.1.14)	Methionine Biosynthesis	0.0938	0.0845	0.1858	0.9154	PF08267.7|Meth_synt_1|Cobalamin-independent synthase, N-terminal domain	PF01717.13|Meth_synt_2|Cobalamin-independent synthase, Catalytic domain
6666666.90843.peg.2342	2438140	2438307	1	+	168	hypothetical protein	- none -	NA	NA	NA	NA
6666666.90843.peg.2343	2438851	2438504	-1	-	348	hypothetical protein	- none -	NA	NA	NA	NA
6666666.90843.peg.2344	2439116	2438844	-2	-	273	hypothetical protein	- none -	0.2872	NA	NA	NA
6666666.90843.peg.2345	2439694	2439101	-1	-	594	putative tail fiber assembly protein	- none -	0	2.3645	0.6315	NA
6666666.90843.peg.2346	2441322	2439694	-3	-	1629	Phage tail fibers	Phage tail fiber proteins	0.3852	NA	2.4281	4.6267	PF03406.8|Phage_fiber_2|NA	PF03406.8|Phage_fiber_2|NA
6666666.90843.peg.2347	2441907	2441332	-3	-	576	FIG00696337: hypothetical protein	- none -	NA	NA	0.385	NA	PF11041.3|DUF2612|NA
6666666.90843.peg.2348	2443049	2441907	-2	-	1143	Arginyl-tRNA synthetase (EC 6.1.1.19)	tRNA aminoacylation, Arg	NA	NA	0.1835	NA	PF04865.9|Baseplate_J|NA
6666666.90843.peg.2349	2443615	2443094	-1	-	522	Antirepressor protein ant	- none -	NA	1.5519	1.5246	NA	PF10547.4|P22_AR_N|NA
6666666.90843.peg.235	248759	247965	-2	-	795	hypothetical protein	- none -	NA	NA	NA	NA
6666666.90843.peg.2350	2444384	2443734	-2	-	651	Phage tail fibers	Phage tail fiber proteins	NA	NA	0.965	NA	PF04383.8|KilA-N|KilA-N domain	PF10548.4|P22_AR_C|NA
6666666.90843.peg.2351	2445805	2444711	-1	-	1095	hypothetical protein	- none -	NA	NA	NA	NA
6666666.90843.peg.2352	2446291	2445938	-1	-	354	phage-related protein	- none -	NA	0.2549	0.3212	NA
6666666.90843.peg.2353	2446932	2446288	-3	-	645	Phage baseplate	Phage baseplate proteins	NA	NA	0.2224	NA
6666666.90843.peg.2354	2447798	2446929	-2	-	870	FIG00643583: hypothetical protein	- none -	NA	NA	0.1641	NA
6666666.90843.peg.2355	2448100	2447798	-1	-	303	hypothetical protein	- none -	NA	NA	0.3269	NA
6666666.90843.peg.2356	2448885	2448106	-3	-	780	FIG01218156: hypothetical protein	- none -	NA	NA	0.3472	NA
6666666.90843.peg.2357	2451001	2448887	-1	-	2115	Phage tape measure	Phage tail proteins 2	NA	NA	0.2697	NA
6666666.90843.peg.2358	2451565	2451158	-1	-	408	hypothetical protein	- none -	NA	NA	0.1445	NA	PF10876.3|DUF2669|NA
6666666.90843.peg.2359	2451996	2451565	-3	-	432	FIG01217275: hypothetical protein	- none -	NA	NA	0.5063	NA	PF11681.3|DUF3277|NA
6666666.90843.peg.236	250051	248831	-1	-	1221	3-oxoacyl-[acyl-carrier-protein] synthase, KASI (EC 2.3.1.41)	Fatty Acid Biosynthesis FASII	0.0271	0.0837	0.0493	0.4124
6666666.90843.peg.2360	2453553	2452045	-3	-	1509	Phage-related protein	- none -	NA	NA	0.2257	NA	PF11863.3|DUF3383|NA
6666666.90843.peg.2361	2453999	2453559	-2	-	441	hypothetical protein	- none -	NA	NA	0.1696	NA
6666666.90843.peg.2362	2454357	2453986	-3	-	372	hypothetical protein	- none -	NA	NA	0.3207	NA
6666666.90843.peg.2363	2454866	2454354	-2	-	513	Phage-related protein	- none -	NA	NA	1.2844	NA
6666666.90843.peg.2364	2455229	2454867	-2	-	363	hypothetical protein	- none -	NA	NA	0.2581	NA	PF13262.1|DUF4054|NA
6666666.90843.peg.2365	2456144	2455239	-2	-	906	Phage protein	- none -	NA	NA	1.0459	NA	PF09950.4|DUF2184|NA
6666666.90843.peg.2366	2456620	2456171	-1	-	450	Phage protein	- none -	NA	NA	1.0106	NA
6666666.90843.peg.2367	2457771	2456620	-3	-	1152	Uncharacterized protein conserved in bacteria	- none -	NA	NA	0.304	NA	PF09979.4|DUF2213|NA
6666666.90843.peg.2368	2457974	2457816	-2	-	159	hypothetical protein	- none -	NA	NA	NA	NA
6666666.90843.peg.2369	2459333	2458074	-2	-	1260	some similarities to plasmid-related proteins	- none -	NA	NA	1.3896	NA	PF04233.9|Phage_Mu_F|NA	PF03496.9|ADPrib_exo_Tox|ADP-ribosyltransferase exoenzyme
6666666.90843.peg.237	250240	252249	1	+	2010	tRNA (5-methylaminomethyl-2-thiouridylate)-methyltransferase (EC 2.1.1.61) / FAD-dependent cmnm(5)s(2)U34 oxidoreductase	CBSS-354.1.peg.876; <br>RNA methylation; <br>Riboflavin, FMN and FAD metabolism in plants; <br>mnm5U34 biosynthesis bacteria; <br>tRNA modification Bacteria; <br>tRNAmodification position 34	0.1415	0.4891	0.2833	1.1759	PF05430.6|Methyltransf_30|S-adenosyl-L-methionine-dependent methyltransferase	PF01266.19|DAO|FAD dependent oxidoreductase
6666666.90843.peg.2370	2460687	2459392	-3	-	1296	Phage protein	- none -	NA	NA	0.4445	NA	PF06381.6|DUF1073|NA
6666666.90843.peg.2371	2462039	2460690	-2	-	1350	FIG00697218: hypothetical protein	- none -	NA	NA	NA	NA	PF03237.10|Terminase_6|Terminase-like family
6666666.90843.peg.2372	2462622	2462077	-3	-	546	Phage protein	- none -	NA	NA	NA	NA
6666666.90843.peg.2373	2462924	2462664	-2	-	261	FIG00697784: hypothetical protein	- none -	NA	NA	2.4715	NA
6666666.90843.peg.2374	2463267	2462881	-3	-	387	FIG00697509: hypothetical protein	- none -	NA	NA	NA	NA	PF10828.3|DUF2570|NA
6666666.90843.peg.2375	2463710	2463267	-2	-	444	phage-related lysozyme	- none -	NA	NA	NA	2.0078	PF00959.14|Phage_lysozyme|Phage lysozyme
6666666.90843.peg.2376	2464023	2463700	-3	-	324	FIG00697045: hypothetical protein	- none -	NA	NA	NA	NA
6666666.90843.peg.2377	2464724	2464200	-2	-	525	hypothetical protein	- none -	NA	NA	NA	NA
6666666.90843.peg.2378	2465399	2464893	-2	-	507	Phage antitermination protein Q	- none -	NA	NA	NA	NA	PF06530.7|Phage_antitermQ|NA
6666666.90843.peg.2379	2465949	2465392	-3	-	558	NinG recombination protein	- none -	NA	NA	0.2428	NA	PF05766.7|NinG|NA
6666666.90843.peg.238	253805	252318	-2	-	1488	L-arabinose isomerase (EC 5.3.1.4)	L-Arabinose utilization	NA	NA	NA	0.8254	PF02610.10|Arabinose_Isome|L-arabinose isomerase	PF11762.3|Arabinose_Iso_C|L-arabinose isomerase C-terminal domain
6666666.90843.peg.2380	2466396	2465959	-3	-	438	Gifsy-2 prophage protein	- none -	NA	NA	NA	NA	PF07105.6|DUF1367|NA	PF07105.6|DUF1367|NA
6666666.90843.peg.2381	2466619	2466404	-1	-	216	hypothetical protein	- none -	NA	NA	1.0877	NA
6666666.90843.peg.2382	2468079	2466619	-3	-	1461	Replicative DNA helicase (EC 3.6.1.-)	- none -	NA	NA	NA	NA	PF00772.16|DnaB|DnaB-like helicase N terminal domain	PF03796.10|DnaB_C|DnaB-like helicase C terminal domain
6666666.90843.peg.2383	2468945	2468079	-2	-	867	Primosomal protein I	- none -	NA	NA	3.1862	NA	PF04492.8|Phage_rep_O|NA
6666666.90843.peg.2384	2469105	2468938	-3	-	168	hypothetical protein	- none -	NA	NA	NA	NA
6666666.90843.peg.2385	2469594	2469151	-3	-	444	Orf33	- none -	NA	NA	NA	3.0742
6666666.90843.peg.2386	2469849	2469643	-3	-	207	Cro repressor-like protein	- none -	NA	NA	NA	NA	PF01381.17|HTH_3|Helix-turn-helix
6666666.90843.peg.2387	2469979	2470638	1	+	660	putative prophage repressor CI	- none -	NA	NA	1.1712	NA	PF01381.17|HTH_3|Helix-turn-helix	PF00717.18|Peptidase_S24|Peptidase S24-like
6666666.90843.peg.2388	2470706	2471017	2	+	312	FOG: TPR repeat	- none -	NA	NA	NA	NA	PF14131.1|DUF4298|NA
6666666.90843.peg.2389	2471249	2471019	-2	-	231	hypothetical protein	- none -	NA	NA	NA	NA
6666666.90843.peg.239	255425	253815	-2	-	1611	Ribulokinase (EC 2.7.1.16)	L-Arabinose utilization	NA	NA	NA	NA	PF00370.16|FGGY_N|FGGY family of carbohydrate kinases, N-terminal domain	PF02782.11|FGGY_C|FGGY family of carbohydrate kinases, C-terminal domain
6666666.90843.peg.2390	2471435	2471701	2	+	267	hypothetical protein	- none -	NA	NA	NA	NA
6666666.90843.peg.2391	2471844	2472467	3	+	624	Phage protein	- none -	NA	NA	NA	NA
6666666.90843.peg.2392	2472639	2473499	3	+	861	No significant database matches	- none -	NA	NA	NA	NA	PF12686.2|DUF3800|NA
6666666.90843.peg.2393	2473860	2474060	3	+	201	hypothetical protein	- none -	NA	NA	NA	NA
6666666.90843.peg.2394	2474435	2474683	2	+	249	hypothetical protein	- none -	1.2332	NA	NA	NA
6666666.90843.peg.2395	2474699	2475166	2	+	468	hypothetical protein	- none -	NA	NA	NA	NA
6666666.90843.peg.2396	2475501	2475674	3	+	174	hypothetical protein	- none -	NA	NA	NA	NA
6666666.90843.peg.2397	2476541	2475669	-2	-	873	FIG01108380: hypothetical protein	- none -	NA	NA	NA	NA	PF14337.1|DUF4393|NA
6666666.90843.peg.2398	2476866	2477537	3	+	672	Phage tail fibers	Phage tail fiber proteins	0.4197	NA	0.6364	NA	PF02498.12|Bro-N|NA	PF10548.4|P22_AR_C|NA
6666666.90843.peg.2399	2477633	2477848	2	+	216	hypothetical protein	- none -	NA	NA	NA	NA
6666666.90843.peg.24	22581	22084	-3	-	498	probable transcription regulator	- none -	NA	NA	NA	NA	PF02316.11|HTH_Tnp_Mu_1|Mu DNA-binding domain
6666666.90843.peg.240	256404	255547	-3	-	858	Arabinose operon regulatory protein	L-Arabinose utilization	NA	NA	NA	1.1923	PF02311.14|AraC_binding|AraC-like ligand binding domain	PF12833.2|HTH_18|Helix-turn-helix domain
6666666.90843.peg.2400	2478005	2477817	-2	-	189	hypothetical protein	- none -	NA	NA	NA	NA
6666666.90843.peg.2401	2478051	2478494	3	+	444	FIG00697486: hypothetical protein	- none -	0.3458	NA	NA	NA
6666666.90843.peg.2402	2478481	2478690	1	+	210	hypothetical protein	- none -	1.185	NA	NA	NA
6666666.90843.peg.2403	2478712	2479008	1	+	297	hypothetical protein	- none -	NA	NA	NA	NA
6666666.90843.peg.2404	2479021	2480001	1	+	981	Recombinational DNA repair protein RecT (prophage associated)	DNA repair, bacterial	NA	NA	0.4967	2.5105	PF03837.9|RecT|NA
6666666.90843.peg.2405	2480077	2480634	1	+	558	hypothetical protein	- none -	NA	NA	NA	NA	PF13274.1|DUF4065|NA
6666666.90843.peg.2406	2480634	2481044	3	+	411	hypothetical protein	- none -	NA	NA	NA	NA
6666666.90843.peg.2407	2481129	2481260	3	+	132	hypothetical protein	- none -	NA	NA	NA	NA
6666666.90843.peg.2408	2481257	2481622	2	+	366	Death on curing protein, Doc toxin	Phd-Doc, YdcE-YdcD toxin-antitoxin (programmed cell death) systems	NA	NA	NA	NA	PF02661.13|Fic|Fic/DOC family
6666666.90843.peg.2409	2481867	2482535	3	+	669	Phage DNA and RNA binding protein	- none -	NA	NA	NA	NA	PF04383.8|KilA-N|KilA-N domain	PF10548.4|P22_AR_C|NA
6666666.90843.peg.241	257514	256546	-3	-	969	L-arabinose transport system permease protein (TC 3.A.1.2.2)	L-Arabinose utilization	NA	NA	NA	0.4115	PF02653.11|BPD_transp_2|NA
6666666.90843.peg.2410	2482567	2482728	1	+	162	hypothetical protein	- none -	0.1543	NA	NA	NA
6666666.90843.peg.2411	2482741	2483385	1	+	645	FIG00696258: hypothetical protein	- none -	NA	NA	0.2069	NA
6666666.90843.peg.2412	2483443	2484153	1	+	711	phage related protein	- none -	NA	NA	NA	NA
6666666.90843.peg.2413	2484165	2484482	3	+	318	Phage protein	- none -	NA	NA	NA	NA
6666666.90843.peg.2414	2484725	2484543	-2	-	183	Uncharacterized conserved protein	- none -	0	NA	1.0868	NA	PF07411.7|DUF1508|Domain of unknown function (DUF1508)
6666666.90843.peg.2415	2484737	2484973	2	+	237	hypothetical protein	- none -	0.0128	NA	1.1192	NA
6666666.90843.peg.2416	2485152	2485343	3	+	192	hypothetical protein	- none -	NA	NA	NA	NA
6666666.90843.peg.2417	2485340	2485765	2	+	426	hypothetical protein	- none -	NA	NA	NA	NA
6666666.90843.peg.2418	2486029	2486652	1	+	624	Phage tail fibers	Phage tail fiber proteins	NA	NA	0.7443	NA	PF04383.8|KilA-N|KilA-N domain	PF10548.4|P22_AR_C|NA
6666666.90843.peg.2419	2486738	2486866	2	+	129	hypothetical protein	- none -	NA	NA	NA	NA
6666666.90843.peg.242	259048	257531	-1	-	1518	L-arabinose transport ATP-binding protein AraG (TC 3.A.1.2.2)	L-Arabinose utilization	NA	NA	NA	0.7666	PF00005.22|ABC_tran|ABC transporter	PF00005.22|ABC_tran|ABC transporter
6666666.90843.peg.2420	2487491	2488582	2	+	1092	Single-stranded DNA-binding protein	DNA repair, bacterial; <br>DNA repair, bacterial RecFOR pathway	NA	NA	NA	1.8835	PF00589.17|Phage_integrase|Phage integrase family
6666666.90843.peg.2421	2488995	2489768	3	+	774	Fumarate and nitrate reduction regulatory protein	Oxidative stress	0.0623	0.1844	0.1758	0.3662	PF00027.24|cNMP_binding|Cyclic nucleotide-binding domain	PF00325.15|Crp|Bacterial regulatory proteins, crp family
6666666.90843.peg.2422	2489890	2490810	1	+	921	Universal stress protein E	Universal stress protein family	0.0425	0.4089	0.1727	1.1149	PF00582.21|Usp|Universal stress protein family	PF00582.21|Usp|Universal stress protein family
6666666.90843.peg.2423	2490981	2491814	3	+	834	ABC-type Co2+ transport system, periplasmic component	- none -	0.0866	0.6966	0.2262	NA	PF10670.4|DUF4198|NA
6666666.90843.peg.2424	2494462	2491856	-1	-	2607	DNA topoisomerase I (EC 5.99.1.2)	CBSS-272943.3.peg.1367; <br>Conserved gene cluster associated with Met-tRNA formyltransferase; <br>DNA topoisomerases, Type I, ATP-independent	0.0634	0.1537	0.0726	0.4182	PF01751.17|Toprim|Toprim domain	PF01131.15|Topoisom_bac|DNA topoisomerase	PF01396.14|zf-C4_Topoisom|NA	PF01396.14|zf-C4_Topoisom|NA	PF08272.6|Topo_Zn_Ribbon|Topoisomerase I zinc-ribbon-like	PF08272.6|Topo_Zn_Ribbon|Topoisomerase I zinc-ribbon-like
6666666.90843.peg.2425	2494557	2495450	3	+	894	Transcriptional regulator	- none -	0.0236	NA	0.1995	1.8544	PF00126.22|HTH_1|Bacterial regulatory helix-turn-helix protein, lysR family	PF03466.15|LysR_substrate|LysR substrate binding domain
6666666.90843.peg.2426	2496386	2495769	-2	-	618	hypothetical protein	- none -	NA	NA	NA	NA
6666666.90843.peg.2427	2497382	2496879	-2	-	504	FIG001674: hypothetical protein	- none -	0.024	0.2457	0.0958	1.0137	PF01713.16|Smr|Smr domain
6666666.90843.peg.2428	2497478	2498422	2	+	945	Protein-N(5)-glutamine methyltransferase PrmB, methylates LSU ribosomal protein L3p	YrdC-YciO-Sua5 protein family	0.0064	0.4946	0.1382	0.7298	PF05175.9|MTS|Methyltransferase small domain
6666666.90843.peg.2429	2499452	2498481	-2	-	972	Cys regulon transcriptional activator CysB	Cysteine Biosynthesis; <br>LysR-family proteins in Escherichia coli	0.0031	0.2627	0.1392	0.6171	PF00126.22|HTH_1|Bacterial regulatory helix-turn-helix protein, lysR family	PF03466.15|LysR_substrate|LysR substrate binding domain
6666666.90843.peg.243	260088	259087	-3	-	1002	L-arabinose-binding periplasmic protein precursor AraF (TC 3.A.1.2.2)	L-Arabinose utilization	NA	NA	NA	0.3572	PF00532.16|Peripla_BP_1|Periplasmic binding proteins and sugar binding domain of LacI family
6666666.90843.peg.2430	2500469	2499462	-2	-	1008	Ribosomal large subunit pseudouridine synthase B (EC 4.2.1.70)	RNA pseudouridine syntheses	0.1158	0.2557	0.2185	0.405	PF01479.20|S4|S4 domain	PF00849.17|PseudoU_synth_2|RNA pseudouridylate synthase
6666666.90843.peg.2431	2501138	2500515	-2	-	624	Hypothetical YciO protein, TsaC/YrdC paralog	YrdC-YciO-Sua5 protein family	0.0483	0.1422	0.0966	0.3507	PF01300.13|Sua5_yciO_yrdC|Telomere recombination
6666666.90843.peg.2432	2502131	2501262	-2	-	870	Succinyl-CoA ligase [ADP-forming] alpha chain (EC 6.2.1.5)	Serine-glyoxylate cycle; <br>TCA Cycle	0.0588	0.1813	0.1323	0.1714	PF02629.14|CoA_binding|CoA binding domain	PF00549.14|Ligase_CoA|CoA-ligase
6666666.90843.peg.2433	2503300	2502134	-1	-	1167	Succinyl-CoA ligase [ADP-forming] beta chain (EC 6.2.1.5)	Serine-glyoxylate cycle; <br>TCA Cycle	0.0773	0.4235	0.3368	0.5472	PF08442.5|ATP-grasp_2|ATP-grasp domain	PF00549.14|Ligase_CoA|CoA-ligase
6666666.90843.peg.2434	2504629	2503400	-1	-	1230	Dihydrolipoamide succinyltransferase component (E2) of 2-oxoglutarate dehydrogenase complex (EC 2.3.1.61)	Dehydrogenase complexes; <br>TCA Cycle	0.0465	0.2549	0.1331	0.373	PF00364.17|Biotin_lipoyl|Biotin-requiring enzyme	PF02817.12|E3_binding|e3 binding domain	PF00198.18|2-oxoacid_dh|2-oxoacid dehydrogenases acyltransferase (catalytic domain)
6666666.90843.peg.2435	2507548	2504741	-1	-	2808	2-oxoglutarate dehydrogenase E1 component (EC 1.2.4.2)	Dehydrogenase complexes; <br>TCA Cycle	0.0417	0.2219	0.1102	0.5046	PF00676.15|E1_dh|Dehydrogenase E1 component	PF02779.19|Transket_pyr|Transketolase, pyrimidine binding domain
6666666.90843.peg.2436	2508305	2507736	-2	-	570	DNA uptake protein and related DNA-binding proteins	- none -	0.1429	NA	NA	NA	PF12836.2|HHH_3|Helix-hairpin-helix motif
6666666.90843.peg.2437	2509553	2508618	-2	-	936	Malate dehydrogenase (EC 1.1.1.37)	Serine-glyoxylate cycle; <br>TCA Cycle	0.045	0.1431	0.0965	0.2776	PF00056.18|Ldh_1_N|lactate/malate dehydrogenase, NAD binding domain	PF02866.13|Ldh_1_C|lactate/malate dehydrogenase, alpha/beta C-terminal domain
6666666.90843.peg.2438	2509761	2510213	3	+	453	Arginine pathway regulatory protein ArgR, repressor of arg regulon	Arginine Deiminase Pathway; <br>Arginine and Ornithine Degradation	0.0667	0.4687	0.3029	0.5049	PF01316.16|Arg_repressor|Arginine repressor, DNA binding domain	PF02863.13|Arg_repressor_C|Arginine repressor, C-terminal domain
6666666.90843.peg.2439	2510213	2511106	2	+	894	Cell division inhibitor	Persister Cells	0.2037	1.0118	0.866	1.0894	PF01370.16|Epimerase|NAD dependent epimerase/dehydratase family	PF08338.6|DUF1731|Domain of unknown function (DUF1731)
6666666.90843.peg.244	263964	260524	-3	-	3441	Transcription-repair coupling factor	Cell division-ribosomal stress proteins cluster; <br>Transcription factors bacterial; <br>Transcription repair cluster	0.0506	0.2344	0.0742	0.5607	PF02559.11|CarD_CdnL_TRCF|CarD-like/TRCF domain	PF00270.24|DEAD|DEAD/DEAH box helicase	PF00271.26|Helicase_C|Helicase conserved C-terminal domain	PF03461.10|TRCF|TRCF domain
6666666.90843.peg.2440	2511828	2511163	-3	-	666	Putative TEGT family carrier/transport protein	CBSS-326442.4.peg.1852	0.0181	0.3439	0.0909	0.7752	PF01027.15|Bax1-I|NA
6666666.90843.peg.2441	2512559	2512681	2	+	123	hypothetical protein	- none -	NA	NA	NA	NA
6666666.90843.peg.2442	2514551	2512674	-2	-	1878	Putative adhesin, large supernatant protein LspA, secreted via TPS pathway	Two partner secretion pathway (TPS)	NA	NA	NA	NA
6666666.90843.peg.2443	2516924	2514783	-2	-	2142	Putative large exoprotein involved in heme utilization or adhesion of ShlA/HecA/FhaA family	Two partner secretion pathway (TPS)	0.0266	4.158	NA	NA	PF02661.13|Fic|Fic/DOC family
6666666.90843.peg.2444	2517696	2517001	-3	-	696	Putative large exoprotein involved in heme utilization or adhesion of ShlA/HecA/FhaA family	Two partner secretion pathway (TPS)	NA	NA	NA	NA
6666666.90843.peg.2445	2524082	2517693	-2	-	6390	Putative large exoprotein involved in heme utilization or adhesion of ShlA/HecA/FhaA family	Two partner secretion pathway (TPS)	NA	NA	NA	NA	PF05860.8|Haemagg_act|haemagglutination activity domain	PF13332.1|Fil_haemagg_2|NA
6666666.90843.peg.2446	2525801	2524113	-2	-	1689	Channel-forming transporter/cytolysins activator of TpsB family	Two partner secretion pathway (TPS)	0.1895	NA	NA	NA	PF08479.6|POTRA_2|POTRA domain, ShlB-type	PF03865.8|ShlB|Haemolysin secretion/activation protein ShlB/FhaC/HecB
6666666.90843.peg.2447	2526045	2525911	-3	-	135	hypothetical protein	- none -	NA	NA	NA	NA
6666666.90843.peg.2448	2527128	2526442	-3	-	687	FIG00696836: hypothetical protein	- none -	0.1516	NA	0.3585	NA
6666666.90843.peg.2449	2527252	2527500	1	+	249	Ferredoxin	Soluble cytochromes and functionally related electron carriers	0.0976	0.3973	0.2074	1.2376	PF00111.22|Fer2|2Fe-2S iron-sulfur cluster binding domain
6666666.90843.peg.245	264228	264055	-3	-	174	hypothetical protein	- none -	0.0702	NA	0.6968	NA
6666666.90843.peg.2450	2528307	2527495	-3	-	813	4-hydroxy-tetrahydrodipicolinate reductase (EC 1.17.1.8)	Lysine Biosynthesis DAP Pathway; <br>Lysine Biosynthesis DAP Pathway, GJO scratch	0.0963	0.1634	0.1276	0.4556	PF01113.15|DapB_N|Dihydrodipicolinate reductase, N-terminus	PF05173.9|DapB_C|Dihydrodipicolinate reductase, C-terminus
6666666.90843.peg.2451	2528952	2528323	-3	-	630	L-lysine permease	Lysine degradation	0.1541	0.8188	0.3934	1.5839	PF01810.13|LysE|NA
6666666.90843.peg.2452	2529444	2528956	-3	-	489	Phosphatidylglycerophosphatase A (EC 3.1.3.27)	Glycerolipid and Glycerophospholipid Metabolism in Bacteria; <br>Riboflavin synthesis cluster	0.1456	0.6878	0.2725	1.3691	PF04608.8|PgpA|Phosphatidylglycerophosphatase A
6666666.90843.peg.2453	2530447	2529449	-1	-	999	Thiamine-monophosphate kinase (EC 2.7.4.16)	5-FCL-like protein; <br>Riboflavin synthesis cluster; <br>Thiamin biosynthesis	0.1546	0.719	0.3003	0.8676	PF00586.19|AIRS|AIR synthase related protein, N-terminal domain	PF02769.17|AIRS_C|AIR synthase related protein, C-terminal domain
6666666.90843.peg.2454	2530943	2530509	-2	-	435	Transcription termination protein NusB	Riboflavin synthesis cluster; <br>Transcription factors bacterial	0.0764	0.3593	0.0833	0.9051	PF01029.13|NusB|NusB family
6666666.90843.peg.2455	2531420	2530947	-2	-	474	6,7-dimethyl-8-ribityllumazine synthase (EC 2.5.1.78)	Riboflavin, FMN and FAD metabolism; <br>Riboflavin, FMN and FAD metabolism in plants; <br>Riboflavin synthesis cluster	0.0255	0.1243	0.0701	0.3521	PF00885.14|DMRL_synthase|6,7-dimethyl-8-ribityllumazine synthase
6666666.90843.peg.2456	2531983	2531540	-1	-	444	Uncharacterized conserved protein	- none -	0.0748	0.4099	0.1633	1.0783
6666666.90843.peg.2457	2532186	2532055	-3	-	132	hypothetical protein	- none -	NA	NA	NA	NA
6666666.90843.peg.2458	2532268	2532918	1	+	651	Allophanate hydrolase 2 subunit 1 (EC 3.5.1.54)	EC699-706	0.0556	NA	0.8024	1.227	PF02682.11|AHS1|Allophanate hydrolase subunit 1
6666666.90843.peg.2459	2532915	2533847	3	+	933	Allophanate hydrolase 2 subunit 2 (EC 3.5.1.54)	EC699-706	0.1804	NA	0.939	1.3347	PF02626.10|AHS2|Allophanate hydrolase subunit 2
6666666.90843.peg.246	266078	264225	-2	-	1854	Predicted P-loop ATPase fused to an acetyltransferase COG1444	tRNA modification Bacteria; <br>tRNAmodification position 34	0.2178	1.0949	0.4692	1.6067	PF05127.9|Helicase_RecD|Helicase	PF13718.1|GNAT_acetyltr_2|GNAT acetyltransferase 2
6666666.90843.peg.2460	2533834	2534577	1	+	744	Lactam utilization protein LamB	EC699-706	0.1574	NA	0.6612	1.0141	PF03746.11|LamB_YcsF|LamB/YcsF family
6666666.90843.peg.2461	2534615	2535802	2	+	1188	Mn2+/Fe2+ transporter, NRAMP family	- none -	0.0354	NA	0.4193	NA	PF01566.13|Nramp|NA
6666666.90843.peg.2462	2537746	2536073	-1	-	1674	Glutaminyl-tRNA synthetase (EC 6.1.1.18)	tRNA aminoacylation, Glu and Gln	0.0449	0.0754	0.1007	0.2926	PF00749.16|tRNA-synt_1c|tRNA synthetases class I (E and Q), catalytic domain	PF03950.13|tRNA-synt_1c_C|tRNA synthetases class I (E and Q), anti-codon binding domain
6666666.90843.peg.2463	2537991	2539166	3	+	1176	Macrolide-specific efflux protein MacA	Multidrug Resistance Efflux Pumps	0.1296	0.4645	2.9291	2.0925	PF12700.2|HlyD_2|HlyD family secretion protein
6666666.90843.peg.2464	2539184	2541115	2	+	1932	Macrolide export ATP-binding/permease protein MacB (EC 3.6.3.-)	Multidrug Resistance Efflux Pumps	0.0824	0.2057	NA	1.0311	PF00005.22|ABC_tran|ABC transporter	PF12704.2|MacB_PCD|MacB-like periplasmic core domain	PF02687.16|FtsX|NA
6666666.90843.peg.2465	2541186	2542553	3	+	1368	RND efflux system, outer membrane lipoprotein CmeC	Multidrug Resistance Efflux Pumps	0.0593	0.262	0.2611	2.9744	PF02321.13|OEP|Outer membrane efflux protein	PF02321.13|OEP|Outer membrane efflux protein
6666666.90843.peg.2466	2542603	2543238	1	+	636	Hypothetical, related to broad specificity phosphatases COG0406	CBSS-196164.1.peg.461	0.1449	0.5069	NA	2.136	PF00300.17|His_Phos_1|Histidine phosphatase superfamily (branch 1)
6666666.90843.peg.2467	2543216	2543332	2	+	117	hypothetical protein	- none -	NA	NA	NA	NA
6666666.90843.peg.2468	2544160	2543336	-1	-	825	COG0613, Predicted metal-dependent phosphoesterases (PHP family)	YrdC-YciO-Sua5 protein family; <br>tRNA modification Bacteria	0.1289	0.5861	0.2012	1.091	PF02811.14|PHP|PHP domain
6666666.90843.peg.2469	2545179	2544160	-3	-	1020	Dihydroorotate dehydrogenase (EC 1.3.3.1)	De Novo Pyrimidine Synthesis	0.0767	0.2174	0.1648	0.6979	PF01180.16|DHO_dh|Dihydroorotate dehydrogenase
6666666.90843.peg.247	266207	266665	2	+	459	PTS system, mannose-specific IIA component (EC 2.7.1.69) / PTS system, mannose-specific IIB component (EC 2.7.1.69)	Mannose Metabolism; <br>Mannose Metabolism; <br>Sialic Acid Metabolism; <br>Sialic Acid Metabolism	0.0329	0.4179	NA	1.2623	PF03830.10|PTSIIB_sorb|PTS system sorbose subfamily IIB component
6666666.90843.peg.2470	2545202	2545393	2	+	192	hypothetical protein	- none -	NA	NA	NA	NA
6666666.90843.peg.2471	2545530	2547227	3	+	1698	Type I restriction-modification system, DNA-methyltransferase subunit M (EC 2.1.1.72)	Restriction-Modification System; <br>Type I Restriction-Modification	0.3649	0.5459	0.2512	NA	PF12161.3|HsdM_N|HsdM N-terminal domain	PF02384.11|N6_Mtase|N-6 DNA Methylase
6666666.90843.peg.2472	2547579	2548889	3	+	1311	Type I restriction-modification system, specificity subunit S (EC 3.1.21.3)	Restriction-Modification System; <br>Type I Restriction-Modification	1.8554	NA	2.2482	NA	PF01420.14|Methylase_S|Type I restriction modification DNA specificity domain
6666666.90843.peg.2473	2548891	2549811	1	+	921	hypothetical protein	- none -	NA	NA	NA	NA
6666666.90843.peg.2474	2550574	2550113	-1	-	462	hypothetical protein	- none -	NA	NA	2.4099	NA
6666666.90843.peg.2475	2550839	2551564	2	+	726	Type I restriction-modification system, restriction subunit R (EC 3.1.21.3)	Restriction-Modification System; <br>Type I Restriction-Modification	0.8196	2.9513	NA	NA	PF04313.9|HSDR_N|Type I restriction enzyme R protein N terminus (HSDR_N)
6666666.90843.peg.2476	2552545	2552763	1	+	219	TniA putative transposase	CBSS-203122.12.peg.188	NA	NA	NA	NA
6666666.90843.peg.2477	2552735	2553028	2	+	294	TniA putative transposase	CBSS-203122.12.peg.188	NA	NA	NA	NA	PF13518.1|HTH_28|Helix-turn-helix domain
6666666.90843.peg.2478	2553065	2553406	2	+	342	TniA putative transposase	CBSS-203122.12.peg.188	NA	0.3592	NA	NA
6666666.90843.peg.248	266677	267471	1	+	795	PTS system, mannose-specific IIC component	- none -	0.0379	0.1742	NA	0.6374
6666666.90843.peg.249	267482	268315	2	+	834	PTS system, mannose-specific IID component	- none -	0.0469	0.1822	NA	0.6228	PF03613.9|EIID-AGA|NA
6666666.90843.peg.25	23158	25677	1	+	2520	cell surface protein precursor	- none -	NA	NA	2.9625	NA	PF03212.9|Pertactin|Pertactin	PF03797.14|Autotransporter|Autotransporter beta-domain
6666666.90843.peg.250	268381	268755	1	+	375	Methyl-accepting chemotaxis protein	- none -	0.129	0.7312	NA	NA
6666666.90843.peg.251	270637	268796	-1	-	1842	Aerobic respiration control sensor protein arcB (EC 2.7.3.-)	- none -	0.1548	0.8816	0.7116	1.3164
6666666.90843.peg.252	273612	270799	-3	-	2814	Valyl-tRNA synthetase (EC 6.1.1.9)	CBSS-208964.1.peg.3826; <br>tRNA aminoacylation, Val	0.1499	0.3087	0.271	0.4707	PF00133.17|tRNA-synt_1|tRNA synthetases class I (I, L, M and V)	PF08264.8|Anticodon_1|Anticodon-binding domain of tRNA	PF10458.4|Val_tRNA-synt_C|Valyl tRNA synthetase tRNA binding arm
6666666.90843.peg.253	274091	273759	-2	-	333	RNA-binding domain protein	- none -	0.2688	0.1416	0.2853	0.4572	PF04266.9|ASCH|ASCH domain
6666666.90843.peg.254	274700	274131	-2	-	570	hypothetical protein	- none -	1.0781	NA	NA	NA
6666666.90843.peg.255	275233	274730	-1	-	504	DNA polymerase III chi subunit (EC 2.7.7.7)	CBSS-208964.1.peg.3826	0.1208	0.3519	0.3475	1.0686	PF04364.8|DNA_pol3_chi|DNA polymerase III chi subunit, HolC
6666666.90843.peg.256	275570	276964	2	+	1395	Fumarate hydratase class II (EC 4.2.1.2)	TCA Cycle	0.0108	0.0409	0.028	0.6494	PF00206.15|Lyase_1|Lyase	PF10415.4|FumaraseC_C|Fumarase C C-terminus
6666666.90843.peg.257	277075	277677	1	+	603	FIG026291: Hypothetical periplasmic protein	- none -	0.07	0.7126	0.4991	NA
6666666.90843.peg.258	278603	277704	-2	-	900	Ribosomal protein S6 glutaminyl transferase	Ribosome biogenesis bacterial	0.1818	0.5026	0.4609	1.2022	PF08443.6|RimK|RimK-like ATP-grasp domain
6666666.90843.peg.259	278730	278993	3	+	264	Glutaredoxin 1	Glutaredoxins; <br>Glutathione: Redox cycle	0.046	0.5099	0.0115	0.5148	PF00462.19|Glutaredoxin|Glutaredoxin
6666666.90843.peg.26	27497	26193	-2	-	1305	Dihydrofolate synthase (EC 6.3.2.12) / Folylpolyglutamate synthase (EC 6.3.2.17)	Colicin V and Bacteriocin Production Cluster; <br>Colicin V and Bacteriocin Production Cluster; <br>Folate Biosynthesis; <br>Folate Biosynthesis	0.1014	0.5402	0.2676	0.9223
6666666.90843.peg.260	279365	280615	2	+	1251	Isocitrate dehydrogenase [NADP] (EC 1.1.1.42)	5-FCL-like protein; <br>TCA Cycle	NA	NA	NA	0.4095
6666666.90843.peg.261	280714	283317	1	+	2604	Aconitate hydratase 2 (EC 4.2.1.3)	TCA Cycle	NA	NA	NA	0.2926	PF11791.3|Aconitase_B_N|Aconitate B N-terminal domain	PF06434.8|Aconitase_2_N|Aconitate hydratase 2 N-terminus	PF00330.15|Aconitase|Aconitase family (aconitate hydratase)	PF00330.15|Aconitase|Aconitase family (aconitate hydratase)
6666666.90843.peg.262	283347	284621	3	+	1275	Citrate synthase (si) (EC 2.3.3.1)	Serine-glyoxylate cycle; <br>TCA Cycle	NA	NA	NA	0.4824	PF00285.16|Citrate_synt|Citrate synthase
6666666.90843.peg.263	287731	284687	-1	-	3045	Beta-galactosidase (EC 3.2.1.23)	Galactosylceramide and Sulfatide metabolism; <br>Lactose and Galactose Uptake and Utilization; <br>Lactose utilization	0.1114	0.4205	NA	2.1281	PF02837.13|Glyco_hydro_2_N|Glycosyl hydrolases family 2, sugar binding domain	PF00703.16|Glyco_hydro_2|Glycosyl hydrolases family 2	PF02836.12|Glyco_hydro_2_C|Glycosyl hydrolases family 2, TIM barrel domain	PF02929.12|Bgal_small_N|Beta galactosidase small chain
6666666.90843.peg.264	289067	287868	-2	-	1200	Mannose-6-phosphate isomerase (EC 5.3.1.8)	Mannose Metabolism	0.1067	0.6681	0.2377	1.866	PF01238.16|PMI_typeI|Phosphomannose isomerase type I
6666666.90843.peg.265	289625	289125	-2	-	501	PTS system, glucose-specific IIA component	- none -	0.0301	0.1084	0.0843	0.4052	PF00358.15|PTS_EIIA_1|phosphoenolpyruvate-dependent sugar phosphotransferase system, EIIA 1
6666666.90843.peg.266	291412	289685	-1	-	1728	Phosphoenolpyruvate-protein phosphotransferase of PTS system (EC 2.7.3.9)	Fructose utilization	0.0539	0.1418	0.1333	0.4436	PF05524.8|PEP-utilisers_N|PEP-utilising enzyme, N-terminal	PF00391.18|PEP-utilizers|PEP-utilising enzyme, mobile domain	PF02896.13|PEP-utilizers_C|PEP-utilising enzyme, TIM barrel domain
6666666.90843.peg.267	291774	291517	-3	-	258	Phosphocarrier protein of PTS system	- none -	0	0.0824	0.1466	0.1921	PF00381.14|PTS-HPr|PTS HPr component phosphorylation site
6666666.90843.peg.268	292976	291936	-2	-	1041	Ribosome small subunit-stimulated GTPase EngC	Universal GTPases	0.1297	0.3348	0.2065	0.8544	PF03193.11|DUF258|Protein of unknown function, DUF258
6666666.90843.peg.269	292908	293033	3	+	126	hypothetical protein	- none -	NA	NA	NA	NA
6666666.90843.peg.27	28404	27499	-3	-	906	Acetyl-coenzyme A carboxyl transferase beta chain (EC 6.4.1.2)	Colicin V and Bacteriocin Production Cluster; <br>Fatty Acid Biosynthesis FASII	0.0598	0.152	0.0709	0.3916	PF01039.17|Carboxyl_trans|Carboxyl transferase domain
6666666.90843.peg.270	293047	293595	1	+	549	3&#39;-to-5&#39; oligoribonuclease (orn)	RNA processing and degradation, bacterial	0.0604	0.1554	0.1154	0.4174	PF00929.19|RNase_T|Exonuclease
6666666.90843.peg.271	294012	294482	3	+	471	TsaE protein, required for threonylcarbamoyladenosine t(6)A37 formation in tRNA	Scaffold proteins for [4Fe-4S] cluster assembly (MRP family); <br>YjeE; <br>YrdC-YciO-Sua5 protein family	0.1026	0.5399	0.2615	0.8932	PF02367.12|UPF0079|Uncharacterised P-loop hydrolase UPF0079
6666666.90843.peg.272	294501	296009	3	+	1509	N-acetylmuramoyl-L-alanine amidase (EC 3.5.1.28)	Murein Hydrolases; <br>Recycling of Peptidoglycan Amino Acids	0.088	0.6338	0.4351	0.9846	PF01520.13|Amidase_3|N-acetylmuramoyl-L-alanine amidase	PF01476.15|LysM|LysM domain	PF01476.15|LysM|LysM domain	PF01476.15|LysM|LysM domain
6666666.90843.peg.273	296009	297892	2	+	1884	DNA mismatch repair protein MutL	DNA repair, bacterial MutL-MutS system	0.2233	0.6713	0.3423	1.062	PF13589.1|HATPase_c_3|Histidine kinase-, DNA gyrase B-, and HSP90-like ATPase	PF01119.14|DNA_mis_repair|DNA mismatch repair protein, C-terminal domain	PF08676.6|MutL_C|MutL C terminal dimerisation domain
6666666.90843.peg.274	297893	298828	2	+	936	tRNA dimethylallyltransferase (EC 2.5.1.75)	tRNA modification Bacteria; <br>tRNA processing	0.1345	0.2383	0.1616	0.4881	PF01715.12|IPPT|IPP transferase
6666666.90843.peg.275	298833	301775	3	+	2943	Glutamate-ammonia-ligase adenylyltransferase (EC 2.7.7.42)	CBSS-316057.3.peg.3521	0.2295	0.5017	0.3163	1.0258	PF03710.10|GlnE|Glutamate-ammonia ligase adenylyltransferase	PF08335.6|GlnD_UR_UTase|GlnD PII-uridylyltransferase	PF03710.10|GlnE|Glutamate-ammonia ligase adenylyltransferase	PF08335.6|GlnD_UR_UTase|GlnD PII-uridylyltransferase
6666666.90843.peg.276	310807	307700	-1	-	3108	Type I restriction-modification system, restriction subunit R (EC 3.1.21.3)	Restriction-Modification System; <br>Type I Restriction-Modification	NA	1.1944	NA	NA	PF04313.9|HSDR_N|Type I restriction enzyme R protein N terminus (HSDR_N)	PF04851.10|ResIII|Type III restriction enzyme, res subunit	PF12008.3|EcoR124_C|Type I restriction and modification enzyme - subunit R C terminal
6666666.90843.peg.277	312056	310893	-2	-	1164	Type I restriction-modification system, specificity subunit S (EC 3.1.21.3)	Restriction-Modification System; <br>Type I Restriction-Modification	NA	3.0894	NA	NA	PF01420.14|Methylase_S|Type I restriction modification DNA specificity domain	PF01420.14|Methylase_S|Type I restriction modification DNA specificity domain
6666666.90843.peg.278	313783	312224	-1	-	1560	Type I restriction-modification system, DNA-methyltransferase subunit M (EC 2.1.1.72)	Restriction-Modification System; <br>Type I Restriction-Modification	NA	NA	0.7632	2.6203	PF12161.3|HsdM_N|HsdM N-terminal domain	PF02384.11|N6_Mtase|N-6 DNA Methylase
6666666.90843.peg.279	313993	314820	1	+	828	FIG00904252: hypothetical protein	- none -	0.211	NA	NA	NA
6666666.90843.peg.28	29284	28490	-1	-	795	tRNA pseudouridine synthase A (EC 4.2.1.70)	Colicin V and Bacteriocin Production Cluster; <br>RNA pseudouridine syntheses; <br>tRNA modification Bacteria; <br>tRNA processing	0.0758	0.2362	0.1817	0.5051	PF01416.15|PseudoU_synth_1|tRNA pseudouridine synthase	PF01416.15|PseudoU_synth_1|tRNA pseudouridine synthase
6666666.90843.peg.280	315765	314860	-3	-	906	Biotin--protein ligase (EC 6.3.4.9, EC 6.3.4.10, EC 6.3.4.11, EC 6.3.4.15)	- none -	0.2318	0.9438	0.3544	1.7979	PF03099.14|BPL_LplA_LipB|Biotin/lipoate A/B protein ligase family	PF02237.12|BPL_C|Biotin protein ligase C terminal domain
6666666.90843.peg.281	315900	317363	3	+	1464	Inosine-5&#39;-monophosphate dehydrogenase (EC 1.1.1.205)	Purine conversions; <br>Purine salvage cluster	0.0144	0.0862	0.0698	0.205	PF00478.20|IMPDH|IMP dehydrogenase / GMP reductase domain	PF00571.23|CBS|CBS domain	PF00571.23|CBS|CBS domain
6666666.90843.peg.282	317520	317921	3	+	402	Gfa-like protein	- none -	NA	NA	NA	NA	PF04828.9|GFA|Glutathione-dependent formaldehyde-activating enzyme
6666666.90843.peg.283	318093	318758	3	+	666	Phosphoglycolate phosphatase (EC 3.1.3.18)	2-phosphoglycolate salvage; <br>Glycolate, glyoxylate interconversions	NA	0.1855	NA	NA	PF13419.1|HAD_2|Haloacid dehalogenase-like hydrolase
6666666.90843.peg.284	318779	320338	2	+	1560	GMP synthase [glutamine-hydrolyzing] (EC 6.3.5.2)	Purine conversions	0.0212	0.0694	0.0713	0.2804	PF00117.23|GATase|Glutamine amidotransferase class-I	PF02540.12|NAD_synthase|NAD synthase	PF00958.17|GMP_synt_C|GMP synthase C terminal domain
6666666.90843.peg.285	320838	320428	-3	-	411	VgrG-3 protein	Type VI secretion systems	NA	NA	NA	NA	PF04717.7|Phage_base_V|Phage-related baseplate assembly protein
6666666.90843.peg.286	321031	320822	-1	-	210	VgrG-3 protein	Type VI secretion systems	NA	NA	NA	NA
6666666.90843.peg.287	321135	323732	3	+	2598	ClpB protein	Protein chaperones; <br>Proteolysis in bacteria, ATP-dependent; <br>Type VI secretion systems	0.089	NA	NA	NA	PF00004.24|AAA|ATPase family associated with various cellular activities (AAA)	PF07724.9|AAA_2|AAA domain (Cdc48 subfamily)	PF10431.4|ClpB_D2-small|C-terminal, D2-small domain, of ClpB protein
6666666.90843.peg.288	323846	325225	2	+	1380	hypothetical protein	- none -	0.4437	NA	NA	NA	PF13503.1|DUF4123|NA
6666666.90843.peg.289	325222	328101	1	+	2880	hypothetical protein	- none -	2.3053	NA	NA	NA
6666666.90843.peg.29	29334	30344	3	+	1011	Inner membrane protein	- none -	0.1209	2.3107	NA	NA
6666666.90843.peg.290	328614	329123	3	+	510	hypothetical protein	- none -	1.5389	NA	NA	NA
6666666.90843.peg.291	329556	330230	3	+	675	hypothetical protein	- none -	NA	NA	NA	NA
6666666.90843.peg.292	330597	331112	3	+	516	hcp	- none -	0.0175	NA	NA	2.6595	PF05638.7|DUF796|Protein of unknown function (DUF796)
6666666.90843.peg.293	334934	331248	-2	-	3687	IcmF-related protein	Type VI secretion systems	0.1975	NA	NA	NA	PF14331.1|ImcF-related_N|NA	PF06761.7|IcmF-related|NA	PF06744.7|DUF1215|NA
6666666.90843.peg.294	336388	334931	-1	-	1458	Uncharacterized protein ImpA	Type VI secretion systems	0.6792	NA	NA	NA
6666666.90843.peg.295	337025	336390	-2	-	636	Type VI secretion protein VasI	Type VI secretion systems	0.5291	NA	NA	NA	PF11319.3|DUF3121|NA
6666666.90843.peg.296	337888	337043	-1	-	846	Outer membrane protein ImpK/VasF, OmpA/MotB domain	Type VI secretion systems	0.1996	NA	NA	NA	PF09850.4|DUF2077|Uncharacterized protein conserved in bacteria (DUF2077)
6666666.90843.peg.297	338667	337888	-3	-	780	Uncharacterized protein ImpJ/VasE	Type VI secretion systems	0.1303	NA	NA	NA	PF05936.7|DUF876|NA
6666666.90843.peg.298	339234	338896	-3	-	339	Uncharacterized protein ImpJ/VasE	Type VI secretion systems	NA	NA	NA	NA	PF05936.7|DUF876|NA
6666666.90843.peg.299	339911	339234	-2	-	678	Type VI secretion lipoprotein/VasD	Type VI secretion systems	0.2161	NA	NA	NA	PF12790.2|T6SS-SciN|Type VI secretion lipoprotein
6666666.90843.peg.3	3416	2331	-2	-	1086	2-keto-3-deoxy-D-arabino-heptulosonate-7-phosphate synthase I alpha (EC 2.5.1.54)	Chorismate Synthesis; <br>Common Pathway For Synthesis of Aromatic Compounds (DAHP synthase to chorismate)	0.0388	0.2449	0.0886	0.4572	PF00793.15|DAHP_synth_1|DAHP synthetase I family
6666666.90843.peg.30	30896	30609	-2	-	288	LSU ribosomal protein L25p	Ribosome LSU bacterial; <br>Transcription repair cluster	0.0421	0.0842	0.0526	0.7053	PF01386.14|Ribosomal_L25p|Ribosomal L25p family
6666666.90843.peg.300	340701	339925	-3	-	777	hypothetical protein	- none -	0.8872	NA	NA	NA
6666666.90843.peg.301	341700	340702	-3	-	999	Uncharacterized protein ImpH/VasB	Type VI secretion systems	0.5151	NA	NA	NA	PF06996.6|DUF1305|NA
6666666.90843.peg.302	343415	341664	-2	-	1752	Protein ImpG/VasA	Type VI secretion systems	0.2555	NA	NA	NA	PF05947.7|DUF879|NA
6666666.90843.peg.303	345328	343841	-1	-	1488	Uncharacterized protein ImpC	Type VI secretion systems	0.0629	NA	NA	NA
6666666.90843.peg.304	345836	345339	-2	-	498	Uncharacterized protein ImpB	Type VI secretion systems	0.1273	NA	NA	NA	PF05591.7|DUF770|NA
6666666.90843.peg.305	346125	346394	3	+	270	hypothetical protein	- none -	0.1455	NA	NA	NA	PF05488.8|PAAR_motif|PAAR motif
6666666.90843.peg.306	346458	348548	3	+	2091	VgrG-3 protein	Type VI secretion systems	0.1661	NA	NA	NA	PF05954.6|Phage_GPD|Phage late control gene D protein (GPD)	PF04717.7|Phage_base_V|Phage-related baseplate assembly protein
6666666.90843.peg.307	348811	350226	1	+	1416	hypothetical protein	- none -	NA	1.4743	NA	NA	PF13503.1|DUF4123|NA
6666666.90843.peg.308	350231	353167	2	+	2937	hypothetical protein	- none -	NA	NA	NA	NA
6666666.90843.peg.309	353171	354343	2	+	1173	hypothetical protein	- none -	NA	NA	NA	NA
6666666.90843.peg.31	31107	31712	3	+	606	DedA protein	Colicin V and Bacteriocin Production Cluster; <br>DedA family of inner membrane proteins; <br>Uptake of selenate and selenite	0.0348	0.351	0.1657	2.6408	PF09335.6|SNARE_assoc|NA
6666666.90843.peg.310	365351	355482	-2	-	9870	Autotransporter adhesin	- none -	0.108	1.1388	NA	NA	PF13018.1|ESPR|NA	PF05662.9|YadA_stalk|Coiled stalk of trimeric autotransporter adhesin	PF05662.9|YadA_stalk|Coiled stalk of trimeric autotransporter adhesin	PF05662.9|YadA_stalk|Coiled stalk of trimeric autotransporter adhesin	PF05662.9|YadA_stalk|Coiled stalk of trimeric autotransporter adhesin	PF05662.9|YadA_stalk|Coiled stalk of trimeric autotransporter adhesin	PF05662.9|YadA_stalk|Coiled stalk of trimeric autotransporter adhesin	PF03895.10|YadA_anchor|YadA-like C-terminal region
6666666.90843.peg.311	365923	365729	-1	-	195	hypothetical protein	- none -	NA	NA	NA	NA
6666666.90843.peg.312	366207	366578	3	+	372	Transcriptional regulator	- none -	0.1012	NA	NA	NA
6666666.90843.peg.313	368063	366738	-2	-	1326	Exodeoxyribonuclease VII large subunit (EC 3.1.11.6)	DNA repair, bacterial; <br>Purine salvage cluster	0.0952	0.3863	0.1407	0.7584	PF13742.1|tRNA_anti_2|NA	PF02601.10|Exonuc_VII_L|NA
6666666.90843.peg.314	369276	368050	-3	-	1227	FIG074102: hypothetical protein	- none -	0.0567	0.5655	0.1141	2.3205	PF08007.7|Cupin_4|Cupin superfamily protein
6666666.90843.peg.315	369722	369273	-2	-	450	UPF0125 protein yfjF	- none -	0.0962	0.2682	0.2593	0.8551
6666666.90843.peg.316	369764	370348	2	+	585	Peptidyl-tRNA hydrolase (EC 3.1.1.29)	Cell division-ribosomal stress proteins cluster; <br>Sporulation-associated proteins with broader functions; <br>Transcription repair cluster; <br>Translation termination factors bacterial	0.0773	0.1854	0.1134	0.5958	PF01195.14|Pept_tRNA_hydro|Peptidyl-tRNA hydrolase
6666666.90843.peg.317	370397	371488	2	+	1092	GTP-binding and nucleic acid-binding protein YchF	Universal GTPases	0.0138	0.0165	0.0331	0.2443	PF01926.18|MMR_HSR1|50S ribosome-binding GTPase	PF06071.8|YchF-GTPase_C|Protein of unknown function (DUF933)
6666666.90843.peg.318	371554	372453	1	+	900	Homocysteine S-methyltransferase (EC 2.1.1.10)	Methionine Biosynthesis; <br>S-methylmethionine	0.097	NA	NA	2.3944	PF02574.11|S-methyl_trans|Homocysteine S-methyltransferase
6666666.90843.peg.319	372503	373084	2	+	582	Hypothetical protein VC0266 (sugar utilization related?)	VC0266	0.1544	0.235	0.3498	NA	PF03167.14|UDG|Uracil DNA glycosylase superfamily
6666666.90843.peg.32	32374	31763	-1	-	612	Riboflavin synthase eubacterial/eukaryotic (EC 2.5.1.9)	Riboflavin, FMN and FAD metabolism; <br>Riboflavin, FMN and FAD metabolism in plants; <br>Riboflavin synthesis cluster; <br>riboflavin to FAD	0.0591	0.3463	0.1825	0.5787	PF00677.12|Lum_binding|Lumazine binding domain	PF00677.12|Lum_binding|Lumazine binding domain
6666666.90843.peg.320	373123	374538	1	+	1416	Arginine/ornithine antiporter ArcD	Arginine Deiminase Pathway; <br>Arginine and Ornithine Degradation; <br>Polyamine Metabolism	0.1457	NA	NA	0.9458	PF13520.1|AA_permease_2|Amino acid permease
6666666.90843.peg.321	375136	376632	1	+	1497	TPR repeat	- none -	0.6189	NA	NA	NA
6666666.90843.peg.322	376882	376769	-1	-	114	hypothetical protein	- none -	NA	NA	NA	NA
6666666.90843.peg.323	378070	376910	-1	-	1161	FOG: TPR repeat, SEL1 subfamily	- none -	NA	NA	NA	NA
6666666.90843.peg.324	380232	378070	-3	-	2163	Probable phospholipase protein	- none -	0.2722	NA	NA	NA
6666666.90843.peg.325	380628	380242	-3	-	387	VgrG-3 protein	Type VI secretion systems	NA	NA	NA	NA
6666666.90843.peg.326	382658	380754	-2	-	1905	VgrG-3 protein	Type VI secretion systems	0.2288	NA	NA	NA	PF05954.6|Phage_GPD|Phage late control gene D protein (GPD)	PF04717.7|Phage_base_V|Phage-related baseplate assembly protein
6666666.90843.peg.327	382850	382737	-2	-	114	hypothetical protein	- none -	0.3302	NA	NA	NA
6666666.90843.peg.328	382852	384159	1	+	1308	Xanthine permease	Purine Utilization; <br>Xanthine Metabolism in Bacteria	0.0368	NA	NA	1.7148	PF00860.15|Xan_ur_permease|Permease family
6666666.90843.peg.329	384682	384221	-1	-	462	FIG001826: putative inner membrane protein	CBSS-316275.9.peg.382	0.0784	0.2272	0.1261	0.9899	PF12821.2|DUF3815|NA
6666666.90843.peg.33	32425	33819	1	+	1395	Multi antimicrobial extrusion protein (Na(+)/drug antiporter), MATE family of MDR efflux pumps	Multidrug Resistance Efflux Pumps; <br>Riboflavin, FMN and FAD metabolism in plants	0.1391	0.4416	0.2932	1.1213	PF01554.13|MatE|MatE	PF01554.13|MatE|MatE
6666666.90843.peg.330	385457	384687	-2	-	771	FIG023911: putative membrane protein	CBSS-316275.9.peg.382	0.0352	0.2208	0.1696	0.9726	PF06738.7|DUF1212|NA
6666666.90843.peg.331	386837	385575	-2	-	1263	Magnesium and cobalt efflux protein CorC	CBSS-56780.10.peg.1536; <br>Copper homeostasis: copper tolerance; <br>Glycyl-tRNA synthetase containing cluster; <br>Magnesium transport; <br>tRNA-methylthiotransferase containing cluster	0.0238	0.1835	0.1071	0.6765	PF01595.15|DUF21|NA	PF00571.23|CBS|CBS domain	PF03471.12|CorC_HlyC|Transporter associated domain
6666666.90843.peg.332	387702	386917	-3	-	786	FIG001154: CcsA-related protein	- none -	0.0958	0.5658	NA	1.6396	PF01578.15|Cytochrom_C_asm|NA
6666666.90843.peg.333	387841	389229	1	+	1389	Signal recognition particle, subunit Ffh SRP54 (TC 3.A.5.1.1)	Bacterial signal recognition particle (SRP); <br>Universal GTPases	0.039	0.061	0.0325	0.2545	PF02881.14|SRP54_N|SRP54-type protein, helical bundle domain	PF00448.17|SRP54|SRP54-type protein, GTPase domain	PF02978.14|SRP_SPB|Signal peptide binding domain
6666666.90843.peg.334	389433	389738	3	+	306	FIG00904125: hypothetical protein	- none -	0.0693	NA	NA	NA
6666666.90843.peg.335	389777	389911	2	+	135	hypothetical protein	- none -	NA	NA	NA	NA
6666666.90843.peg.336	390111	389866	-3	-	246	FIG00696862: hypothetical protein	- none -	0.2461	0.8121	0.4546	NA
6666666.90843.peg.337	390573	390244	-3	-	330	Branched-chain amino acid transport protein azlD	- none -	0.1172	0.2753	0.221	NA	PF05437.7|AzlD|NA
6666666.90843.peg.338	391292	390570	-2	-	723	Branched-chain amino acid transport protein AzlC	- none -	0.0708	0.3191	0.2046	NA	PF03591.9|AzlC|NA
6666666.90843.peg.339	392231	391293	-2	-	939	Transcriptional activator MetR	LysR-family proteins in Escherichia coli; <br>LysR-family proteins in Salmonella enterica Typhimurium; <br>Methionine Biosynthesis	0.0385	0.2782	0.0744	1.6221	PF00126.22|HTH_1|Bacterial regulatory helix-turn-helix protein, lysR family	PF03466.15|LysR_substrate|LysR substrate binding domain
6666666.90843.peg.34	35213	33906	-2	-	1308	Predicted thiazole transporter ThiU	Thiamin biosynthesis	NA	NA	0.1461	NA	PF00083.19|Sugar_tr|Sugar (and other) transporter
6666666.90843.peg.340	393568	392438	-1	-	1131	Acetylornithine deacetylase/Succinyl-diaminopimelate desuccinylase and related deacylases	- none -	0.0346	NA	0.245	NA	PF01546.23|Peptidase_M20|Peptidase family M20/M25/M40	PF07687.9|M20_dimer|Peptidase dimerisation domain
6666666.90843.peg.341	394056	393586	-3	-	471	Arginine/ornithine antiporter ArcD	Arginine Deiminase Pathway; <br>Arginine and Ornithine Degradation; <br>Polyamine Metabolism	0.0128	NA	0.0833	1.4399	PF07670.9|Gate|Nucleoside recognition
6666666.90843.peg.342	394691	394053	-2	-	639	probable membrane protein STY4870	- none -	0.0094	NA	0.0667	1.4175	PF07670.9|Gate|Nucleoside recognition
6666666.90843.peg.343	396826	394823	-1	-	2004	site-specific recombinase	- none -	0.0779	NA	NA	NA	PF10136.4|SpecificRecomb|NA
6666666.90843.peg.344	397011	397871	3	+	861	Acyl-CoA thioesterase II (EC 3.1.2.-)	Acyl-CoA thioesterase II	0.1119	NA	0.2043	0.9112	PF02551.10|Acyl_CoA_thio|Acyl-CoA thioesterase	PF02551.10|Acyl_CoA_thio|Acyl-CoA thioesterase
6666666.90843.peg.345	397889	398503	2	+	615	COG2833: uncharacterized protein	- none -	NA	NA	NA	NA	PF04305.9|DUF455|NA
6666666.90843.peg.346	398590	398745	1	+	156	COG2833: uncharacterized protein	- none -	0.0784	NA	NA	NA
6666666.90843.peg.347	400049	398778	-2	-	1272	UDP-N-acetylglucosamine 1-carboxyvinyltransferase (EC 2.5.1.7)	CBSS-12149.1.peg.3301; <br>Peptidoglycan Biosynthesis; <br>UDP-N-acetylmuramate from Fructose-6-phosphate Biosynthesis	0.0544	0.1405	0.0972	0.4173	PF00275.15|EPSP_synthase|EPSP synthase (3-phosphoshikimate 1-carboxyvinyltransferase)
6666666.90843.peg.348	400322	400065	-2	-	258	YrbA protein	Broadly distributed proteins not in subsystems; <br>CBSS-12149.1.peg.3301	0.0353	0.4382	0.1991	1.3339	PF01722.13|BolA|BolA-like protein
6666666.90843.peg.349	400671	400336	-3	-	336	Uncharacterized protein YrbB	CBSS-12149.1.peg.3301	0.1349	0.8391	0.616	NA	PF13466.1|STAS_2|STAS domain
6666666.90843.peg.35	35936	35268	-2	-	669	Thiamin-phosphate pyrophosphorylase (EC 2.5.1.3)	5-FCL-like protein; <br>Thiamin biosynthesis	0.1363	NA	0.2822	2.7767	PF02581.12|TMP-TENI|Thiamine monophosphate synthase/TENI
6666666.90843.peg.350	401323	400676	-1	-	648	Uncharacterized ABC transporter, auxiliary component YrbC	CBSS-12149.1.peg.3301; <br>Lipopolysaccharide assembly	0.0374	0.82	0.4898	0.9623	PF05494.7|Tol_Tol_Ttg2|Toluene tolerance, Ttg2
6666666.90843.peg.351	401854	401348	-1	-	507	Uncharacterized ABC transporter, periplasmic component YrbD	CBSS-12149.1.peg.3301; <br>Lipopolysaccharide assembly	0.0238	0.2875	0.1704	0.6965
6666666.90843.peg.352	402648	401866	-3	-	783	Uncharacterized ABC transporter, permease component YrbE	CBSS-12149.1.peg.3301; <br>Lipopolysaccharide assembly	0.0385	0.1167	0.0885	0.4097	PF02405.11|Permease|NA
6666666.90843.peg.353	403439	402645	-2	-	795	Uncharacterized ABC transporter, ATP-binding protein YrbF	CBSS-12149.1.peg.3301; <br>Lipopolysaccharide assembly	0.0152	0.162	0.1205	0.496	PF00005.22|ABC_tran|ABC transporter
6666666.90843.peg.354	405071	403533	-2	-	1539	Apolipoprotein N-acyltransferase (EC 2.3.1.-) / Copper homeostasis protein CutE	Copper homeostasis: copper tolerance; <br>Lipoprotein Biosynthesis; <br>tRNA-methylthiotransferase containing cluster; <br>tRNA-methylthiotransferase containing cluster	0.1094	0.5834	0.2396	1.2767	PF00795.17|CN_hydrolase|Carbon-nitrogen hydrolase
6666666.90843.peg.355	406036	405143	-1	-	894	Magnesium and cobalt efflux protein CorC	CBSS-56780.10.peg.1536; <br>Copper homeostasis: copper tolerance; <br>Glycyl-tRNA synthetase containing cluster; <br>Magnesium transport; <br>tRNA-methylthiotransferase containing cluster	0.0337	0.1868	0.1144	0.5678	PF00571.23|CBS|CBS domain	PF00571.23|CBS|CBS domain	PF03471.12|CorC_HlyC|Transporter associated domain
6666666.90843.peg.356	407186	406164	-2	-	1023	Aldose 1-epimerase (EC 5.1.3.3)	Lactose and Galactose Uptake and Utilization; <br>Maltose and Maltodextrin Utilization	0.1459	0.316	0.224	1.0391	PF01263.15|Aldose_epim|Aldose 1-epimerase
6666666.90843.peg.357	408350	407196	-2	-	1155	Galactokinase (EC 2.7.1.6)	Lactose and Galactose Uptake and Utilization	0.0911	0.2035	0.1754	0.7559	PF10509.4|GalKase_gal_bdg|Galactokinase galactose-binding signature	PF00288.21|GHMP_kinases_N|GHMP kinases N terminal domain	PF08544.8|GHMP_kinases_C|GHMP kinases C terminal
6666666.90843.peg.358	409472	408426	-2	-	1047	Galactose-1-phosphate uridylyltransferase (EC 2.7.7.10)	Lactose and Galactose Uptake and Utilization	0.0718	0.1554	0.1124	0.492	PF01087.17|GalP_UDP_transf|Galactose-1-phosphate uridyl transferase, N-terminal domain	PF02744.12|GalP_UDP_tr_C|Galactose-1-phosphate uridyl transferase, C-terminal domain
6666666.90843.peg.359	409685	410140	2	+	456	Galactose operon repressor, GalR-LacI family of transcriptional regulators	Lactose and Galactose Uptake and Utilization	0.0331	NA	0.1909	0.6785	PF00356.16|LacI|Bacterial regulatory proteins, lacI family	PF00532.16|Peripla_BP_1|Periplasmic binding proteins and sugar binding domain of LacI family
6666666.90843.peg.36	36767	35937	-2	-	831	Hydroxymethylpyrimidine phosphate kinase ThiD (EC 2.7.4.7)	- none -	0.1218	0.6657	0.2042	1.3933	PF08543.7|Phos_pyr_kin|Phosphomethylpyrimidine kinase
6666666.90843.peg.360	410121	410687	3	+	567	Galactose operon repressor, GalR-LacI family of transcriptional regulators	Lactose and Galactose Uptake and Utilization	NA	0.3672	NA	1.1804	PF13377.1|Peripla_BP_3|Periplasmic binding protein-like domain
6666666.90843.peg.361	410864	411856	2	+	993	Galactose/methyl galactoside ABC transport system, D-galactose-binding periplasmic protein MglB (TC 3.A.1.2.3)	Lactose and Galactose Uptake and Utilization	0.0364	0.192	0.1	0.4826	PF13407.1|Peripla_BP_4|Periplasmic binding protein domain
6666666.90843.peg.362	411925	413445	1	+	1521	Galactose/methyl galactoside ABC transport system, ATP-binding protein MglA (EC 3.6.3.17)	Lactose and Galactose Uptake and Utilization	0.0296	0.0692	0.0731	0.3991	PF00005.22|ABC_tran|ABC transporter	PF00005.22|ABC_tran|ABC transporter
6666666.90843.peg.363	413468	414478	2	+	1011	Galactose/methyl galactoside ABC transport system, permease protein MglC (TC 3.A.1.2.3)	Lactose and Galactose Uptake and Utilization	0.0149	0.0387	0.0625	0.2906	PF02653.11|BPD_transp_2|NA
6666666.90843.peg.364	415018	414725	-1	-	294	hypothetical protein	- none -	0.1719	1.8882	1.0021	NA
6666666.90843.peg.365	415572	415015	-3	-	558	Parvulin-like peptidyl-prolyl isomerase	- none -	0.2287	1.6525	1.7114	NA
6666666.90843.peg.366	416804	415887	-2	-	918	Cytochrome c heme lyase subunit CcmH	Biogenesis of c-type cytochromes; <br>Copper homeostasis	0.0689	0.5634	0.2389	NA
6666666.90843.peg.367	417269	416805	-2	-	465	Cytochrome c heme lyase subunit CcmL	Biogenesis of c-type cytochromes	0.1039	0.6311	0.2353	1.2945	PF03918.9|CcmH|Cytochrome C biogenesis protein
6666666.90843.peg.368	417814	417266	-1	-	549	Cytochrome c-type biogenesis protein CcmG/DsbE, thiol:disulfide oxidoreductase	Biogenesis of c-type cytochromes; <br>Periplasmic disulfide interchange	0.0824	0.3556	0.1622	0.7285	PF08534.5|Redoxin|Redoxin
6666666.90843.peg.369	419887	417941	-1	-	1947	Cytochrome c heme lyase subunit CcmF	Biogenesis of c-type cytochromes; <br>Copper homeostasis	0.0262	0.1585	0.0617	0.6219	PF01578.15|Cytochrom_C_asm|NA
6666666.90843.peg.37	37551	36760	-3	-	792	Hydroxyethylthiazole kinase (EC 2.7.1.50)	5-FCL-like protein; <br>Thiamin biosynthesis	0.0532	NA	0.2132	1.9319	PF02110.10|HK|Hydroxyethylthiazole kinase family
6666666.90843.peg.370	420408	419884	-3	-	525	Cytochrome c-type biogenesis protein CcmE, heme chaperone	Biogenesis of c-type cytochromes	0.0402	0.2586	0.0867	0.8973	PF03100.10|CcmE|CcmE
6666666.90843.peg.371	420608	420405	-2	-	204	Cytochrome c-type biogenesis protein CcmD, interacts with CcmCE	Biogenesis of c-type cytochromes	0.0597	0.6279	0.1887	1.4196	PF04995.9|CcmD|NA
6666666.90843.peg.372	421379	420636	-2	-	744	Cytochrome c-type biogenesis protein CcmC, putative heme lyase for CcmE	Biogenesis of c-type cytochromes	0.0243	0.1925	0.0935	0.7681	PF01578.15|Cytochrom_C_asm|NA
6666666.90843.peg.373	422104	421439	-1	-	666	ABC transporter involved in cytochrome c biogenesis, CcmB subunit	Biogenesis of c-type cytochromes	0.0271	0.1601	0.0966	0.6127
6666666.90843.peg.374	422747	422109	-2	-	639	ABC transporter involved in cytochrome c biogenesis, ATPase component CcmA	Biogenesis of c-type cytochromes	0.0802	0.47	0.2422	0.8434	PF00005.22|ABC_tran|ABC transporter
6666666.90843.peg.375	423039	423686	3	+	648	Manganese superoxide dismutase (EC 1.15.1.1)	Oxidative stress; <br>Protection from Reactive Oxygen Species	0.014	0.285	0.1294	0.302	PF00081.17|Sod_Fe_N|Iron/manganese superoxide dismutases, alpha-hairpin domain	PF02777.13|Sod_Fe_C|Iron/manganese superoxide dismutases, C-terminal domain
6666666.90843.peg.377	424815	424201	-3	-	615	Mlr7403 protein	CBSS-290633.1.peg.1906; <br>CBSS-498211.3.peg.1415	0.0882	0.852	0.3556	2.0762	PF09976.4|TPR_21|Tetratricopeptide repeat
6666666.90843.peg.378	426105	424834	-3	-	1272	Histidyl-tRNA synthetase (EC 6.1.1.21)	CBSS-498211.3.peg.1415; <br>tRNA aminoacylation, His	0.052	0.3342	0.1471	0.5732	PF13393.1|tRNA-synt_His|Histidyl-tRNA synthetase	PF03129.15|HGTP_anticodon|Anticodon binding domain
6666666.90843.peg.379	427221	426115	-3	-	1107	1-hydroxy-2-methyl-2-(E)-butenyl 4-diphosphate synthase (EC 1.17.7.1)	CBSS-498211.3.peg.1415; <br>CBSS-83331.1.peg.3039; <br>Isoprenoid Biosynthesis; <br>Nonmevalonate Branch of Isoprenoid Biosynthesis	0.0326	0.0763	0.0571	0.1783	PF04551.9|GcpE|GcpE protein
6666666.90843.peg.38	38218	37571	-1	-	648	Thiaminase II (EC 3.5.99.2) involved in salvage of thiamin pyrimidine moiety	- none -	0.1479	NA	0.2984	NA	PF03070.11|TENA_THI-4|TENA/THI-4/PQQC family
6666666.90843.peg.380	428196	427234	-3	-	963	FIG021952: putative membrane protein	CBSS-498211.3.peg.1415	0.1473	0.8907	0.6252	2.7736	PF13413.1|HTH_25|Helix-turn-helix domain	PF13464.1|DUF4115|NA
6666666.90843.peg.381	428833	428288	-1	-	546	Type IV pilus biogenesis protein PilF	CBSS-498211.3.peg.1415	0.182	0.7393	0.6629	NA	PF13414.1|TPR_11|TPR repeat
6666666.90843.peg.382	429992	428859	-2	-	1134	Ribosomal RNA large subunit methyltransferase N (EC 2.1.1.-)	CBSS-498211.3.peg.1415; <br>Conserved gene cluster associated with Met-tRNA formyltransferase; <br>RNA methylation	0.0265	0.0824	0.0477	0.2804	PF04055.16|Radical_SAM|Radical SAM superfamily
6666666.90843.peg.383	430279	431109	1	+	831	Murein-DD-endopeptidase (EC 3.4.99.-)	Peptidoglycan Biosynthesis	0.0507	0.3318	0.4277	NA	PF00768.15|Peptidase_S11|D-alanyl-D-alanine carboxypeptidase
6666666.90843.peg.384	431359	432240	1	+	882	Manganese ABC transporter, periplasmic-binding protein SitA	- none -	0.0341	0.248	0.058	NA	PF01297.12|TroA|Periplasmic solute binding protein family
6666666.90843.peg.385	432240	433145	3	+	906	iron (chelated) transporter ATP-binding protein	- none -	0.0533	0.2552	0.0864	NA	PF00005.22|ABC_tran|ABC transporter
6666666.90843.peg.386	433149	433997	3	+	849	Manganese ABC transporter, inner membrane permease protein SitC	- none -	0.0248	0.2447	0.0922	NA	PF00950.12|ABC-3|NA
6666666.90843.peg.387	433990	434802	1	+	813	Manganese ABC transporter, inner membrane permease protein SitD	- none -	0.0593	0.5027	0.1644	NA	PF00950.12|ABC-3|NA
6666666.90843.peg.388	436009	434834	-1	-	1176	23S rRNA (Uracil-5-) -methyltransferase rumB (EC 2.1.1.-)	RNA methylation	0.1205	0.4581	0.3741	0.7173	PF05958.6|tRNA_U5-meth_tr|tRNA (Uracil-5-)-methyltransferase
6666666.90843.peg.389	437049	436006	-3	-	1044	Beta N-acetyl-glucosaminidase (EC 3.2.1.52)	Murein Hydrolases; <br>Recycling of Peptidoglycan Amino Sugars	0.0893	0.2982	0.3468	0.8817	PF00933.16|Glyco_hydro_3|Glycosyl hydrolase family 3 N terminal domain
6666666.90843.peg.39	38441	38232	-2	-	210	hypothetical protein	- none -	NA	NA	NA	NA
6666666.90843.peg.390	437403	437053	-3	-	351	Predicted periplasmic lipoprotein	- none -	0.1973	1.2852	1.0062	NA	PF07233.7|DUF1425|Protein of unknown function (DUF1425)
6666666.90843.peg.391	437753	437403	-2	-	351	YcfF/hinT protein: a purine nucleoside phosphoramidase	- none -	0.0517	0.1164	0.1207	0.304	PF01230.18|HIT|HIT domain
6666666.90843.peg.392	439758	437896	-3	-	1863	Peptidyl-prolyl cis-trans isomerase PpiD (EC 5.2.1.8)	Peptidyl-prolyl cis-trans isomerase	0.0984	0.8075	0.4493	1.8507	PF13624.1|SurA_N_3|SurA N-terminal domain	PF13616.1|Rotamase_3|PPIC-type PPIASE domain
6666666.90843.peg.393	440276	439821	-2	-	456	hypothetical protein	- none -	0.0144	NA	NA	1.5468	PF02659.10|DUF204|NA	PF02659.10|DUF204|NA
6666666.90843.peg.394	441757	440399	-1	-	1359	GTPase and tRNA-U34 5-formylation enzyme TrmE	Cell Division Subsystem including YidCD; <br>RNA modification and chromosome partitioning cluster; <br>RNA modification cluster; <br>Universal GTPases; <br>mnm5U34 biosynthesis bacteria; <br>tRNA modification Bacteria; <br>tRNAmodification position 34	0.0111	0.1757	0.1239	0.3531	PF10396.4|TrmE_N|GTP-binding protein TrmE N-terminus	PF01926.18|MMR_HSR1|50S ribosome-binding GTPase	PF12631.2|GTPase_Cys_C|Catalytic cysteine-containing C-terminus of GTPase, MnmE
6666666.90843.peg.395	443516	441897	-2	-	1620	Inner membrane protein translocase component YidC, long form	CTP synthase (EC 6.3.4.2) cluster; <br>Cell Division Subsystem including YidCD; <br>RNA modification cluster	0.0538	0.2352	0.1095	0.7524	PF14849.1|YidC_periplas|YidC periplasmic domain	PF02096.15|60KD_IMP|NA
6666666.90843.peg.396	443776	443516	-1	-	261	Protein YidD	Cell Division Subsystem including YidCD; <br>RNA modification cluster	0.1893	0.1907	0.107	0.6295	PF01809.13|Haemolytic|NA
6666666.90843.peg.397	443949	443740	-3	-	210	Ribonuclease P protein component (EC 3.1.26.5)	Cell Division Subsystem including YidCD; <br>RNA modification cluster; <br>tRNA processing	0.2477	0.448	0.2841	0.6702	PF00825.13|Ribonuclease_P|Ribonuclease P
6666666.90843.peg.398	444245	444111	-2	-	135	LSU ribosomal protein L34p	Cell Division Subsystem including YidCD; <br>RNA modification cluster; <br>Ribosome LSU bacterial	0	0	0	0.1658	PF00468.12|Ribosomal_L34|Ribosomal protein L34
6666666.90843.peg.399	444572	445936	2	+	1365	Chromosomal replication initiator protein DnaA	Cell Division Subsystem including YidCD; <br>DNA replication cluster 1	0.0396	0.4134	0.1493	0.6071	PF11638.3|DnaA_N|DnaA N-terminal domain	PF00308.13|Bac_DnaA|Bacterial dnaA protein	PF08299.6|Bac_DnaA_C|Bacterial dnaA protein helix-turn-helix
6666666.90843.peg.4	4778	3528	-2	-	1251	Lipoprotein releasing system transmembrane protein LolE	Lipopolysaccharide assembly; <br>Lipoprotein sorting system	0.1424	0.3191	0.2925	0.9186	PF12704.2|MacB_PCD|MacB-like periplasmic core domain	PF02687.16|FtsX|NA
6666666.90843.peg.40	38775	40946	3	+	2172	Ferrichrome-iron receptor	- none -	0.4516	NA	2.3188	NA	PF07715.10|Plug|TonB-dependent Receptor Plug Domain	PF00593.19|TonB_dep_Rec|TonB dependent receptor
6666666.90843.peg.400	445946	447046	2	+	1101	DNA polymerase III beta subunit (EC 2.7.7.7)	Cell Division Subsystem including YidCD; <br>DNA replication cluster 1	0.0383	0.1974	0.1296	0.624	PF00712.14|DNA_pol3_beta|DNA polymerase III beta subunit, N-terminal domain	PF02767.11|DNA_pol3_beta_2|DNA polymerase III beta subunit, central domain	PF02768.10|DNA_pol3_beta_3|DNA polymerase III beta subunit, C-terminal domain
6666666.90843.peg.401	447048	448148	3	+	1101	DNA recombination and repair protein RecF	Cell Division Subsystem including YidCD; <br>DNA repair, bacterial RecFOR pathway; <br>DNA replication cluster 1	0.1259	0.2598	0.1561	0.811	PF02463.14|SMC_N|RecF/RecN/SMC N terminal domain
6666666.90843.peg.402	448445	448251	-2	-	195	Believed to be involved in assembly of Fe-S clusters	tRNA modification Bacteria	0.0156	0.2137	0.0625	0.3452	PF04384.8|Fe-S_assembly|Iron-sulphur cluster assembly
6666666.90843.peg.403	448786	448445	-1	-	342	Ferredoxin, 2Fe-2S	Alanine biosynthesis; <br>Soluble cytochromes and functionally related electron carriers; <br>tRNA modification Bacteria	0.0442	0.0796	0.0531	0.586	PF00111.22|Fer2|2Fe-2S iron-sulfur cluster binding domain
6666666.90843.peg.404	450725	448866	-2	-	1860	Chaperone protein HscA	Alanine biosynthesis; <br>Protein chaperones; <br>tRNA modification Bacteria	0.0646	0.4182	0.1477	0.4977	PF00012.15|HSP70|Hsp70 protein
6666666.90843.peg.405	451438	450752	-1	-	687	ABC-type sugar transport system, periplasmic component	- none -	0.1846	NA	0.2142	NA	PF10946.3|DUF2625|NA
6666666.90843.peg.406	452004	451483	-3	-	522	Chaperone protein HscB	Protein chaperones; <br>tRNA modification Bacteria	0.3074	0.8055	0.305	1.685	PF00226.26|DnaJ|DnaJ domain	PF07743.8|HSCB_C|HSCB C-terminal oligomerisation domain
6666666.90843.peg.407	452386	452024	-1	-	363	Iron binding protein IscA for iron-sulfur cluster assembly	Alanine biosynthesis; <br>tRNA modification Bacteria	0.0561	0.2749	0.0467	0.4113	PF01521.15|Fe-S_biosyn|Iron-sulphur cluster biosynthesis
6666666.90843.peg.408	452782	452399	-1	-	384	Iron-sulfur cluster assembly scaffold protein IscU	Alanine biosynthesis; <br>tRNA modification Bacteria	0.0236	0.0709	0.0317	0.1839	PF01592.11|NifU_N|NifU-like N terminal domain
6666666.90843.peg.409	454068	452854	-3	-	1215	Cysteine desulfurase (EC 2.8.1.7), IscS subfamily	Alanine biosynthesis; <br>Thiamin biosynthesis; <br>mnm5U34 biosynthesis bacteria; <br>tRNA modification Bacteria	0.0371	0.0743	0.0421	0.2582	PF00266.14|Aminotran_5|Aminotransferase class-V
6666666.90843.peg.41	41004	42764	3	+	1761	Ferrichrome-iron receptor	- none -	0.0973	NA	0.2001	NA	PF06472.10|ABC_membrane_2|NA	PF00005.22|ABC_tran|ABC transporter
6666666.90843.peg.410	454583	454128	-2	-	456	Iron-sulfur cluster regulator IscR	Alanine biosynthesis; <br>Rrf2 family transcriptional regulators	0.053	0.4476	0.1533	0.6142	PF02082.15|Rrf2|Transcriptional regulator
6666666.90843.peg.411	455368	454634	-1	-	735	tRNA:Cm32/Um32 methyltransferase	RNA methylation; <br>tRNA modification Bacteria	0.1857	0.4222	0.3427	0.9331	PF00588.14|SpoU_methylase|SpoU rRNA Methylase family
6666666.90843.peg.412	456372	455905	-3	-	468	18K peptidoglycan-associated outer membrane lipoprotein; Peptidoglycan-associated lipoprotein precursor; Outer membrane protein P6; OmpA/MotB precursor	Ton and Tol transport systems	0.0129	0.2518	0.098	0.712	PF00691.15|OmpA|OmpA family
6666666.90843.peg.413	457677	456394	-3	-	1284	tolB protein precursor, periplasmic protein involved in the tonb-independent uptake of group A colicins	Ton and Tol transport systems	0.0234	0.3213	0.1539	0.5874	PF04052.8|TolB_N|TolB amino-terminal domain	PF07676.7|PD40|WD40-like Beta Propeller Repeat	PF07676.7|PD40|WD40-like Beta Propeller Repeat	PF07676.7|PD40|WD40-like Beta Propeller Repeat
6666666.90843.peg.414	458822	457722	-2	-	1101	TolA protein	Ton and Tol transport systems	0.078	0.7843	0.2739	NA	PF06519.6|TolA|TolA C-terminal
6666666.90843.peg.415	459324	458905	-3	-	420	Tol biopolymer transport system, TolR protein	Ton and Tol transport systems	0.0144	0.1139	0.1049	0.5981	PF02472.11|ExbD|Biopolymer transport protein ExbD/TolR
6666666.90843.peg.416	460084	459392	-1	-	693	MotA/TolQ/ExbB proton channel family protein	Ton and Tol transport systems	0.0261	0.1394	0.057	0.5052	PF01618.11|MotA_ExbB|NA
6666666.90843.peg.417	460513	460103	-1	-	411	4-hydroxybenzoyl-CoA thioesterase family active site	Ton and Tol transport systems	0.1523	0.5096	0.378	0.9501	PF03061.17|4HBT|Thioesterase superfamily
6666666.90843.peg.418	460887	460603	-3	-	285	FIG00362582: hypothetical protein	- none -	0.26	NA	NA	2.6355	PF09600.5|Cyd_oper_YbgE|NA
6666666.90843.peg.419	462134	460998	-2	-	1137	Cytochrome d ubiquinol oxidase subunit II (EC 1.10.3.-)	Bacterial RNA-metabolizing Zn-dependent hydrolases; <br>Conserved gene cluster associated with Met-tRNA formyltransferase; <br>Terminal cytochrome d ubiquinol oxidases; <br>Terminal cytochrome oxidases	0.0185	0.2334	0.1345	0.6397	PF02322.10|Cyto_ox_2|NA
6666666.90843.peg.42	42810	43013	3	+	204	hypothetical protein	- none -	NA	NA	NA	NA
6666666.90843.peg.420	463714	462149	-1	-	1566	Cytochrome d ubiquinol oxidase subunit I (EC 1.10.3.-)	Terminal cytochrome d ubiquinol oxidases; <br>Terminal cytochrome oxidases	0.0211	0.2879	0.1268	0.5452
6666666.90843.peg.421	464125	464430	1	+	306	Chromosome segregation ATPases	- none -	0.0891	0.6608	0.4428	NA
6666666.90843.peg.422	465503	464496	-2	-	1008	Holliday junction DNA helicase RuvB	RuvABC plus a hypothetical	0.0358	0.1161	0.0418	0.2684	PF05496.7|RuvB_N|Holliday junction DNA helicase ruvB N-terminus	PF05491.8|RuvB_C|Holliday junction DNA helicase ruvB C-terminus
6666666.90843.peg.423	466128	465514	-3	-	615	Holliday junction DNA helicase RuvA	RuvABC plus a hypothetical	0.0833	0.2873	0.1779	0.66	PF01330.16|RuvA_N|RuvA N terminal domain	PF14520.1|HHH_5|Helix-hairpin-helix domain	PF07499.8|RuvA_C|RuvA, C-terminal domain
6666666.90843.peg.424	466725	466189	-3	-	537	Crossover junction endodeoxyribonuclease RuvC (EC 3.1.22.4)	RuvABC plus a hypothetical	0.0787	0.2138	0.1694	0.3936	PF02075.12|RuvC|Crossover junction endodeoxyribonuclease RuvC
6666666.90843.peg.425	467352	466825	-3	-	528	hypothetical protein	- none -	NA	1.6382	2.0153	NA
6666666.90843.peg.426	468114	467374	-3	-	741	FIG000859: hypothetical protein YebC	Riboflavin, FMN and FAD metabolism in plants; <br>RuvABC plus a hypothetical	0.0691	0.0894	0.0772	0.3264	PF01709.15|Transcrip_reg|Transcriptional regulator
6666666.90843.peg.427	468612	468142	-3	-	471	Dihydroneopterin triphosphate pyrophosphohydolase type 2	Queuosine-Archaeosine Biosynthesis	0.154	0.2677	0.3134	0.9969	PF00293.23|NUDIX|NUDIX domain
6666666.90843.peg.428	469173	468613	-3	-	561	Lysine decarboxylase family	- none -	0.5648	0.6245	NA	NA	PF03641.9|Lysine_decarbox|Possible lysine decarboxylase
6666666.90843.peg.429	469493	469170	-2	-	324	MazG related NTP pyrophosphohydrolase	- none -	0.5689	NA	NA	NA	PF03819.12|MazG|MazG nucleotide pyrophosphohydrolase domain
6666666.90843.peg.43	43821	43147	-3	-	675	Permease of the drug/metabolite transporter (DMT) superfamily	Queuosine-Archaeosine Biosynthesis	NA	NA	NA	NA	PF00892.15|EamA|EamA-like transporter family
6666666.90843.peg.430	471345	469579	-3	-	1767	Aspartyl-tRNA synthetase (EC 6.1.1.12)	tRNA aminoacylation, Asp and Asn	0.0544	0.1071	0.1224	0.3661	PF01336.20|tRNA_anti-codon|OB-fold nucleic acid binding domain	PF00152.15|tRNA-synt_2|tRNA synthetases class II (D, K and N)	PF02938.9|GAD|GAD domain
6666666.90843.peg.431	471489	472214	3	+	726	tRNA (uridine-5-oxyacetic acid methyl ester) 34 synthase	tRNA modification Bacteria; <br>tRNAmodification position 34	0.0664	0.1286	0.0954	0.3849	PF12847.2|Methyltransf_18|Methyltransferase domain
6666666.90843.peg.432	473613	472282	-3	-	1332	Glycerol-3-phosphate transporter	Glycerol and Glycerol-3-phosphate Uptake and Utilization	0.0474	0.0722	NA	NA
6666666.90843.peg.433	473885	474292	2	+	408	Lactoylglutathione lyase (EC 4.4.1.5)	Glutathione: Non-redox reactions; <br>Methylglyoxal Metabolism	0.0519	0.1392	0.1899	0.3824	PF00903.20|Glyoxalase|Glyoxalase/Bleomycin resistance protein/Dioxygenase superfamily
6666666.90843.peg.434	474367	475017	1	+	651	Ribonuclease T (EC 3.1.13.-)	tRNA processing	0.0558	0.3126	0.0648	0.5817	PF00929.19|RNase_T|Exonuclease
6666666.90843.peg.435	475353	476705	3	+	1353	Histidine permease YuiF	- none -	0.0356	0.191	0.0933	NA	PF13726.1|Na_H_antiport_2|NA	PF03553.9|Na_H_antiporter|NA
6666666.90843.peg.436	476741	477325	2	+	585	Primosomal replication protein N&#39;&#39;	- none -	0.2057	1.6587	0.6846	NA	PF07445.7|priB_priC|Primosomal replication protein priB and priC
6666666.90843.peg.437	480395	477603	-2	-	2793	Ribonuclease E (EC 3.1.26.12)	RNA processing and degradation, bacterial; <br>Ribosome biogenesis bacterial	0.0834	0.4195	0.2494	0.78	PF00575.18|S1|S1 RNA binding domain	PF10150.4|RNase_E_G|Ribonuclease E/G family	PF12111.3|PNPase_C|Polyribonucleotide phosphorylase C terminal
6666666.90843.peg.438	480807	481775	3	+	969	Ribosomal large subunit pseudouridine synthase C (EC 4.2.1.70)	RNA pseudouridine syntheses; <br>Ribosome biogenesis bacterial	0.0466	0.2681	0.1348	0.4391	PF01479.20|S4|S4 domain	PF00849.17|PseudoU_synth_2|RNA pseudouridylate synthase
6666666.90843.peg.439	481866	482144	3	+	279	RNA-binding protein Hfq	Hfl operon; <br>Polyadenylation bacterial	0.0435	0.2581	0.1001	0.3256	PF01423.17|LSM|LSM domain
6666666.90843.peg.44	44180	44620	2	+	441	Possible membrane protein	- none -	0.0822	NA	NA	NA	PF12680.2|SnoaL_2|SnoaL-like domain
6666666.90843.peg.440	482153	482872	2	+	720	GTP-binding protein HflX	Hfl operon; <br>Universal GTPases	NA	NA	NA	NA	PF13167.1|GTP-bdg_N|NA
6666666.90843.peg.441	482835	483509	3	+	675	GTP-binding protein HflX	Hfl operon; <br>Universal GTPases	0.1116	NA	NA	0.8132	PF01926.18|MMR_HSR1|50S ribosome-binding GTPase
6666666.90843.peg.442	484488	483535	-3	-	954	Transcriptional regulator of aromatic amino acids metabolism	- none -	0.0662	0.631	0.175	1.1839	PF00158.21|Sigma54_activat|Sigma-54 interaction domain
6666666.90843.peg.443	486281	484836	-2	-	1446	Cell wall endopeptidase, family M23/M37	Glutaredoxins	0.0644	0.4298	0.3532	1.544	PF01551.17|Peptidase_M23|Peptidase family M23
6666666.90843.peg.444	486459	487262	3	+	804	Zinc ABC transporter, ATP-binding protein ZnuC	- none -	0.0449	0.3598	0.1658	1.0016	PF00005.22|ABC_tran|ABC transporter
6666666.90843.peg.445	487262	488047	2	+	786	Zinc ABC transporter, inner membrane permease protein ZnuB	- none -	0.0421	0.2304	0.0881	0.6757	PF00950.12|ABC-3|NA
6666666.90843.peg.446	488072	489085	2	+	1014	Acetyl-coenzyme A carboxyl transferase alpha chain (EC 6.4.1.2)	Fatty Acid Biosynthesis FASII	0.0571	0.1739	0.0978	0.3503	PF03255.9|ACCA|Acetyl co-enzyme A carboxylase carboxyltransferase alpha subunit
6666666.90843.peg.447	489236	490135	2	+	900	Pyridoxal kinase (EC 2.7.1.35)	Pyridoxin (Vitamin B6) Biosynthesis	0.0208	0.4784	0.0833	1.0948
6666666.90843.peg.448	490135	491424	1	+	1290	tRNA(Ile)-lysidine synthetase (EC 6.3.4.19)	Cell division-ribosomal stress proteins cluster; <br>Folate biosynthesis cluster; <br>tRNA modification Bacteria; <br>tRNA processing; <br>tRNAmodification position 34	0.2466	0.7498	0.4631	1.3666	PF01171.15|ATP_bind_3|PP-loop family	PF09179.6|TilS|TilS substrate binding domain	PF11734.3|TilS_C|TilS substrate C-terminal domain
6666666.90843.peg.449	491509	492126	1	+	618	Multiple antibiotic resistance protein marC	- none -	0.0293	0.3249	NA	2.5872	PF01914.12|MarC|NA
6666666.90843.peg.45	45991	44651	-1	-	1341	FIG065221: Holliday junction DNA helicase	CBSS-83333.1.peg.876	0.0628	0.2366	0.0897	0.4011	PF00004.24|AAA|ATPase family associated with various cellular activities (AAA)	PF12002.3|MgsA_C|MgsA AAA+ ATPase C terminal
6666666.90843.peg.450	493241	492564	-2	-	678	DNA mismatch repair endonuclease MutH	DNA repair, bacterial	0.1091	0.2566	0.2365	0.7448	PF02976.10|MutH|DNA mismatch repair enzyme MutH
6666666.90843.peg.451	493777	493238	-1	-	540	Methylated-DNA--protein-cysteine methyltransferase (EC 2.1.1.63)	DNA repair, bacterial	0.0894	0.3534	0.1995	1.6474	PF02870.10|Methyltransf_1N|6-O-methylguanine DNA methyltransferase, ribonuclease-like domain	PF01035.15|DNA_binding_1|6-O-methylguanine DNA methyltransferase, DNA binding domain
6666666.90843.peg.452	495154	493847	-1	-	1308	Long-chain fatty acid transport protein	- none -	0.0851	0.7628	0.7202	1.2803	PF03349.11|Toluene_X|Outer membrane protein transport protein (OMPP1/FadL/TodX)
6666666.90843.peg.453	495233	495355	2	+	123	hypothetical protein	- none -	NA	NA	NA	NA
6666666.90843.peg.454	495352	495639	1	+	288	FIG00696346: hypothetical protein	- none -	0.1308	0.6126	0.3094	0.9553	PF04175.7|DUF406|Protein of unknown function (DUF406)
6666666.90843.peg.455	495769	496806	1	+	1038	Phosphoribosylformylglycinamidine cyclo-ligase (EC 6.3.3.1)	De Novo Purine Biosynthesis	0.0203	0.2492	0.2186	0.345	PF00586.19|AIRS|AIR synthase related protein, N-terminal domain	PF02769.17|AIRS_C|AIR synthase related protein, C-terminal domain
6666666.90843.peg.456	496865	497503	2	+	639	Phosphoribosylglycinamide formyltransferase (EC 2.1.2.2)	5-FCL-like protein; <br>De Novo Purine Biosynthesis	0.0943	1.2742	0.3037	0.9619	PF00551.14|Formyl_trans_N|Formyl transferase
6666666.90843.peg.457	498244	497561	-1	-	684	Outer membrane protein W precursor	- none -	0.0679	0.3909	NA	1.5916	PF03922.9|OmpW|OmpW family
6666666.90843.peg.458	498524	499270	2	+	747	Membrane protein involved in the export of O-antigen and teichoic acid	- none -	0.2021	2.0148	0.7074	NA
6666666.90843.peg.459	499271	499831	2	+	561	Intracellular septation protein IspA	CBSS-211586.9.peg.2729; <br>Intracellular septation in Enterobacteria	0.0806	0.5237	0.1694	1.2832	PF04279.10|IspA|NA
6666666.90843.peg.46	46685	46053	-2	-	633	Outer membrane lipoprotein carrier protein LolA	CBSS-83333.1.peg.876; <br>Lipopolysaccharide assembly; <br>Lipoprotein sorting system	0.1625	0.3679	0.2408	1.2112	PF03548.10|LolA|Outer membrane lipoprotein carrier protein LolA
6666666.90843.peg.460	499831	500313	1	+	483	Acyl-CoA thioesterase YciA, involved in membrane biogenesis	CBSS-211586.9.peg.2729; <br>Intracellular septation in Enterobacteria	0.05	0.3198	0.1345	0.4911	PF03061.17|4HBT|Thioesterase superfamily
6666666.90843.peg.461	500325	500621	3	+	297	YciL protein	Broadly distributed proteins not in subsystems; <br>CBSS-211586.9.peg.2729	0.0306	0.127	0.1327	0.5083	PF03795.9|YCII|YCII-related domain
6666666.90843.peg.462	500754	502934	3	+	2181	Soluble lytic murein transglycosylase precursor (EC 3.2.1.-)	Murein Hydrolases	0.1865	0.5842	0.7936	2.3169	PF14718.1|SLT_L|Soluble lytic murein transglycosylase L domain	PF01464.15|SLT|Transglycosylase SLT domain
6666666.90843.peg.463	502967	503272	2	+	306	Transcriptional repressor protein TrpR	Common Pathway For Synthesis of Aromatic Compounds (DAHP synthase to chorismate); <br>Tryptophan synthesis	0.0594	0.2667	0.1386	1.9566	PF01371.14|Trp_repressor|Trp repressor protein
6666666.90843.peg.464	503250	504002	3	+	753	Monofunctional biosynthetic peptidoglycan transglycosylase (EC 2.4.2.-)	Peptidoglycan Biosynthesis	0.124	0.6884	0.3653	0.8228	PF00912.17|Transgly|Transglycosylase
6666666.90843.peg.465	505469	504048	-2	-	1422	PTS system, sucrose-specific IIB component (EC 2.7.1.69) / PTS system, sucrose-specific IIC component (EC 2.7.1.69)	Sucrose utilization; <br>Sucrose utilization	0.0444	0.6556	NA	NA	PF00367.15|PTS_EIIB|phosphotransferase system, EIIB	PF02378.13|PTS_EIIC|Phosphotransferase system, EIIC
6666666.90843.peg.466	506077	506475	1	+	399	FIG00696687: hypothetical protein	- none -	NA	NA	NA	NA	PF06141.6|Phage_tail_U|Phage minor tail protein U
6666666.90843.peg.467	506489	507679	2	+	1191	Phage major capsid protein	Phage capsid proteins	NA	NA	0.1686	NA	PF05065.8|Phage_capsid|Phage capsid family
6666666.90843.peg.468	507726	508292	3	+	567	Phage head maturation protease	Phage capsid proteins	NA	NA	0.1937	NA	PF04586.12|Peptidase_U35|NA
6666666.90843.peg.469	508294	509532	1	+	1239	Phage portal protein	Phage packaging machinery	NA	NA	0.1347	NA	PF04860.7|Phage_portal|Phage portal protein
6666666.90843.peg.47	49497	46711	-3	-	2787	Cell division protein FtsK	Bacterial Cell Division; <br>Bacterial Cytoskeleton; <br>Bacterial RNA-metabolizing Zn-dependent hydrolases; <br>CBSS-83333.1.peg.876	0.1549	0.5018	0.3905	1.3212	PF13491.1|DUF4117|NA	PF01580.13|FtsK_SpoIIIE|FtsK/SpoIIIE family	PF09397.5|Ftsk_gamma|Ftsk gamma domain
6666666.90843.peg.470	509516	509872	2	+	357	Phage protein	- none -	NA	NA	0.9422	NA	PF05521.6|Phage_H_T_join|Phage head-tail joining protein
6666666.90843.peg.471	509859	510167	3	+	309	hypothetical protein	- none -	NA	NA	0.3652	NA	PF05135.8|Phage_connect_1|Phage gp6-like head-tail connector protein
6666666.90843.peg.472	510288	510175	-3	-	114	hypothetical protein	- none -	NA	NA	NA	NA
6666666.90843.peg.473	510888	510775	-3	-	114	hypothetical protein	- none -	NA	NA	NA	NA
6666666.90843.peg.474	510866	511225	2	+	360	FIG00641869: hypothetical protein	- none -	NA	NA	0.5172	NA	PF05119.7|Terminase_4|NA
6666666.90843.peg.475	511222	512877	1	+	1656	Phage terminase, large subunit	Phage packaging machinery	NA	NA	0.1224	NA	PF03354.10|Terminase_1|NA
6666666.90843.peg.476	512950	513420	1	+	471	hypothetical protein	- none -	NA	NA	NA	NA	PF04883.7|HK97-gp10_like|NA
6666666.90843.peg.477	514028	514162	2	+	135	hypothetical protein	- none -	NA	NA	NA	NA
6666666.90843.peg.478	514181	514732	2	+	552	hypothetical protein	- none -	NA	NA	NA	NA
6666666.90843.peg.479	514905	515495	3	+	591	hypothetical protein	- none -	NA	NA	NA	NA
6666666.90843.peg.48	49979	49500	-2	-	480	Leucine-responsive regulatory protein, regulator for leucine (or lrp) regulon and high-affinity branched-chain amino acid transport system	Branched-Chain Amino Acid Biosynthesis; <br>Glutamine, Glutamate, Aspartate and Asparagine Biosynthesis	0.0126	0.0503	0.0314	0.3278	PF13412.1|HTH_24|Winged helix-turn-helix DNA-binding	PF01037.16|AsnC_trans_reg|AsnC family
6666666.90843.peg.480	515675	515878	2	+	204	hypothetical protein	- none -	NA	NA	0.4015	NA	PF05930.7|Phage_AlpA|Prophage CP4-57 regulatory protein (AlpA)
6666666.90843.peg.481	515888	516628	2	+	741	Phage antirepressor protein	- none -	NA	NA	NA	NA	PF08346.7|AntA|NA
6666666.90843.peg.482	516640	517434	1	+	795	Phage antirepressor protein	- none -	NA	NA	NA	NA	PF08346.7|AntA|NA
6666666.90843.peg.483	517945	518280	1	+	336	hypothetical protein	- none -	0.2399	NA	1.3126	NA
6666666.90843.peg.484	518273	518461	2	+	189	hypothetical protein	- none -	NA	NA	NA	NA
6666666.90843.peg.485	518439	518654	3	+	216	hypothetical protein	- none -	NA	NA	0.3381	NA
6666666.90843.peg.486	518651	518872	2	+	222	hypothetical protein	- none -	NA	NA	NA	NA
6666666.90843.peg.487	518856	519275	3	+	420	hypothetical protein	- none -	NA	NA	NA	NA
6666666.90843.peg.488	519259	520338	1	+	1080	DNA primase (EC 2.7.7.-)	CBSS-349161.4.peg.2417; <br>Macromolecular synthesis operon	NA	NA	0.6922	NA	PF08706.6|D5_N|NA
6666666.90843.peg.489	520335	521027	3	+	693	DNA primase (EC 2.7.7.-), phage-associated	- none -	1.7217	NA	NA	NA	PF03288.11|Pox_D5|Poxvirus D5 protein-like
6666666.90843.peg.49	51430	50054	-1	-	1377	DNA repair protein RadA	DNA repair, bacterial; <br>Proteolysis in bacteria, ATP-dependent	0.0131	0.0766	0.0437	0.242	PF13481.1|AAA_25|AAA domain	PF13541.1|ChlI|Subunit ChlI of Mg-chelatase
6666666.90843.peg.490	522390	521191	-3	-	1200	Integrase	- none -	NA	1.6749	1.3924	1.4526	PF13356.1|DUF4102|Domain of unknown function (DUF4102)	PF00589.17|Phage_integrase|Phage integrase family
6666666.90843.peg.491	523046	522705	-2	-	342	Preprotein translocase subunit SecG (TC 3.A.5.1.1)	CBSS-331978.3.peg.2915; <br>Murein hydrolase regulation and cell death	0.0265	0.3307	0.1062	0.7852	PF03840.9|SecG|Preprotein translocase SecG subunit
6666666.90843.peg.492	523184	523068	-2	-	117	hypothetical protein	- none -	NA	NA	NA	NA
6666666.90843.peg.493	525116	523191	-2	-	1926	DNA topoisomerase III (EC 5.99.1.2)	DNA processing cluster; <br>DNA topoisomerases, Type I, ATP-independent	0.1408	0.2733	0.1366	0.5697	PF01751.17|Toprim|Toprim domain	PF01131.15|Topoisom_bac|DNA topoisomerase
6666666.90843.peg.494	525727	525125	-1	-	603	Recombination protein RecR	DNA processing cluster; <br>DNA repair, bacterial RecFOR pathway	0.03	0.1495	0.035	0.3437	PF02132.10|RecR|RecR protein	PF13662.1|Toprim_4|Toprim domain
6666666.90843.peg.495	526120	525791	-1	-	330	FIG000557: hypothetical protein co-occurring with RecR	DNA processing cluster	0	0.0734	0	0.1521	PF02575.11|YbaB_DNA_bd|YbaB/EbfC DNA-binding family
6666666.90843.peg.496	528073	527186	-1	-	888	HflC protein	Hfl operon; <br>Scaffold proteins for [4Fe-4S] cluster assembly (MRP family)	0.0271	0.2206	0.078	0.7008	PF01145.20|Band_7|SPFH domain / Band 7 family
6666666.90843.peg.497	529287	528073	-3	-	1215	HflK protein	Hfl operon; <br>Scaffold proteins for [4Fe-4S] cluster assembly (MRP family)	0.0446	0.3467	0.1625	0.8479	PF01145.20|Band_7|SPFH domain / Band 7 family
6666666.90843.peg.498	530150	529413	-2	-	738	4&#39;-phosphopantetheinyl transferase (EC 2.7.8.-)	Fatty Acid Biosynthesis FASII	0.3173	0.5852	0.622	2.821	PF01648.15|ACPS|4'-phosphopantetheinyl transferase superfamily
6666666.90843.peg.499	531444	530170	-3	-	1275	Threonine synthase (EC 4.2.3.1)	Threonine and Homoserine Biosynthesis	0.066	0.1863	0.1443	0.4986	PF14821.1|Thr_synth_N|Threonine synthase N terminus	PF00291.20|PALP|Pyridoxal-phosphate dependent enzyme
6666666.90843.peg.5	5461	4775	-1	-	687	Lipoprotein releasing system ATP-binding protein LolD	Lipopolysaccharide assembly; <br>Lipoprotein sorting system	0.0573	0.2328	0.1351	0.6613	PF00005.22|ABC_tran|ABC transporter
6666666.90843.peg.50	52498	51449	-1	-	1050	Adenylate cyclase (EC 4.6.1.1)	cAMP signaling in bacteria	0.3118	1.2164	0.4745	2.282	PF01928.16|CYTH|CYTH domain
6666666.90843.peg.500	532468	531524	-1	-	945	Homoserine kinase (EC 2.7.1.39)	CBSS-269482.1.peg.1294; <br>Methionine Biosynthesis; <br>Threonine and Homoserine Biosynthesis	0.0541	0.1081	0.086	0.6635	PF00288.21|GHMP_kinases_N|GHMP kinases N terminal domain	PF08544.8|GHMP_kinases_C|GHMP kinases C terminal
6666666.90843.peg.501	534928	532481	-1	-	2448	Aspartokinase (EC 2.7.2.4) / Homoserine dehydrogenase (EC 1.1.1.3)	CBSS-216591.1.peg.168; <br>Lysine Biosynthesis DAP Pathway; <br>Lysine Biosynthesis DAP Pathway, GJO scratch; <br>Methionine Biosynthesis; <br>Threonine and Homoserine Biosynthesis; <br>Threonine and Homoserine Biosynthesis	0.065	0.1749	0.0785	0.6492	PF00696.23|AA_kinase|Amino acid kinase family	PF13840.1|ACT_7|ACT domain	PF13840.1|ACT_7|ACT domain	PF03447.11|NAD_binding_3|Homoserine dehydrogenase, NAD binding domain	PF00742.14|Homoserine_dh|Homoserine dehydrogenase
6666666.90843.peg.502	535158	535021	-3	-	138	hypothetical protein	- none -	NA	NA	NA	NA
6666666.90843.peg.503	535238	535942	2	+	705	Hypothetical protein YggS, proline synthase co-transcribed bacterial homolog PROSC	A Hypothetical Protein Related to Proline Metabolism; <br>CBSS-630.2.peg.3360	0.1622	0.4013	0.2609	0.6665	PF01168.15|Ala_racemase_N|Alanine racemase, N-terminal domain
6666666.90843.peg.504	541477	541623	1	+	147	hypothetical protein	- none -	NA	NA	NA	NA
6666666.90843.peg.505	542385	541576	-3	-	810	Glutamate racemase (EC 5.1.1.3)	Glutamine, Glutamate, Aspartate and Asparagine Biosynthesis; <br>Peptidoglycan Biosynthesis	0.2929	0.6578	0.4126	1.1965	PF01177.17|Asp_Glu_race|Asp/Glu/Hydantoin racemase
6666666.90843.peg.506	544494	542413	-3	-	2082	ATP-dependent DNA helicase RecG (EC 3.6.1.-)	- none -	0.0779	0.2689	0.0866	0.5281	PF01336.20|tRNA_anti-codon|OB-fold nucleic acid binding domain	PF00270.24|DEAD|DEAD/DEAH box helicase	PF00271.26|Helicase_C|Helicase conserved C-terminal domain
6666666.90843.peg.507	546612	544501	-3	-	2112	GTP pyrophosphokinase (EC 2.7.6.5), (p)ppGpp synthetase II / Guanosine-3&#39;,5&#39;-bis(diphosphate) 3&#39;-pyrophosphohydrolase (EC 3.1.7.2)	CBSS-176299.4.peg.1292; <br>CBSS-176299.4.peg.1292; <br>Stringent Response, (p)ppGpp metabolism; <br>Stringent Response, (p)ppGpp metabolism	0.0157	0.4555	0.2152	0.7022	PF13328.1|HD_4|HD domain	PF04607.12|RelA_SpoT|Region found in RelA / SpoT proteins	PF02824.16|TGS|TGS domain	PF13291.1|ACT_4|ACT domain
6666666.90843.peg.508	546956	546690	-2	-	267	DNA-directed RNA polymerase omega subunit (EC 2.7.7.6)	CBSS-176299.4.peg.1292; <br>RNA polymerase bacterial	0.0114	0.2861	0.2209	0.577	PF01192.17|RNA_pol_Rpb6|RNA polymerase Rpb6
6666666.90843.peg.509	547649	547011	-2	-	639	Guanylate kinase (EC 2.7.4.8)	CBSS-323097.3.peg.2594; <br>Purine conversions	0.0824	0.3413	0.2453	0.6785	PF00625.16|Guanylate_kin|Guanylate kinase
6666666.90843.peg.51	52850	53530	2	+	681	Phosphate transport regulator (distant homolog of PhoU)	Phosphate metabolism	0.1018	0.2244	0.0973	NA	PF01865.11|PhoU_div|Protein of unknown function DUF47
6666666.90843.peg.510	547984	547670	-1	-	315	hypothetical protein	- none -	NA	NA	NA	NA	PF01298.13|Lipoprotein_5|Transferrin binding protein-like solute binding protein
6666666.90843.peg.511	548439	548104	-3	-	336	hypothetical protein	- none -	0.0932	NA	NA	NA
6666666.90843.peg.512	548803	549822	1	+	1020	NAD-dependent glyceraldehyde-3-phosphate dehydrogenase (EC 1.2.1.12)	Entner-Doudoroff Pathway; <br>Glycolysis and Gluconeogenesis; <br>Pyridoxin (Vitamin B6) Biosynthesis	0.0118	0.0928	0.0295	0.1925	PF00044.19|Gp_dh_N|Glyceraldehyde 3-phosphate dehydrogenase, NAD binding domain	PF02800.15|Gp_dh_C|Glyceraldehyde 3-phosphate dehydrogenase, C-terminal domain
6666666.90843.peg.513	551278	551147	-1	-	132	hypothetical protein	- none -	NA	NA	NA	NA
6666666.90843.peg.514	551405	553132	2	+	1728	Retron-type RNA-directed DNA polymerase (EC 2.7.7.49)	Group II intron-associated genes	NA	NA	NA	NA	PF13655.1|RVT_N|NA	PF00078.22|RVT_1|Reverse transcriptase (RNA-dependent DNA polymerase)	PF08388.6|GIIM|NA	PF01844.18|HNH|HNH endonuclease
6666666.90843.peg.515	553422	555224	3	+	1803	Long-chain-fatty-acid--CoA ligase (EC 6.2.1.3)	Biotin biosynthesis; <br>Biotin synthesis cluster; <br>Fatty acid metabolism cluster	0.0533	0.4301	0.1927	NA	PF00501.23|AMP-binding|AMP-binding enzyme
6666666.90843.peg.516	557766	555301	-3	-	2466	Glycogen phosphorylase (EC 2.4.1.1)	Glycogen metabolism; <br>Glycogen metabolism cluster; <br>Maltose and Maltodextrin Utilization	0.0451	0.1912	0.1645	0.6875	PF00343.15|Phosphorylase|Carbohydrate phosphorylase
6666666.90843.peg.517	559436	558009	-2	-	1428	Glycogen synthase, ADP-glucose transglucosylase (EC 2.4.1.21)	Glycogen metabolism; <br>Glycogen metabolism cluster	0.1413	0.2967	0.256	0.7791	PF08323.6|Glyco_transf_5|Starch synthase catalytic domain	PF00534.15|Glycos_transf_1|Glycosyl transferases group 1
6666666.90843.peg.518	560847	559552	-3	-	1296	Glucose-1-phosphate adenylyltransferase (EC 2.7.7.27)	Glycogen metabolism; <br>Glycogen metabolism cluster	0.0348	0.1713	0.163	0.9198	PF00483.18|NTP_transferase|Nucleotidyl transferase
6666666.90843.peg.519	562878	560869	-3	-	2010	Glycogen debranching enzyme (EC 3.2.1.-)	Glycogen metabolism; <br>Glycogen metabolism cluster	0.1054	0.5317	0.3274	1.0173	PF02922.13|CBM_48|Carbohydrate-binding module 48 (Isoamylase N-terminal domain)	PF00128.19|Alpha-amylase|Alpha amylase, catalytic domain
6666666.90843.peg.52	53556	54818	3	+	1263	Probable low-affinity inorganic phosphate transporter	Phosphate metabolism	0.3196	0.307	0.0833	3.054	PF01384.15|PHO4|NA
6666666.90843.peg.520	565116	562927	-3	-	2190	1,4-alpha-glucan (glycogen) branching enzyme, GH-13-type (EC 2.4.1.18)	Glycogen metabolism; <br>Glycogen metabolism cluster	0.0878	0.2242	0.1425	0.5956	PF02922.13|CBM_48|Carbohydrate-binding module 48 (Isoamylase N-terminal domain)	PF00128.19|Alpha-amylase|Alpha amylase, catalytic domain	PF02806.13|Alpha-amylase_C|Alpha amylase, C-terminal all-beta domain
6666666.90843.peg.521	565735	565127	-1	-	609	4-alpha-glucanotransferase (amylomaltase) (EC 2.4.1.25)	Glycogen metabolism; <br>Glycogen metabolism cluster; <br>Maltose and Maltodextrin Utilization	0.4917	1.7722	1.4506	NA
6666666.90843.peg.522	566027	566653	2	+	627	Uracil phosphoribosyltransferase (EC 2.4.2.9)	De Novo Pyrimidine Synthesis; <br>pyrimidine conversions	0.0048	0.1132	0.0433	0.2152	PF14681.1|UPRTase|Uracil phosphoribosyltransferase
6666666.90843.peg.523	566766	568022	3	+	1257	Uracil permease	De Novo Pyrimidine Synthesis	0.0287	0.1659	0.1137	1.805	PF00860.15|Xan_ur_permease|Permease family
6666666.90843.peg.524	568088	568783	2	+	696	Chromosomal replication initiator protein DnaA	Cell Division Subsystem including YidCD; <br>DNA replication cluster 1	0.0889	0.5198	0.3498	1.0957	PF00308.13|Bac_DnaA|Bacterial dnaA protein
6666666.90843.peg.525	570337	568823	-1	-	1515	GTP-binding protein EngA	CBSS-290633.1.peg.1906; <br>CBSS-498211.3.peg.1415; <br>Universal GTPases	0.0536	0.1462	0.0577	0.385	PF01926.18|MMR_HSR1|50S ribosome-binding GTPase	PF01926.18|MMR_HSR1|50S ribosome-binding GTPase	PF14714.1|KH_dom-like|KH-domain-like of EngA bacterial GTPase enzymes, C-terminal
6666666.90843.peg.526	571514	570747	-2	-	768	DNA polymerase III epsilon subunit (EC 2.7.7.7)	CBSS-228410.1.peg.134; <br>CBSS-342610.3.peg.1536	0.0706	0.3079	0.2704	0.6823	PF00929.19|RNase_T|Exonuclease
6666666.90843.peg.527	571542	572051	3	+	510	Ribonuclease HI (EC 3.1.26.4)	CBSS-228410.1.peg.134; <br>CBSS-342610.3.peg.1536; <br>Ribonuclease H	0.0714	0.2841	0.1743	0.6416	PF00075.19|RNase_H|RNase H
6666666.90843.peg.528	572266	573363	1	+	1098	Outer membrane protein P2 precursor (OMP P2)	- none -	0.0493	2.1197	1.2073	NA	PF13609.1|Porin_4|Gram-negative porin
[truncated: 522 more rows]
