# Supplementary material for: The Genomic Sequence of the Oral Pathobiont Strain NI1060 Reveals Unique Strategies for Bacterial Competition and Pathogenicity
Source: PLoS One. 2016 Jul 13;11(7):e0158866. doi: 10.1371/journal.pone.0158866 (PMC4943601; doi:10.1371/journal.pone.0158866)
Supplement: S3 Table — (XLSX) [file pone.0158866.s004.xlsx]

## Sheet: Sheet1
	Presence or absence of a feature are denoted by + and - respectively.	Gene ID#	Escherichia coli str. K-12 substr. MG1655	NI1060	Pasteurella pneumotropica ATCC 35149	Aggregatibacter actinomycetemcomitans D7S-1	Haemophilus influenzae B 10810
	Common genes		1438	2456	1810	1526	1532
	Synteny score		623		1788	990	1257
Metabolism	Melibiose transport operon	2101, 2103, 2104	+	+	-	-	-
	Ornithine decarboxylase	998	+	+	+	-	+
	urease	2149-2156	-	+	+	-	+
	catalase	194	+	+	+	+	+
	NadV	2300	-	+	+	+	-
	riboflavin	32	+	+	+	+	+
	vitamin B6	447, 1141	+	+	+	+	+
	Arabinose	239-244	+	+	-	-	-
	Phosphoglycerate transport	617-620	-	+	-	+	-
	lysine antitransport	2074-2075	+	+	-	-	-
	glyoxylate pathway	Not found	+	-	-	-	-
	complete TCA cycle	262, 261, 260, 2434, 2435, 2432, 2433, 1759, 1760, 256, 2437	+	+	-	-	-
	Glucose-1-phosphatase	831	+	+	-	-	-
	Alpha-galactosidase	2104	+	+	-	-	-
	periplasmic nitrate reductase	1363-1368	+	+	+	+	+
	fumarate reductase	1757-1758	+	+	+	+	+
	cytochrome c uniquinol oxidase	419420	+	+	+	+	+
	iron	40, 385-387, 629-630	+	+	+	+	+
	lactose utility	263	+	+	+	+	-
	mannose utility	247-249	+	+	+	+	-
	maltose utility	2104	-	+	-	+	-
	trehalose	1806-1808	+	+	+	-	-
	galactose	357-365	+	+	+	+	+
	GlcNAc/Neu	532-544	+	+	+	+	+
	glycerol	901-908	+	+	+	-	-
	sucrose utility/fructosidase	89	+	+	+	-	-
	frucutose utility	76, 87	+	+	+	+	+
	thiamine de novo synthesis	35, 2453	+	+	+	-	+
	pantothenic acid de novo synthesis	Not found	+	-	-	-	-
CRISPR	CRISPR	1819-1822	-	+	-	+	-
Restriction	type I	2, 276-278, 849, 2218, 2471, 2472, 2475	+	+	-	+	+
	type II	684	+	+	-	-	-
	type III	2223, 2225	-	+	-	+	+
LPS/LOS	Lipid A phosphorylation	170	+	+	+	+	-
	plsC 1-acyl-sn-glycerol-3-phosphate acyltransferase	807, 1478	-	+	-	+	-
	outer core	68-75	-	+	+	+	-
	sialylation	532-535, 541, 556, 1744-1747	-	+	+	-	-
	lipid and inner carbohydrate region	888-891	-	+	-	+	-
	Exopolysaccharide biosynthesis protein	1801	-	+	-	+	+
Peptidoglycan	YafK/Pgp2 orthologue	631	+	+	-	-	-
Adhesin	Rhs type V	80-85	-	+	-	-	-
	Type VI	285-309	-	+	+	-	-
	FHA	310, 2445	-	+	+	+	-
	Flp operon	1409-1423	-	+	-	+	-
	orphan Cdi operon	1942-1944	-	+	+	-	-
	Putative L,D-transpeptidase YafK	631	-	+	-	-	-
	Sel1	136, 323, 1406, 1460, 1461	-	+	-	-	-
	Serine protease pic autotransporter	826, 1077	-	+	-	-	-
