# Supplementary material for: The Genomic Sequence of the Oral Pathobiont Strain NI1060 Reveals Unique Strategies for Bacterial Competition and Pathogenicity
Source: PLoS One. 2016 Jul 13;11(7):e0158866. doi: 10.1371/journal.pone.0158866 (PMC4943601; doi:10.1371/journal.pone.0158866)
Supplement: S4 Table — (XLSX) [file pone.0158866.s005.xlsx]

## Sheet: Sheet1
Transposon
ISH50-type	tnxA(2228)	tnxB(2221)	tnxC(2220)	tnxD(2220)
IS1595-type	tnzA(1198)
mu-type transposon	rveA(930)
two retrotransposons:	rdpO (514)	tnrA(627)
