# Supplementary material for: The Genomic Sequence of the Oral Pathobiont Strain NI1060 Reveals Unique Strategies for Bacterial Competition and Pathogenicity
Source: PLoS One. 2016 Jul 13;11(7):e0158866. doi: 10.1371/journal.pone.0158866 (PMC4943601; doi:10.1371/journal.pone.0158866)
Supplement: S5 Table — (XLSX) [file pone.0158866.s006.xlsx]

## Sheet: summary
REGION	REGION_LENGTH	COMPLETENESS	SCORE	#CDS	REGION_POSITION	POSSIBLE PHAGE	GC_PERCENTAGE
1	38.3Kb	intact	130	32	504023-542401	PHAGE_Shigel_SfIV_NC_022749, ......	41.11%
2	22.1Kb	incomplete	20	16	1667697-1689798	PHAGE_Aggreg_S1249_NC_013597, ......	38.99%
3	32.9Kb	intact	150	49	1680840-1713790	PHAGE_Vibrio_pYD38_A_NC_021534, ......	40.12%
4	27.8Kb	questionable	70	27	2275583-2303450	PHAGE_Entero_mEp237_NC_019704, ......	39.99%
5	54.1Kb	intact	120	77	2434453-2488582	PHAGE_Haemop_Aaphi23_NC_004827, ......	39.92%

## Sheet: region 1
#	CDS_POSITION	BLAST_HIT	E-VALUE	HITS-AGAINST?
1	504023..504036	attL ATTGACCGCACTTT	0.0	Bacterial DB or GenBank file
2	506077..506475	PHAGE_Salmon_Fels_1_NC_010391: putative bacteriophage minor tail protein; Lambda gpU homolog; -; phage(gi169257192)	4e-08	Virus and prophage DB
3	506489..507679	PHAGE_Shigel_SfIV_NC_022749: major head protein; -; phage(gi557307531)	6e-58	Virus and prophage DB
4	507726..508292	PHAGE_Entero_IME_EFm1_NC_024356: prohead protease; -; phage(gi658310464)	6e-26	Virus and prophage DB
5	508294..509532	PHAGE_Shigel_SfIV_NC_022749: portal protein; -; phage(gi557307529)	7e-50	Virus and prophage DB
6	509516..509872	PHAGE_Geobac_virus_E2_NC_009552: putative head-tail adaptor; -; phage(gi148747735)	1e-08	Virus and prophage DB
7	509859..510167	PHAGE_Shigel_SfIV_NC_022749: hypothetical protein; -; phage(gi557307532)	5e-05	Virus and prophage DB
8	complement(510175..510288)	hypothetical protein; -	0.0	Bacterial DB or GenBank file
9	complement(510775..510888)	hypothetical protein; -	0.0	Bacterial DB or GenBank file
10	510866..511225	PHAGE_Shigel_SfIV_NC_022749: small terminase subunit; -; phage(gi557307527)	3e-11	Virus and prophage DB
11	511222..512877	PHAGE_Geobac_virus_E2_NC_009552: putative terminase large subunit; -; phage(gi148747729)	2e-80	Virus and prophage DB
12	512950..513420	PHAGE_Bacill_Fah_NC_007814: head-tail joining protein; -; phage(gi89152487)	4e-08	Virus and prophage DB
13	514028..514162	hypothetical protein; -	0.0	Bacterial DB or GenBank file
14	514181..514732	hypothetical protein; -	0.0	Bacterial DB or GenBank file
15	514905..515495	hypothetical protein; -	0.0	Bacterial DB or GenBank file
16	515675..515878	hypothetical protein; -	0.0	Bacterial DB or GenBank file
17	515888..516628	PHAGE_Stx2_converting_II_NC_004914: putative antirepressor protein AntB; -; phage(gi302393111)	3e-21	Virus and prophage DB
18	516640..517434	PHAGE_Shigel_POCJ13_NC_025434: N/A; -; phage(gi725949778)	2e-19	Virus and prophage DB
19	517945..518280	hypothetical protein; -	0.0	Bacterial DB or GenBank file
20	518273..518461	hypothetical protein; -	0.0	Bacterial DB or GenBank file
21	518439..518654	hypothetical protein; -	0.0	Bacterial DB or GenBank file
22	518651..518872	hypothetical protein; -	0.0	Bacterial DB or GenBank file
23	518856..519275	hypothetical protein; -	0.0	Bacterial DB or GenBank file
24	519259..520338	PHAGE_Entero_P4_NC_001609: DNA primase; -; phage(gi9627512)	3e-30	Virus and prophage DB
25	520335..521027	PHAGE_Entero_P4_NC_001609: DNA primase; -; phage(gi9627512)	5e-47	Virus and prophage DB
26	complement(521191..522390)	PROPHAGE_Escher_MG1655: CP4-57 prophage; integrase; -; phage(gi16130540)	2e-92	Virus and prophage DB
27	complement(522599..522681)	tRNA	0.0	Bacterial DB or GenBank file
28	complement(522705..523046)	Preprotein translocase subunit SecG (TC 3.A.5.1.1); -	0.0	Bacterial DB or GenBank file
29	complement(523068..523184)	hypothetical protein; -	0.0	Bacterial DB or GenBank file
30	complement(523191..525116)	PHAGE_Acanth_moumouvirus_NC_020104: DNA topoisomerase 1; -; phage(gi441432186)	2e-13	Virus and prophage DB
31	complement(525125..525727)	Recombination protein RecR; -	0.0	Bacterial DB or GenBank file
32	complement(525791..526120)	FIG000557: hypothetical protein co-occurring with RecR; -	0.0	Bacterial DB or GenBank file
33	complement(526881..526964)	tRNA	0.0	Bacterial DB or GenBank file
34	complement(526970..527042)	tRNA	0.0	Bacterial DB or GenBank file
35	complement(527186..528073)	PROPHAGE_Escher_Sakai: FtsH protease regulator HflC; -; phage(gi15834405)	3e-96	Virus and prophage DB
36	complement(528073..529287)	PROPHAGE_Escher_Sakai: FtsH protease regulator HflK; -; phage(gi15834404)	4e-114	Virus and prophage DB
37	542401..542414	attR ATTGACCGCACTTT	0.0	Bacterial DB or GenBank file

## Sheet: region 2
#	CDS_POSITION	BLAST_HIT	E-VALUE	HITS-AGAINST?
1	1667697..1667711	attL AAAAATAATAAAAAT	0.0	Bacterial DB or GenBank file
2	complement(1667993..1668910)	PHAGE_Escher_HK639_NC_016158: integrase; -; phage(gi356870629)	6e-49	Virus and prophage DB
3	complement(1669261..1669431)	hypothetical protein; -	0.0	Bacterial DB or GenBank file
4	complement(1669542..1670939)	PHAGE_Vibrio_CP_T1_NC_019457: putative methylase; -; phage(gi418489199)	2e-78	Virus and prophage DB
5	complement(1671059..1671733)	PHAGE_Aggreg_S1249_NC_013597: hypothetical protein; -; phage(gi273809606)	9e-12	Virus and prophage DB
6	complement(1671826..1671978)	hypothetical protein; -	0.0	Bacterial DB or GenBank file
7	complement(1672048..1672311)	hypothetical protein; -	0.0	Bacterial DB or GenBank file
8	complement(1672382..1673287)	PHAGE_Entero_P1_NC_005856: HrdC; -; phage(gi46401690)	3e-63	Virus and prophage DB
9	complement(1673317..1673634)	PHAGE_Acinet_AP22_NC_017984: hypothetical protein; -; phage(gi388570854)	1e-10	Virus and prophage DB
10	complement(1673646..1674302)	PHAGE_Strept_Sfi19_NC_000871: hypothetical protein Sfi19p28; -; phage(gi9632919)	1e-43	Virus and prophage DB
11	complement(1674360..1675004)	PHAGE_Psychr_pOW20_A_NC_020841: hypothetical protein; -; phage(gi472339793)	1e-40	Virus and prophage DB
12	complement(1675014..1675169)	hypothetical protein; -	0.0	Bacterial DB or GenBank file
13	complement(1675212..1675904)	PHAGE_Aggreg_S1249_NC_013597: putative antirepressor protein Ant; -; phage(gi273809579)	2e-25	Virus and prophage DB
14	complement(1676153..1676917)	hypothetical protein; -	0.0	Bacterial DB or GenBank file
15	complement(1677058..1677468)	hypothetical protein; -	0.0	Bacterial DB or GenBank file
16	complement(1677468..1678025)	hypothetical protein; -	0.0	Bacterial DB or GenBank file
17	complement(1678101..1679039)	PHAGE_Acinet_YMC_13_01_C62_NC_024785: hypothetical protein BPABA14_00340; -; phage(gi682123134)	9e-14	Virus and prophage DB
18	1689798..1689812	attR AAAAATAATAAAAAT	0.0	Bacterial DB or GenBank file

## Sheet: region 3
#	CDS_POSITION	BLAST_HIT	E-VALUE	HITS-AGAINST?
1	complement(1680840..1681307)	PHAGE_Burkho_DC1_NC_018452: hypothetical protein; -; phage(gi401723037)	3e-05	Virus and prophage DB
2	complement(1681323..1681571)	hypothetical protein; -	0.0	Bacterial DB or GenBank file
3	complement(1681946..1682146)	hypothetical protein; -	0.0	Bacterial DB or GenBank file
4	complement(1682371..1682979)	PHAGE_Shigel_SfII_NC_021857: KliA-N domain protein; -; phage(gi526244680)	4e-20	Virus and prophage DB
5	1683381..1683845	hypothetical protein; -	0.0	Bacterial DB or GenBank file
6	complement(1683891..1684256)	hypothetical protein; -	0.0	Bacterial DB or GenBank file
7	complement(1684247..1684807)	PHAGE_Aggreg_S1249_NC_013597: NinG recombination protein; -; phage(gi273809581)	1e-86	Virus and prophage DB
8	complement(1684804..1685232)	PHAGE_Aggreg_S1249_NC_013597: putative recombination protein NinB; -; phage(gi273809585)	2e-40	Virus and prophage DB
9	complement(1685222..1685815)	PHAGE_Erwini_phiEt88_NC_015295: DNA N-6-adenine-methyltransferase; -; phage(gi327198618)	9e-17	Virus and prophage DB
10	complement(1685812..1686447)	PHAGE_Aggreg_S1249_NC_013597: possible bacteriophage replication protein P; -; phage(gi273809587)	1e-22	Virus and prophage DB
11	complement(1686435..1687178)	PHAGE_Aggreg_S1249_NC_013597: replication protein; -; phage(gi273809588)	8e-46	Virus and prophage DB
12	complement(1687190..1687405)	hypothetical protein; -	0.0	Bacterial DB or GenBank file
13	complement(1687402..1687638)	PHAGE_Sulfit_pCB2047_C_NC_020856: hypothetical protein; -; phage(gi472341794)	1e-05	Virus and prophage DB
14	complement(1687690..1687860)	hypothetical protein; -	0.0	Bacterial DB or GenBank file
15	1687836..1688045	PHAGE_Entero_phiFL3A_NC_013648: hypothetical protein; -; phage(gi281416224)	1e-06	Virus and prophage DB
16	complement(1688056..1688571)	PHAGE_Entero_TLS_NC_009540: EndZ; -; phage(gi148734552)	4e-06	Virus and prophage DB
17	complement(1688574..1688801)	PHAGE_Staphy_vB_SepiS_phiIPLA5_NC_018281: hypothetical protein; -; phage(gi399528947)	6e-08	Virus and prophage DB
18	complement(1688816..1689280)	hypothetical protein; -	0.0	Bacterial DB or GenBank file
19	complement(1689332..1689529)	PHAGE_Salmon_ST160_NC_014900: Cro; -; phage(gi318065926)	1e-10	Virus and prophage DB
20	1689569..1689688	hypothetical protein; -	0.0	Bacterial DB or GenBank file
21	1689664..1690416	PHAGE_Mannhe_vB_MhM_1152AP_NC_021778: CI repressor; -; phage(gi525972289)	3e-25	Virus and prophage DB
22	1690559..1690631	tRNA	0.0	Bacterial DB or GenBank file
23	1690692..1691012	hypothetical protein; -	0.0	Bacterial DB or GenBank file
24	1691520..1691738	hypothetical protein; -	0.0	Bacterial DB or GenBank file
25	1691735..1692268	PHAGE_Mannhe_vB_MhM_1152AP_NC_021778: endolysin; -; phage(gi525972263)	3e-49	Virus and prophage DB
26	1692241..1692579	PHAGE_Aggreg_S1249_NC_013597: putative lytic protein Rz; -; phage(gi273809574)	4e-09	Virus and prophage DB
27	1692784..1693410	PHAGE_Psychr_pOW20_A_NC_020841: DNA methylase; -; phage(gi472339820)	3e-47	Virus and prophage DB
28	1693397..1694110	PHAGE_Entero_Mu_NC_000929: Mom; -; phage(gi9633544)	2e-23	Virus and prophage DB
29	1694201..1694593	PHAGE_Lactob_johnsonii_prophage_Lj771_NC_010179: small terminase subunit; -; phage(gi163932180)	2e-10	Virus and prophage DB
30	1694583..1696037	PHAGE_Vibrio_pYD38_B_NC_021561: hypothetical protein; -; phage(gi514231577)	2e-145	Virus and prophage DB
31	1696041..1697384	PHAGE_Salmon_E1_NC_010495: putative portal protein; -; phage(gi170676280)	2e-93	Virus and prophage DB
32	1697425..1698303	PHAGE_Salmon_E1_NC_010495: putative head assembly protein; -; phage(gi170676281)	4e-43	Virus and prophage DB
33	1698300..1699667	PHAGE_Salmon_E1_NC_010495: hypothetical protein VIP0015; -; phage(gi170676291)	2e-70	Virus and prophage DB
34	1699667..1700104	PHAGE_Salmon_E1_NC_010495: putative capsid decoration protein; -; phage(gi170676292)	3e-31	Virus and prophage DB
35	1700114..1701169	PHAGE_Salmon_E1_NC_010495: putative coat protein; -; phage(gi170676293)	2e-98	Virus and prophage DB
36	1701212..1701418	hypothetical protein; -	0.0	Bacterial DB or GenBank file
37	1701420..1701803	PHAGE_Cronob_ENT47670_NC_019927: hypothetical protein; -; phage(gi431810531)	2e-17	Virus and prophage DB
38	1701796..1702143	PHAGE_Salmon_E1_NC_010495: hypothetical protein VIP0025; -; phage(gi170676301)	9e-17	Virus and prophage DB
39	1702145..1702513	PHAGE_Salmon_E1_NC_010495: hypothetical protein VIP0026; -; phage(gi170676302)	9e-20	Virus and prophage DB
40	1702510..1702887	PHAGE_Salmon_E1_NC_010495: hypothetical protein VIP0027; -; phage(gi170676303)	3e-08	Virus and prophage DB
41	1702899..1703387	PHAGE_Salmon_E1_NC_010495: major tail subunit; -; phage(gi170676305)	2e-30	Virus and prophage DB
42	1703390..1704049	PHAGE_Salmon_E1_NC_010495: hypothetical protein VIP0032; -; phage(gi170676308)	6e-44	Virus and prophage DB
43	complement(1704035..1704451)	PHAGE_Cronob_ENT39118_NC_019934: hypothetical protein; -; phage(gi431811073)	4e-21	Virus and prophage DB
44	complement(1704498..1704674)	hypothetical protein; Hypothetical gene; -	0.0	Bacterial DB or GenBank file
45	1704774..1707272	PHAGE_Salmon_E1_NC_010495: putative tail protein (tape measure); -; phage(gi170676309)	2e-97	Virus and prophage DB
46	1707226..1707588	PHAGE_Entero_BP_4795_NC_004813: putative minor tail protein; -; phage(gi157166053)	4e-16	Virus and prophage DB
47	1707588..1708292	PHAGE_Salmon_Fels_1_NC_010391: putative bacteriophage minor tail protein; Lambda gpL homolog; -; phage(gi169257199)	6e-57	Virus and prophage DB
48	1708295..1709041	PHAGE_Gifsy_2_NC_010393: bacteriophage tail tip assembly protein; Lambda gpK homolog; -; phage(gi169257315)	3e-73	Virus and prophage DB
49	1709095..1709619	PHAGE_Entero_cdtI_NC_009514: putative tail component; -; phage(gi148609399)	2e-19	Virus and prophage DB
50	1709621..1713790	PHAGE_Salmon_Fels_1_NC_010391: putative bacteriophage host-specificity protein; Lambda gpJ homolog; -; phage(gi169257203)	2e-155	Virus and prophage DB

## Sheet: region 4
#	CDS_POSITION	BLAST_HIT	E-VALUE	HITS-AGAINST?
1	2275583..2275596	attL AAACGTTCCGAAAT	0.0	Bacterial DB or GenBank file
2	complement(2275616..2275966)	PHAGE_Xylell_Xfas53_NC_013599: integrase; -; phage(gi273810420)	2e-06	Virus and prophage DB
3	complement(2276214..2276285)	tRNA	0.0	Bacterial DB or GenBank file
4	complement(2276483..2276884)	hypothetical protein; -	0.0	Bacterial DB or GenBank file
5	complement(2277374..2277673)	FOG: TPR repeat; -	0.0	Bacterial DB or GenBank file
6	complement(2277855..2278400)	PHAGE_Entero_mEpX1_NC_019709: prophage repressor; -; phage(gi428781915)	2e-23	Virus and prophage DB
7	2278530..2278736	PHAGE_Entero_mEp213_NC_019720: prophage anti-repressor; -; phage(gi428782642)	5e-14	Virus and prophage DB
8	2278785..2278976	Orf33; -	0.0	Bacterial DB or GenBank file
9	2279013..2279228	PHAGE_Entero_mEp390_NC_019721: hypothetical protein; -; phage(gi428782704)	2e-05	Virus and prophage DB
10	2279279..2279956	PHAGE_Aggreg_S1249_NC_013597: uncharacterized phage-encoded protein; -; phage(gi273809589)	2e-53	Virus and prophage DB
11	2280046..2280390	hypothetical protein; -	0.0	Bacterial DB or GenBank file
12	2280413..2280691	hypothetical protein; -	0.0	Bacterial DB or GenBank file
13	complement(2280708..2280824)	hypothetical protein; -	0.0	Bacterial DB or GenBank file
14	2280823..2281323	PHAGE_Aggreg_S1249_NC_013597: possible bacteriophage replication protein P; -; phage(gi273809587)	4e-24	Virus and prophage DB
15	2281320..2281472	hypothetical protein; -	0.0	Bacterial DB or GenBank file
16	2281530..2281718	hypothetical protein; -	0.0	Bacterial DB or GenBank file
17	2281805..2282068	PROPHAGE_Neisse_MC58: IS1016C2 transposase; -; phage(gi15677262)	8e-24	Virus and prophage DB
18	2282507..2282935	PHAGE_Escher_P13374_NC_018846: hypothetical protein; -; phage(gi410491633)	4e-36	Virus and prophage DB
19	2283071..2283262	PHAGE_Entero_HK140_NC_019710: hypothetical protein; -; phage(gi428781999)	1e-14	Virus and prophage DB
20	2283336..2283605	PHAGE_Entero_mEp460_NC_019716: holliday junction resolvase; -; phage(gi428782363)	4e-09	Virus and prophage DB
21	complement(2284580..2284873)	PHAGE_Burkho_phiE12_2_NC_009236: gp6, putative addiction module antidote protein; -; phage(gi134288715)	3e-16	Virus and prophage DB
22	complement(2284863..2285177)	PHAGE_Burkho_phiE12_2_NC_009236: gp7, putative addiction module killer protein; -; phage(gi134288691)	4e-20	Virus and prophage DB
23	2285548..2286195	PHAGE_Entero_mEp460_NC_019716: KilA-N domain protein; -; phage(gi428782364)	3e-09	Virus and prophage DB
24	2286255..2286374	PHAGE_Gifsy_2_NC_010393: bacteriophage Clp protease involved in capsid processing; -; phage(gi169257302)	1e-07	Virus and prophage DB
25	2286394..2288217	PHAGE_Entero_mEp460_NC_019716: putative protease/scaffold protein; -; phage(gi428782321)	0.0	Virus and prophage DB
26	2288355..2288474	FIG00697507: hypothetical protein; -	0.0	Bacterial DB or GenBank file
27	2288467..2288766	hypothetical protein; -	0.0	Bacterial DB or GenBank file
28	2288770..2289300	PHAGE_Entero_HK225_NC_019717: minor tail protein Z; -; phage(gi428782386)	1e-29	Virus and prophage DB
29	2289309..2289533	PHAGE_Entero_c_1_NC_019706: tail protein; -; phage(gi428781744)	3e-06	Virus and prophage DB
30	2303450..2303463	attR AAACGTTCCGAAAT	0.0	Bacterial DB or GenBank file

## Sheet: region 5
#	CDS_POSITION	BLAST_HIT	E-VALUE	HITS-AGAINST?
1	2434453..2434465	attL TTTTGCCCGTAAA	0.0	Bacterial DB or GenBank file
2	complement(2438844..2439116)	PHAGE_Haemop_Aaphi23_NC_004827: hypothetical protein Aaphi23p52; -; phage(gi45862234)	2e-31	Virus and prophage DB
3	complement(2439101..2439694)	PHAGE_Haemop_Aaphi23_NC_004827: putative tail fiber assembly protein; -; phage(gi31544054)	4e-26	Virus and prophage DB
4	complement(2439694..2441322)	PHAGE_Haemop_Aaphi23_NC_004827: putative tail fiber protein; -; phage(gi31544053)	4e-102	Virus and prophage DB
5	complement(2441332..2441907)	PHAGE_Haemop_Aaphi23_NC_004827: hypothetical protein Aaphi23p49; -; phage(gi31544052)	2e-80	Virus and prophage DB
6	complement(2441907..2443049)	PHAGE_Haemop_Aaphi23_NC_004827: hypothetical protein Aaphi23p48; -; phage(gi31544051)	4e-176	Virus and prophage DB
7	complement(2443094..2443615)	PHAGE_Escher_TL_2011b_NC_019445: hypothetical protein; -; phage(gi418487673)	2e-24	Virus and prophage DB
8	complement(2443734..2444384)	PHAGE_Shigel_SfII_NC_021857: KliA-N domain protein; -; phage(gi526244680)	3e-17	Virus and prophage DB
9	complement(2444711..2445805)	PHAGE_Adoxop_'L'_NC_021247: unknown similar to AMEV238; -; phage(gi506498243)	9e-05	Virus and prophage DB
10	complement(2445938..2446291)	PHAGE_Haemop_Aaphi23_NC_004827: hypothetical protein Aaphi23p47; -; phage(gi31544050)	5e-53	Virus and prophage DB
11	complement(2446288..2446932)	PHAGE_Haemop_Aaphi23_NC_004827: putative baseplate protein; -; phage(gi31544048)	2e-100	Virus and prophage DB
12	complement(2446929..2447798)	PHAGE_Haemop_Aaphi23_NC_004827: hypothetical protein Aaphi23p45; -; phage(gi31544047)	8e-137	Virus and prophage DB
13	complement(2447798..2448100)	PHAGE_Haemop_Aaphi23_NC_004827: hypothetical protein Aaphi23p44; -; phage(gi44829138)	2e-44	Virus and prophage DB
14	complement(2448106..2448885)	PHAGE_Haemop_Aaphi23_NC_004827: hypothetical protein Aaphi23p43; -; phage(gi31544045)	4e-96	Virus and prophage DB
15	complement(2448887..2451001)	PHAGE_Haemop_Aaphi23_NC_004827: putative tail length tape measure protein; -; phage(gi31544043)	0.0	Virus and prophage DB
16	complement(2451158..2451565)	PHAGE_Haemop_Aaphi23_NC_004827: hypothetical protein Aaphi23p41; -; phage(gi31544042)	3e-56	Virus and prophage DB
17	complement(2451565..2451996)	PHAGE_Haemop_Aaphi23_NC_004827: hypothetical protein Aaphi23p40; -; phage(gi31544041)	1e-65	Virus and prophage DB
18	complement(2452045..2453553)	PHAGE_Haemop_Aaphi23_NC_004827: hypothetical protein Aaphi23p39; -; phage(gi31544040)	0.0	Virus and prophage DB
19	complement(2453559..2453999)	PHAGE_Haemop_Aaphi23_NC_004827: hypothetical protein Aaphi23p38; -; phage(gi31544039)	3e-58	Virus and prophage DB
20	complement(2453986..2454357)	PHAGE_Haemop_Aaphi23_NC_004827: hypothetical protein Aaphi23p37a; -; phage(gi31544038)	1e-50	Virus and prophage DB
21	complement(2454354..2454866)	PHAGE_Haemop_Aaphi23_NC_004827: hypothetical protein Aaphi23p37; -; phage(gi31544037)	4e-25	Virus and prophage DB
22	complement(2454867..2455229)	PHAGE_Haemop_Aaphi23_NC_004827: hypothetical protein Aaphi23p36; -; phage(gi31544036)	6e-35	Virus and prophage DB
23	complement(2455239..2456144)	PHAGE_Haemop_Aaphi23_NC_004827: hypothetical protein Aaphi23p35; -; phage(gi31544035)	7e-82	Virus and prophage DB
24	complement(2456171..2456620)	PHAGE_Haemop_Aaphi23_NC_004827: hypothetical protein Aaphi23p34; -; phage(gi31544034)	1e-33	Virus and prophage DB
25	complement(2456620..2457771)	PHAGE_Haemop_Aaphi23_NC_004827: hypothetical protein Aaphi23p33; -; phage(gi31544033)	8e-148	Virus and prophage DB
26	complement(2457816..2457974)	hypothetical protein; -	0.0	Bacterial DB or GenBank file
27	complement(2458074..2459333)	PHAGE_Haemop_Aaphi23_NC_004827: putative minor head protein; -; phage(gi31544030)	9e-79	Virus and prophage DB
28	complement(2459392..2460687)	PHAGE_Haemop_Aaphi23_NC_004827: hypothetical protein Aaphi23p31; -; phage(gi31544029)	1e-175	Virus and prophage DB
29	complement(2460690..2462039)	PHAGE_Haemop_Aaphi23_NC_004827: putative terminase large subunit TerL; -; phage(gi31544028)	0.0	Virus and prophage DB
30	complement(2462077..2462622)	PHAGE_Pseudo_vB_PaeP_Tr60_Ab31_NC_023575: Putative terminase small subunit; -; phage(gi589286873)	5e-37	Virus and prophage DB
31	complement(2462664..2462924)	PHAGE_Aeromo_phiO18P_NC_009542: hypothetical protein phiO18_35; -; phage(gi148727163)	6e-05	Virus and prophage DB
32	complement(2462881..2463267)	FIG00697509: hypothetical protein; -	0.0	Bacterial DB or GenBank file
33	complement(2463267..2463710)	PHAGE_Acinet_YMC_13_01_C62_NC_024785: putative endolysin/autolysin; -; phage(gi682123142)	8e-39	Virus and prophage DB
34	complement(2463700..2464023)	PHAGE_Serrat_Eta_NC_021563: holin; -; phage(gi514361091)	3e-07	Virus and prophage DB
35	complement(2464200..2464724)	hypothetical protein; -	0.0	Bacterial DB or GenBank file
36	complement(2464893..2465399)	PHAGE_Escher_HK639_NC_016158: Q antitermination protein; -; phage(gi356870666)	5e-20	Virus and prophage DB
37	complement(2465392..2465949)	PHAGE_Haemop_Aaphi23_NC_004827: putative recombination protein NinG; -; phage(gi31544019)	9e-48	Virus and prophage DB
38	complement(2465959..2466396)	PHAGE_Shewan_3/49_NC_025466: N/A; -; phage(gi712916181)	7e-45	Virus and prophage DB
39	complement(2466404..2466619)	hypothetical protein; -	0.0	Bacterial DB or GenBank file
40	complement(2466619..2468079)	PHAGE_Haemop_Aaphi23_NC_004827: putative DNA replication protein P; -; phage(gi31544016)	0.0	Virus and prophage DB
41	complement(2468079..2468945)	PHAGE_Haemop_Aaphi23_NC_004827: putative DNA replication protein O; -; phage(gi31544014)	2e-42	Virus and prophage DB
42	complement(2468938..2469105)	hypothetical protein; -	0.0	Bacterial DB or GenBank file
43	complement(2469151..2469594)	PHAGE_Entero_mEp390_NC_019721: hypothetical protein; -; phage(gi428782704)	4e-16	Virus and prophage DB
44	complement(2469643..2469849)	PHAGE_Entero_mEp213_NC_019720: prophage anti-repressor; -; phage(gi428782642)	5e-14	Virus and prophage DB
45	2469979..2470638	PHAGE_Entero_mEpX1_NC_019709: prophage repressor; -; phage(gi428781915)	2e-25	Virus and prophage DB
46	2470706..2471017	FOG: TPR repeat; -	0.0	Bacterial DB or GenBank file
47	complement(2471019..2471249)	hypothetical protein; -	0.0	Bacterial DB or GenBank file
48	2471435..2471701	PHAGE_Burkho_phi644_2_NC_009235: gp48, hypothetical protein; -; phage(gi134288646)	2e-05	Virus and prophage DB
49	2471844..2472467	PHAGE_Burkho_phi644_2_NC_009235: gp47, conserved hypothetical protein; -; phage(gi134288670)	6e-28	Virus and prophage DB
50	2472639..2473499	PHAGE_Aeromo_phiO18P_NC_009542: hypothetical protein phiO18_18; -; phage(gi148727147)	2e-58	Virus and prophage DB
51	2473860..2474060	hypothetical protein; -	0.0	Bacterial DB or GenBank file
52	2474435..2474683	hypothetical protein; -	0.0	Bacterial DB or GenBank file
53	2474699..2475166	PHAGE_Burkho_DC1_NC_018452: hypothetical protein; -; phage(gi401723037)	3e-05	Virus and prophage DB
54	2475501..2475674	hypothetical protein; -	0.0	Bacterial DB or GenBank file
55	complement(2475669..2476541)	PHAGE_Staphy_phiPVL108_NC_008689: hypothetical protein SABPV108_gp21; -; phage(gi119443673)	1e-31	Virus and prophage DB
56	2476866..2477537	PHAGE_Haemop_Aaphi23_NC_004827: hypothetical protein Aaphi23p08; -; phage(gi31544005)	4e-26	Virus and prophage DB
57	2477633..2477848	hypothetical protein; -	0.0	Bacterial DB or GenBank file
58	complement(2477817..2478005)	hypothetical protein; -	0.0	Bacterial DB or GenBank file
59	2478051..2478494	PHAGE_Haemop_Aaphi23_NC_004827: hypothetical protein Aaphi23p07c; -; phage(gi45862224)	8e-05	Virus and prophage DB
60	2478481..2478690	hypothetical protein; -	0.0	Bacterial DB or GenBank file
61	2478712..2479008	PHAGE_Haemop_Aaphi23_NC_004827: hypothetical protein Aaphi23p07a; -; phage(gi45862222)	1e-09	Virus and prophage DB
62	2479021..2480001	PHAGE_Acinet_YMC_13_01_C62_NC_024785: hypothetical protein BPABA14_00340; -; phage(gi682123134)	9e-54	Virus and prophage DB
63	2480077..2480634	hypothetical protein; -	0.0	Bacterial DB or GenBank file
64	2480634..2481044	hypothetical protein; -	0.0	Bacterial DB or GenBank file
65	2481129..2481260	hypothetical protein; -	0.0	Bacterial DB or GenBank file
66	2481257..2481622	PHAGE_Entero_P1_NC_005856: Doc; -; phage(gi46401725)	9e-14	Virus and prophage DB
67	2481867..2482535	PHAGE_Shigel_SfII_NC_021857: KliA-N domain protein; -; phage(gi526244680)	8e-20	Virus and prophage DB
68	2482567..2482728	hypothetical protein; -	0.0	Bacterial DB or GenBank file
69	2482741..2483385	PHAGE_Psychr_pOW20_A_NC_020841: hypothetical protein; -; phage(gi472339793)	8e-41	Virus and prophage DB
70	2483443..2484153	PHAGE_Strept_Sfi19_NC_000871: hypothetical protein Sfi19p28; -; phage(gi9632919)	1e-47	Virus and prophage DB
71	2484165..2484482	PHAGE_Burkho_BcepC6B_NC_005887: hypothetical protein BcepC6B_gp36; -; phage(gi48697226)	1e-11	Virus and prophage DB
72	complement(2484543..2484725)	PHAGE_Mycoba_Troll4_NC_011285: gp41; -; phage(gi206599836)	5e-05	Virus and prophage DB
73	2484737..2484973	hypothetical protein; -	0.0	Bacterial DB or GenBank file
74	2485152..2485343	hypothetical protein; -	0.0	Bacterial DB or GenBank file
75	2485340..2485765	hypothetical protein; -	0.0	Bacterial DB or GenBank file
76	2486029..2486652	PHAGE_Entero_HK446_NC_019714: KilA-N domain protein; -; phage(gi428782251)	4e-22	Virus and prophage DB
77	2486738..2486866	hypothetical protein; -	0.0	Bacterial DB or GenBank file
78	2487347..2487359	attR TTTTGCCCGTAAA	0.0	Bacterial DB or GenBank file
79	2487491..2488582	PHAGE_Escher_HK639_NC_016158: integrase; -; phage(gi356870629)	1e-57	Virus and prophage DB
